# Supplementary material for: 1,4-Phenyl­ene diallyl bis­(carbonate)
Source: IUCrdata. 2023 Feb 21;8(Pt 2):x230133. doi: 10.1107/S2414314623001335 (PMC9993898; doi:10.1107/S2414314623001335)
Supplement: Supplementary file 1 [file x-08-x230133-sup1.cif]

##############################################################################
#                                                                            #
# This CIF contains the data for a data article accepted for                 #
# publication in IUCrData. It conforms to the requirements of                #
# Notes for Authors for IUCrData, and has been                               #
# peer reviewed under the auspices of IUCrData.                              #
#                                                                            #
# Full details of the Crystallographic Information File format               #
# are given in the paper "The Crystallographic Information File (CIF):       #
# a New Standard Archive File for Crystallography" by S. R. Hall, F. H.      #
# Allen and I. D. Brown [Acta Cryst. (1991), A47, 655-685].                  #
#                                                                            #
# The current version of the core CIF dictionary is obtainable from          #
# ftp://ftp.iucr.org/pub/cif_core.dic.                                       #
#                                                                            #
# Software is freely available for graphical display of the structure(s)     #
# in this CIF. For information consult the CIF software page                 #
# http://www.iucr.org/resources/cif/software.                                #
#                                                                            #
# This file may be used for bona fide research purposes within the           #
# scientific community so long as proper attribution is given to the data    # 
# article from which it was obtained.                                        #
#                                                                            #
##############################################################################
data_I
_audit_creation_method     SHELXL-2018/3
_database_code_CSD     ?
_chemical_name_systematic
;
1,4-Phenylene diallyl bis(carbonate)
;
_chemical_name_common     ?
_chemical_formula_moiety     'C14 H14 O6'
_chemical_formula_sum     'C14 H14 O6'
_chemical_formula_iupac     'C14 H14 O6'
_chemical_formula_weight     278.25
_chemical_melting_point     ?
_chemical_absolute_configuration     ?
_space_group_crystal_system     monoclinic
_space_group_name_H-M_alt     'P 21/n'
_space_group_name_Hall     '-P 2yn'
loop_
    _space_group_symop_operation_xyz
    'x, y, z'
    '-x+1/2, y+1/2, -z+1/2'
    '-x, -y, -z'
    'x-1/2, -y-1/2, z-1/2'
_cell_length_a     10.2808(13)
_cell_length_b     5.4764(6)
_cell_length_c     12.7396(15)
_cell_angle_alpha     90
_cell_angle_beta     104.070(9)
_cell_angle_gamma     90
_cell_volume     695.74(14)
_cell_formula_units_Z     2
_cell_measurement_reflns_used     19549
_cell_measurement_theta_min     2.30
_cell_measurement_theta_max     31.59
_cell_measurement_temperature     253.0(10)
_exptl_crystal_description     prism
_exptl_crystal_colour     colourless
_exptl_crystal_size_max     0.600
_exptl_crystal_size_mid     0.500
_exptl_crystal_size_min     0.500
_exptl_crystal_density_diffrn     1.328
_exptl_crystal_density_meas     ?
_exptl_crystal_density_method     ?
_exptl_crystal_F_000     292
_exptl_absorpt_coefficient_mu     0.064
_exptl_absorpt_correction_type     multi-scan
_exptl_absorpt_process_details
;
(X-AREA; Stoe & Cie, 2018)
;
_exptl_absorpt_correction_T_min     0.5363
_exptl_absorpt_correction_T_max     1.0000
_diffrn_ambient_temperature     253.0(10)
_diffrn_source     'Sealed X-ray tube'
_diffrn_source_power     0.039
_diffrn_source_voltage     65
_diffrn_source_current     0.600
_diffrn_radiation_type     AgK\a
_diffrn_radiation_wavelength     0.56083
_diffrn_radiation_monochromator     'Graded multilayer mirror'
_diffrn_measurement_device_type     'Stoe Stadivari'
_diffrn_measurement_device     'Eulerian four-circle diffractometer'
_diffrn_measurement_method     '\w scans'
_diffrn_detector     'Reverse-biased silicon diode array'
_diffrn_measurement_specimen_support     'Mitegen'
_diffrn_detector_area_resol_mean     5.81
_diffrn_reflns_number     16744
_diffrn_reflns_av_R_equivalents     0.0294
_diffrn_reflns_av_unetI/netI     0.0126
_diffrn_reflns_theta_min     2.304
_diffrn_reflns_theta_max     21.500
_diffrn_reflns_theta_full     19.664
_diffrn_measured_fraction_theta_max     0.999
_diffrn_measured_fraction_theta_full     0.998
_diffrn_reflns_limit_h_min     -13
_diffrn_reflns_limit_h_max     13
_diffrn_reflns_limit_k_min     -7
_diffrn_reflns_limit_k_max     7
_diffrn_reflns_limit_l_min     -16
_diffrn_reflns_limit_l_max     16
_diffrn_radiation_probe     x-ray
_refine_special_details
;
Allyl H atoms (H10<i>a</i> and H10<i>b</i>) were refined with free
coordinates, and other H atoms were placed on calculated positions. All H
atoms were refined with isotropic displacements, calculated as
<i>U</i>~iso~(H) = 1.2\\times<i>U</i>~eq~(carrier C atom).
;
_reflns_number_total     1620
_reflns_number_gt     1305
_reflns_threshold_expression     'I > 2\s(I)'
_refine_ls_structure_factor_coef     Fsqd
_refine_ls_matrix_type     full
_refine_ls_R_factor_all     0.0464
_refine_ls_R_factor_gt     0.0347
_refine_ls_wR_factor_gt     0.0891
_refine_ls_wR_factor_ref     0.1023
_refine_ls_goodness_of_fit_ref     1.044
_refine_ls_restrained_S_all     1.044
_refine_ls_number_reflns     1620
_refine_ls_number_parameters     98
_refine_ls_number_restraints     0
_refine_ls_number_constraints     0
_refine_ls_hydrogen_treatment     mixed
_refine_ls_weighting_scheme     calc
_refine_ls_weighting_details
              'w=1/[\s^2^(Fo^2^)+(0.0441P)^2^+0.1879P] where P=(Fo^2^+2Fc^2^)/3'
_atom_sites_solution_hydrogens     mixed
_atom_sites_solution_primary     dual
_atom_sites_solution_secondary     difmap
_refine_ls_shift/su_max     0.000
_refine_ls_shift/su_mean     0.000
_refine_diff_density_max     0.181
_refine_diff_density_min     -0.153
_refine_ls_extinction_method
;
SHELXL-2018/3 (Sheldrick 2015b)
;
_refine_ls_extinction_coef     0.023(6)
_refine_ls_extinction_expression
                                  'Fc^*^=kFc[1+0.001xFc^2^\l^3^/sin(2\q)]^-1/4^'
loop_
    _atom_type_symbol
    _atom_type_description
    _atom_type_scat_dispersion_real
    _atom_type_scat_dispersion_imag
    _atom_type_scat_source
    'C' 'C' 0.0013 0.0009
                         'International Tables Vol C Tables 4.2.6.8 and 6.1.1.4'
    'H' 'H' 0.0000 0.0000
                         'International Tables Vol C Tables 4.2.6.8 and 6.1.1.4'
    'O' 'O' 0.0058 0.0036
                         'International Tables Vol C Tables 4.2.6.8 and 6.1.1.4'
_computing_data_collection
;
X-AREA (Stoe & Cie, 2018)
;
_computing_cell_refinement
;
X-AREA (Stoe & Cie, 2018)
;
_computing_data_reduction
;
X-AREA (Stoe & Cie, 2018)
;
_computing_structure_solution
;
<i>SHELXT2018/2</i> (Sheldrick, 2015a)
;
_computing_structure_refinement
;
<i>SHELXL2018/3</i> (Sheldrick, 2015b)
;
_computing_molecular_graphics
;
<i>XP</i> in SHELXTL-Plus (Sheldrick, 2008) and Mercury (Macrae <i>et
al.</i>,  2020)
;
_computing_publication_material
;
PublCif (Westrip, 2010)
;
loop_
    _atom_site_type_symbol
    _atom_site_label
    _atom_site_fract_x
    _atom_site_fract_y
    _atom_site_fract_z
    _atom_site_U_iso_or_equiv
    _atom_site_adp_type
    _atom_site_calc_flag
    _atom_site_occupancy
    _atom_site_disorder_assembly
    _atom_site_disorder_group
    C C1 0.41290(13) 0.3086(2) -0.03895(10) 0.0404(3) Uani d 1 . .
    H H1 0.354051 0.182011 -0.066169 0.049 Uiso calc 1 . .
    C C2 0.47808(13) 0.3163(2) 0.06961(10) 0.0401(3) Uani d 1 . .
    H H2 0.464542 0.194551 0.116732 0.048 Uiso calc 1 . .
    C C3 0.56326(12) 0.5078(2) 0.10622(9) 0.0365(3) Uani d 1 . .
    O O4 0.63189(9) 0.50484(17) 0.21618(7) 0.0450(3) Uani d 1 . .
    C C5 0.59396(12) 0.6762(2) 0.27902(9) 0.0366(3) Uani d 1 . .
    O O6 0.51476(10) 0.83464(18) 0.24966(7) 0.0498(3) Uani d 1 . .
    O O7 0.66007(9) 0.63120(18) 0.37984(6) 0.0440(3) Uani d 1 . .
    C C8 0.62690(13) 0.7968(3) 0.45975(10) 0.0444(3) Uani d 1 . .
    H H8A 0.532199 0.785459 0.457866 0.053 Uiso calc 1 . .
    H H8B 0.646954 0.964013 0.444160 0.053 Uiso calc 1 . .
    C C9 0.70837(14) 0.7236(3) 0.56723(10) 0.0476(3) Uani d 1 . .
    H H9 0.799945 0.700847 0.575414 0.057 Uiso calc 1 . .
    C C10 0.6593(2) 0.6888(3) 0.65149(13) 0.0630(4) Uani d 1 . .
    H H10A 0.7141(18) 0.644(4) 0.7198(16) 0.076 Uiso d 1 . .
    H H10B 0.5653(19) 0.700(4) 0.6461(14) 0.076 Uiso d 1 . .
loop_
    _atom_site_aniso_label
    _atom_site_aniso_U_11
    _atom_site_aniso_U_22
    _atom_site_aniso_U_33
    _atom_site_aniso_U_12
    _atom_site_aniso_U_13
    _atom_site_aniso_U_23
    C1 0.0448(6) 0.0346(6) 0.0399(7) -0.0038(5) 0.0063(5) -0.0041(5)
    C2 0.0516(7) 0.0331(6) 0.0356(6) 0.0008(5) 0.0109(5) 0.0029(5)
    C3 0.0409(6) 0.0367(6) 0.0290(6) 0.0076(5) 0.0031(4) -0.0027(5)
    O4 0.0532(5) 0.0449(5) 0.0309(4) 0.0150(4) -0.0012(4) -0.0038(4)
    C5 0.0368(6) 0.0387(6) 0.0320(6) 0.0025(5) 0.0040(4) 0.0004(5)
    O6 0.0567(6) 0.0520(6) 0.0366(5) 0.0203(4) 0.0035(4) 0.0010(4)
    O7 0.0472(5) 0.0508(5) 0.0291(4) 0.0135(4) 0.0000(3) -0.0038(4)
    C8 0.0470(7) 0.0497(7) 0.0343(6) 0.0064(6) 0.0057(5) -0.0070(5)
    C9 0.0469(7) 0.0544(8) 0.0371(7) 0.0016(6) 0.0019(5) -0.0077(6)
    C10 0.0770(11) 0.0669(10) 0.0434(8) 0.0006(9) 0.0112(7) 0.0051(7)
_geom_special_details     ?
loop_
    _geom_bond_atom_site_label_1
    _geom_bond_atom_site_label_2
    _geom_bond_site_symmetry_2
    _geom_bond_distance
    _geom_bond_publ_flag
    C1 C3 3_665 1.3811(17) ?
    C1 C2 . 1.3830(17) ?
    C1 H1 . 0.9300 ?
    C2 C3 . 1.3733(18) ?
    C2 H2 . 0.9300 ?
    C3 O4 . 1.4071(14) ?
    O4 C5 . 1.3513(14) ?
    C5 O6 . 1.1863(14) ?
    C5 O7 . 1.3221(14) ?
    O7 C8 . 1.4640(15) ?
    C8 C9 . 1.4763(17) ?
    C8 H8A . 0.9700 ?
    C8 H8B . 0.9700 ?
    C9 C10 . 1.306(2) ?
    C9 H9 . 0.9300 ?
    C10 H10A . 0.947(19) ?
    C10 H10B . 0.954(18) ?
loop_
    _geom_angle_atom_site_label_1
    _geom_angle_atom_site_label_2
    _geom_angle_atom_site_label_3
    _geom_angle_site_symmetry_1
    _geom_angle_site_symmetry_3
    _geom_angle
    _geom_angle_publ_flag
    C3 C1 C2 3_665 . 118.84(11) ?
    C3 C1 H1 3_665 . 120.6 ?
    C2 C1 H1 . . 120.6 ?
    C3 C2 C1 . . 118.48(11) ?
    C3 C2 H2 . . 120.8 ?
    C1 C2 H2 . . 120.8 ?
    C2 C3 C1 . 3_665 122.68(11) ?
    C2 C3 O4 . . 116.95(11) ?
    C1 C3 O4 3_665 . 120.30(11) ?
    C5 O4 C3 . . 115.77(9) ?
    O6 C5 O7 . . 126.45(11) ?
    O6 C5 O4 . . 126.58(11) ?
    O7 C5 O4 . . 106.96(9) ?
    C5 O7 C8 . . 114.10(9) ?
    O7 C8 C9 . . 107.53(10) ?
    O7 C8 H8A . . 110.2 ?
    C9 C8 H8A . . 110.2 ?
    O7 C8 H8B . . 110.2 ?
    C9 C8 H8B . . 110.2 ?
    H8A C8 H8B . . 108.5 ?
    C10 C9 C8 . . 123.81(14) ?
    C10 C9 H9 . . 118.1 ?
    C8 C9 H9 . . 118.1 ?
    C9 C10 H10A . . 122.1(12) ?
    C9 C10 H10B . . 121.3(11) ?
    H10A C10 H10B . . 116.6(16) ?
loop_
    _geom_torsion_atom_site_label_1
    _geom_torsion_atom_site_label_2
    _geom_torsion_atom_site_label_3
    _geom_torsion_atom_site_label_4
    _geom_torsion_site_symmetry_1
    _geom_torsion_site_symmetry_2
    _geom_torsion_site_symmetry_3
    _geom_torsion_site_symmetry_4
    _geom_torsion
    _geom_torsion_publ_flag
    C3 C1 C2 C3 3_665 . . . 0.5(2) ?
    C1 C2 C3 C1 . . . 3_665 -0.5(2) ?
    C1 C2 C3 O4 . . . . -177.58(11) ?
    C2 C3 O4 C5 . . . . -110.62(12) ?
    C1 C3 O4 C5 3_665 . . . 72.25(15) ?
    C3 O4 C5 O6 . . . . -4.37(19) ?
    C3 O4 C5 O7 . . . . 174.50(10) ?
    O6 C5 O7 C8 . . . . 0.88(19) ?
    O4 C5 O7 C8 . . . . -177.99(10) ?
    C5 O7 C8 C9 . . . . -179.91(11) ?
    O7 C8 C9 C10 . . . . -130.59(16) ?
loop_
    _geom_hbond_atom_site_label_D
    _geom_hbond_atom_site_label_H
    _geom_hbond_atom_site_label_A
    _geom_hbond_site_symmetry_A
    _geom_hbond_distance_DH
    _geom_hbond_distance_HA
    _geom_hbond_distance_DA
    _geom_hbond_angle_DHA
    _geom_hbond_publ_flag
    C1 H1 O7 4_565 0.93 2.59 3.5100(16) 168.7 yes
    C2 H2 O6 1_545 0.93 2.57 3.4555(16) 159.8 yes
_shelx_space_group_comment     ?
_shelx_estimated_absorpt_T_min     0.963
_shelx_estimated_absorpt_T_max     0.969
_shelx_hkl_file
;
 -12  -2   1    1.03    0.43
  -9  -1   5   17.18    1.23
   4  -1   6    1.91    0.99
   7  -1  -3    3.04    0.64
   7  -1  -2   72.65    1.35
   9  -3   7    1.51    1.08
  10  -3   5   10.14    1.09
  10  -2  -4    1.58    0.73
  10  -2  -3   -0.37    0.56
  10  -2  -2    1.56    0.50
  12  -3  -6   -0.24    0.86
 -12  -2   6    1.64    0.95
 -11  -2  -4    3.22    0.71
 -10  -2  -6    1.03    0.90
  -8  -1   7   47.32    2.20
   2  -1   8   31.80    1.89
   3  -1   7   27.16    1.62
   6  -1  -7   39.86    1.94
   6  -1   2   48.67    1.01
   7  -1  -4    8.09    0.84
   7  -1  -1   50.66    0.84
  10  -2  -5    3.29    0.99
 -12  -2   5   13.55    1.18
  -9  -1   4   -0.91    0.59
  -8  -1  -4  137.15    2.34
  -5  -1  -8    9.57    1.25
   5  -1   4  346.86    3.65
   7  -2   6   23.19    1.46
   7  -1  -5    0.20    0.75
  10  -2  -6  120.01    2.89
 -12  -2   2    9.39    0.73
 -12  -2   3    2.73    0.69
 -12  -2   4    2.23    0.76
  -9  -1   1   13.37    0.55
  -9  -1   2   10.63    0.68
  -9  -1   3   12.76    0.85
  -8  -1   6   38.14    1.83
   0   0  -2   28.44    0.78
   1  -1   8   10.88    1.39
   6  -1  -8   -1.93    0.99
  10  -2  -7   15.25    1.54
  -7  -1   7   10.71    1.33
  -1   0  -3  299.32    2.92
   0   0  -3   -0.41    0.45
   7  -1  -6    0.65    0.81
   8  -2   4   22.31    1.19
  -8  -1   5    0.63    0.80
  -6  -1  -8   21.27    1.67
   2  -1   7  136.27    3.12
   3  -1   6    0.19    0.81
   4  -1   5  182.75    3.02
   6  -2   7    5.36    1.19
   7  -1  -7   11.27    1.25
   9  -3   6    1.53    0.93
 -11  -2   6    1.57    1.03
  -9  -1  -2   -0.92    0.31
  -8  -1  -5  103.89    2.27
  -4  -1   8    5.22    1.32
  -1  -1   8   11.64    1.47
  -1   0  -4   -1.02    0.44
   0   0  -4   98.15    1.95
   1   0  -3   24.37    0.91
   1   0  -2    0.04    0.27
  10  -3   4   -0.23    0.65
  -7  -1   6    1.13    0.88
  -6  -1   7   44.17    1.97
  -3  -1   8  238.38    4.45
  -3   0  -1    8.21    0.35
  -2  -1   8   22.03    1.62
  -2   0  -4 1233.28    6.68
  -1   0  -5  393.91    4.30
   0   0  -5   -1.17    0.80
   1  -1   7   21.11    1.53
   1   0  -4   -0.52    0.42
 -11  -2   5    1.41    0.94
  -8  -1   4    0.20    0.64
   0   0  -6 1984.84   10.38
   1   0  -5   93.84    2.14
   5  -1   3  374.53    3.27
   7  -2   5   32.46    1.50
  -9  -1  -3   76.55    1.34
  -8  -1  -6   21.55    1.29
  -1   0  -6   -0.51    0.80
   0  -1   7  396.19    5.23
   2  -1   6  236.73    3.74
   2   0  -5   -0.16    0.53
   2   0  -4  158.86    2.46
   2   0  -3   -0.32    0.35
   8  -1  -7   43.68    1.99
   8  -1  -6   34.52    1.60
   8  -1  -5    0.99    0.73
   8  -1  -4   -0.34    0.59
  11  -2  -7    9.05    1.25
  11  -2  -6    1.78    0.92
  -8  -1   3    2.30    0.63
  -7  -1   5   -0.64    0.66
  -6  -1   6  132.00    2.94
  -4  -1   7  152.45    3.37
  -3  -1   7   -1.34    0.96
  -3   0  -5 3111.33   11.67
  -2  -1   7  214.11    3.95
  -2   0  -6  789.31    6.52
  -1  -1   7   44.49    1.92
  -1   0  -7   46.20    1.92
   1   0  -7  677.62    6.54
   2   0  -6  116.37    2.58
   2   0  -2   24.06    0.76
   3  -1   5   34.49    1.46
   4  -1   4  292.02    3.36
   5  -2   7   54.81    2.22
   6  -2   6  203.87    3.63
  11  -2  -5    1.40    0.75
 -11  -2   4    0.53    0.73
 -10  -2   6  124.28    3.18
  -8  -1  -7    2.59    0.93
   0   0  -8   49.76    2.09
   1  -1   6  487.77    5.36
   1   0  -8   -2.44    0.97
   3   0  -6   -1.16    0.79
   3   0  -5   21.79    1.21
   3   0  -4   -0.21    0.52
   8  -2   3    0.43    0.64
   8  -1  -3    1.76    0.53
   9  -3   5    8.74    1.02
  11  -2  -4    0.18    0.59
  -9  -1  -4  106.81    1.85
  -5  -1   6  194.79    3.52
  -1   0  -8   -0.54    0.73
   2   0  -8   31.70    1.69
   3   0  -7   53.84    2.02
   9  -2   1   13.35    0.61
 -11  -2   3    0.18    0.70
  -7  -1   4    7.18    0.88
  -6  -1   5    9.23    1.03
  -4  -1   6   78.47    2.36
  -4   0  -2   26.66    0.73
  -3   0  -7   68.18    2.17
  -2   0  -8   71.84    2.34
   0  -1   6    0.32    0.73
   2  -1   5  229.90    3.38
   3   0  -8    0.13    0.78
   3   0  -3   15.32    0.74
   6  -1   1   11.42    0.44
   8  -3   6   -0.01    0.86
  10  -3   3    2.02    0.66
 -10  -2   5    4.32    1.09
  -9  -1  -5    3.00    0.76
  -8  -1   2    7.37    0.64
  -4   0  -6   14.07    1.07
  -3  -1   6   38.04    1.73
  -3   0  -8   -1.19    0.82
  -2  -1   6   45.08    1.84
  -1  -1   6  158.76    3.11
   4  -2   7  181.75    3.76
   4   0  -8    2.74    1.06
   4   0  -6 1222.04    8.12
   7  -2   4  197.79    3.00
   9  -1  -7   68.88    2.32
  11  -3   1   -0.14    0.48
  -4   0  -7    0.06    0.72
   3  -1   4   48.46    1.47
   4   0  -4  193.87    2.71
   5  -2   6    0.20    0.88
   6  -2   5  153.96    2.98
   9  -1  -6   39.43    1.66
 -11  -2   2    6.89    0.79
  -9  -2   6   21.22    1.60
  -9  -1  -6   10.02    0.95
  -5  -1   5   46.44    1.72
  -4   0  -8    4.87    0.98
   1  -1   5 1143.59    7.42
   5   0  -8   -0.07    0.97
   5   0  -7   27.79    1.63
   8  -1  -2    6.33    0.46
   9  -1  -5   15.96    1.07
  12  -2  -7   -0.02    0.82
 -10  -2   4    3.64    0.96
  -9  -1  -7   10.12    1.04
  -7  -1   3    2.56    0.64
  -6  -1   4  216.60    3.13
   3  -2   7  371.67    5.29
   4  -1   3   65.11    1.45
   5  -1   2   35.63    0.93
   9  -3   4    0.68    0.75
  -5   0  -7   -0.39    0.68
  -5   0  -3  107.49    1.63
  -4  -1   5  238.99    3.53
   0  -1   5  120.75    2.48
   4   0  -3   -0.47    0.41
   5   0  -5    7.72    0.88
   7  -3   6    0.25    0.98
   8  -3   5    0.75    0.85
   9  -1  -4    0.05    0.61
  12  -2  -6    0.49    0.72
 -11  -2   1   15.52    0.91
  -9  -2   5   32.85    1.77
  -9  -1  -8    3.06    0.93
  -8  -2   6   53.24    2.21
  -8  -1   1    1.95    0.41
  -5   0  -8    0.71    0.85
  -3  -1   5  173.00    3.00
  -2  -1   5  222.03    3.39
  -1  -1   5  492.35    4.92
   2  -1   4  122.40    2.24
   4  -2   6  180.50    3.49
   6   0  -7   -0.93    0.96
 -12  -3   4    0.17    0.88
  -4   0  -1   -0.40    0.18
   2  -2   7   28.77    1.69
   5  -2   5   21.85    1.39
   5   0  -4    0.26    0.52
   6   0  -6   85.46    2.27
   8  -2   2   37.51    1.12
  10  -1  -7   32.58    1.65
  12  -2  -5   13.75    0.93
 -10  -2   3   -0.41    0.71
  -5  -1   4    1.83    0.73
   6  -2   4   13.87    1.06
  10  -3   2    1.53    0.65
  10  -1  -6   11.75    1.10
  -7  -2   6    2.29    1.09
  -6  -1   3  292.41    3.27
  -6   0  -5   -1.12    0.61
  -5   0  -2   -0.25    0.31
   1  -2   7    0.04    0.80
   3  -2   6  123.28    2.94
   6   0  -5   -0.39    0.60
   7  -2   3   46.23    1.42
 -12  -3   3    2.00    0.89
  -9  -2   4   99.69    2.52
  -8  -2   5   92.71    2.68
  -7  -1   2   69.65    1.48
  -6   0  -4  283.04    2.93
  -4  -1   4  559.46    4.89
   0  -2   7   14.16    1.31
   1  -1   4  144.78    2.41
   3  -1   3  264.15    2.82
   7   0  -7  796.76    7.00
 -11  -2   0   11.63    0.76
  -3  -2   7   10.88    1.30
  -2  -2   7  336.03    5.13
  -1  -2   7   97.50    2.83
   4   0  -2   54.21    1.09
   5   0  -3   56.27    1.31
   7  -3   5    2.74    0.98
   9  -3   3    4.42    0.85
   9  -1  -3   14.65    0.71
  10  -1  -5   11.23    0.93
  11  -1  -8   -0.02    0.93
 -10  -2   2    3.03    0.76
 -10  -1  -7    0.21    0.64
 -10  -1  -6   12.98    0.88
 -10  -1  -5   -0.63    0.47
  -6  -2   6  107.51    2.90
  -3  -1   4   14.75    0.95
   0  -1   4    2.89    0.58
   4  -2   5  353.45    4.47
   6   0  -4   15.19    0.92
   8  -3   4    8.98    1.05
 -12  -3   2   -0.44    0.78
  -6   0  -3   -0.42    0.42
  -2  -1   4  151.03    2.52
  -1  -1   4  472.28    4.35
   8   0  -8   22.36    1.62
  11  -1  -7   16.05    1.27
  12  -2  -4    2.37    0.49
 -10  -1  -4   57.65    1.00
  -7  -2   5  235.52    3.95
  -5  -2   6    1.11    0.85
  -5  -1   3  291.31    3.23
   1  -2   6    7.42    1.11
   4  -1   2    0.17    0.40
   5  -2   4    3.76    0.84
   7   0  -5    0.33    0.66
   8   0  -7   -1.03    0.92
  -9  -2   3    1.33    0.79
  -8  -2   4   90.88    2.41
  -7   0  -5  281.34    3.19
  -4  -2   6  111.45    2.92
   0  -2   6    9.29    1.19
   0   1  -8  121.46    3.00
   1   1  -8   11.95    1.25
   2  -1   3    2.57    0.51
   2   1  -8   21.90    1.63
   3   0  -1 9999.00    9.95
  11  -3   0   27.83    0.98
  -8  -1   0    9.49    0.49
  -3  -2   6  263.43    4.31
  -2  -2   6  211.28    3.86
  -1  -2   6   34.71    1.78
  -1   1  -8   10.39    1.15
  -1   1  -7   19.12    1.41
   0   1  -7  382.18    4.87
   1   1  -7   43.57    1.81
   3  -2   5   25.45    1.35
   3   1  -8  220.52    4.06
   6  -3   5    2.74    1.04
   8   0  -6    0.11    0.78
  11  -1  -6    0.81    0.75
 -11  -3   3   -0.29    0.85
  -6  -2   5  141.15    3.09
  -6  -1   2   38.50    1.17
  -4  -1   3   41.50    1.33
  -2   1  -8   29.92    1.61
   0   1  -6   -0.08    0.86
   2   1  -7  204.69    3.64
   6  -2   3    5.36    0.73
   9   0  -8   -0.06    0.92
  10  -1  -4    7.56    0.71
 -12  -3   1    0.05    0.71
 -11  -2  -1    4.81    0.56
 -10  -2   1   10.17    0.86
  -8   0  -8    2.04    0.85
  -7  -1   1   47.47    1.10
  -3   1  -8   36.98    1.78
  -2   1  -7  125.58    2.82
  -1   1  -6  464.45    5.00
   1  -1   3   27.05    1.01
   1   1  -6  158.34    2.99
   2  -2   5   -0.63    0.74
   2   1  -6   43.00    1.73
   3   1  -7   -1.03    0.73
   4   1  -8    2.63    0.97
   6   0  -3   -0.27    0.46
   7  -3   4   24.20    1.44
  12  -1  -8   16.90    1.32
  -8   0  -7   -0.01    0.72
  -7  -2   4   19.34    1.34
  -5  -2   5   22.29    1.48
  -3   1  -7   27.08    1.49
  -2   1  -6  226.55    3.51
   4  -2   4  109.72    2.37
   4   1  -7  151.13    3.20
   7  -2   2    0.89    0.53
   7   0  -4   -0.45    0.49
   8  -3   3    8.61    0.99
   9  -2   0   22.33    0.73
   9   0  -7   10.52    1.10
  10  -3   1   57.55    1.54
  -9  -2   2   -0.32    0.67
  -8  -2   3    7.32    1.02
  -8   0  -6   13.47    1.00
  -4   1  -8   22.92    1.47
  -3  -1   3 2025.07    8.17
   0  -1   3   80.73    1.66
   0   1  -5  115.33    2.36
   1  -2   5   56.24    1.95
   1   1  -5  490.09    4.78
   3   1  -6   38.53    1.59
   5  -3   5    0.12    0.92
   5  -1   1  193.03    1.67
   5   0  -2   -0.62    0.33
   8  -2   1   39.32    1.06
   8   0  -5   -0.06    0.60
   9  -3   2   16.07    1.04
 -11  -3   2    2.59    0.84
  -4  -2   5   -0.33    0.74
  -3   1  -6    0.39    0.76
  -2  -1   3   92.42    1.84
  -1  -1   3 1660.17    7.23
  -1   1  -5 1139.90    7.15
   2   1  -5  215.47    3.23
   5   1  -7  451.57    5.37
  10   0  -8   77.78    2.44
  12  -1  -7   12.66    1.11
  -4   1  -7   52.44    1.89
  -3  -2   5  575.61    5.84
  -2   1  -5  220.83    3.19
  -1  -2   5   28.28    1.55
   0  -2   5  375.50    4.64
   3  -1   2  252.24    2.37
   4   1  -6   77.08    2.17
   9   0  -6   -0.45    0.75
  11  -1  -5   24.44    1.05
 -10  -3   3   -0.47    0.78
  -6  -2   4  155.05    2.97
  -5  -1   2  489.25    3.68
  -5   1  -8   11.59    1.27
  -2  -2   5  252.25    3.89
   3  -2   4   20.19    1.19
   3   1  -5  179.87    2.93
   5  -2   3  101.93    2.10
   6  -3   4   26.63    1.49
   9  -4   3    2.79    0.98
  10  -4   2    8.79    1.10
  -9   0  -9    0.26    0.81
  -4   1  -6    1.79    0.76
  -3   1  -5   35.09    1.38
   0   1  -4    2.59    0.66
   4  -3   5    2.58    0.97
   6   1  -7   41.56    1.85
  10   0  -7   -0.45    0.83
 -10  -2   0   58.95    1.48
  -9   0  -8   -0.59    0.70
  -7  -2   3   79.75    2.09
  -5  -2   4  439.57    4.89
  -5   1  -7   47.79    1.81
  -1   1  -4  148.07    2.37
   1   1  -4  459.81    4.20
   4   1  -5  243.76    3.43
   7  -3   3    0.25    0.74
 -11  -3   1    9.65    1.02
  -2   1  -4  123.26    2.16
   2   1  -4  147.63    2.42
  12  -1  -6   19.12    1.03
 -10  -3   2    5.80    1.02
  -9  -3   3    0.24    0.96
  -9  -2   1   12.43    0.92
  -9   0  -7   27.05    1.20
  -8  -2   2    0.33    0.69
  -6  -1   1  446.47    3.14
  -6   1  -8   22.65    1.39
  -4  -2   4   -0.31    0.82
  -4  -1   2   15.25    0.80
   3  -3   5   41.67    1.81
   5  -3   4   34.18    1.62
   6  -2   2    2.60    0.57
   6   1  -6  131.56    2.76
   7   0  -3   18.47    0.80
   7   1  -7   11.50    1.20
   8   0  -4    8.65    0.69
   9   0  -5    2.97    0.70
  11   0  -8    0.32    0.92
  -3   1  -4   48.88    1.43
   1  -2   4  140.06    2.65
   2  -1   2   27.14    0.84
   4  -2   3    4.56    0.71
   5   1  -5   43.76    1.59
   8  -3   2    3.36    0.81
  -6  -2   3  108.29    2.38
  -3  -2   4   12.40    1.04
   0  -2   4   96.35    2.28
   2  -3   5    0.77    0.78
  10   0  -6   23.52    1.22
  -2  -2   4  804.86    6.31
  -1  -2   4  312.67    3.94
   1  -3   5    5.67    1.13
   9  -4   2    1.61    0.90
  -3  -1   2 2046.08    7.16
  -1   1  -3   27.46    0.99
   0  -3   5   -0.80    0.96
   0   1  -3   78.87    1.58
   1   1  -3 1659.08    7.05
   4  -3   4    0.56    0.81
   4   1  -4  546.17    4.57
   6  -3   3   28.71    1.43
   7   1  -6    0.93    0.76
   8   1  -7   44.92    1.85
  -2  -3   5   39.47    1.83
  -1  -3   5   86.13    2.54
  -5  -2  -8  185.20    2.79
  -5  -2  -7   53.88    1.42
  -2   0  -5   -1.32    0.70
   0   1  -6    0.61    0.77
   4   2  -4   -0.79    0.82
   6  -1   6   24.32    1.59
  10  -1   6   13.61    1.34
  -6  -5  -2   11.53    1.12
  -5  -4   0   13.82    1.13
  -5  -2 -10   -0.60    0.72
   3  -1   5   37.27    1.53
   6   0   4  285.04    3.10
   7  -1   6   19.32    1.40
   8  -1   6   21.79    1.50
   9  -1   6   10.57    1.18
   9   2  -1   11.33    0.78
  10   2  -1   11.70    0.78
  -5  -2 -11    1.14    0.86
  -5  -2  -6    0.70    0.42
  -4  -4   2   22.57    1.55
   2   1  -1 3492.25    8.19
   3   2  -5  585.31    5.96
   8   2  -1    1.05    0.53
  10   0   4  170.76    2.62
  -6  -3  -9    0.98    0.51
  -6  -3  -8    7.25    0.59
  -5  -2 -12    2.49    0.99
  -4  -2  -2    0.03    0.26
   2   0   2  483.78    2.67
   2   2  -7  323.20    4.98
   8   0   4  643.24    4.82
  -6  -5  -3   19.43    1.20
  -6  -3 -10    3.08    0.63
  -4  -1  -6    1.70    0.59
  -3  -3   2   -0.41    0.76
  -2  -2   2  335.35    3.62
  -1   1  -8   10.22    1.17
   0   1  -4    2.45    0.60
   2  -1   4  129.51    2.40
   2   2  -6  207.17    3.76
   3   2  -4   13.18    1.16
   4  -1   5  185.81    3.19
  -6  -6  -3   14.79    1.31
  -5  -5   0   15.99    1.31
  -5  -4  -1    1.67    0.78
  -4  -3   0    6.24    0.75
  -3   0  -9   54.00    2.02
  -3   0  -8   -0.22    0.74
  -1  -2   3  299.49    3.77
  -1   1  -7   20.49    1.35
   0  -2   4   94.28    2.35
   1   1  -2   85.47    1.57
   5   2  -2  266.49    3.13
   7   2  -1    0.74    0.51
   8   3  -5  230.33    4.08
   9   3  -5    6.19    1.17
  11  -1   5   -0.08    0.85
  -5  -2  -5   21.52    0.54
  -4  -4   1  206.39    3.60
  -3   0  -7   74.06    2.04
  -1  -3   4   -0.63    0.98
  -1   1  -6  490.23    5.22
   0  -3   5   -0.57    0.86
   2   2  -5  245.64    3.85
   4  -2   6  184.48    3.77
   4   0   3   -0.04    0.39
   5  -1   5  254.23    3.72
  12   0   3   -0.73    0.60
  -6  -4  -5   41.16    1.01
  -4  -1  -5  191.48    2.18
  -3  -2   0   82.11    1.46
   1  -1   3   26.91    1.03
   1   2  -7   92.67    2.70
   2  -2   5    0.05    0.71
   6  -1   5  221.09    3.57
   7   3  -5   21.18    1.61
  10  -1   5   -0.31    0.75
  12   1   1    2.59    0.34
  12   2  -1    0.78    0.42
  -6  -5  -4    0.36    0.67
  -5  -5  -1   11.72    1.24
  -1  -1   1 3915.87    8.40
   3  -1   4   49.61    1.57
   7  -1   5   58.01    2.00
   8  -1   5  102.07    2.60
   9  -1   5    3.23    0.91
   9   3  -4    9.50    1.12
  10   3  -4    4.75    0.97
  -5  -3  -3    7.41    0.51
  -3  -4   2   20.18    1.50
  -1   1  -5 1143.26    7.29
   0  -1   2   18.30    0.79
   0   1  -3   82.19    1.69
   1   2  -6   33.44    1.64
   3   2  -3    8.86    0.82
   6   2  -1   67.26    1.40
   6   3  -5    5.34    1.14
   8   3  -4   -1.46    1.03
  11   3  -4    9.62    1.02
  -5  -4  -2    9.61    0.91
  -3  -3   1    4.45    0.79
  -2   1  -8   30.15    1.60
   1  -2   4  138.71    2.80
   2   2  -4  774.54    6.19
   3  -2   5   24.21    1.44
   4   2  -2  921.25    5.64
   5   0   3  100.30    1.63
   7   3  -4  643.24    6.10
  12   3  -4   -0.07    0.70
  -5  -1  -9    3.98    0.80
  -4  -4   0   14.26    1.12
  -2   1  -7  130.30    2.88
   0  -3   4   12.45    1.25
   1   2  -5   29.31    1.53
   5   3  -5  145.34    3.19
  -6  -5  -5   12.00    0.89
  -5  -5  -2   60.54    2.03
  -4  -3  -1   32.86    1.14
  -4   0  -9   -0.52    0.73
  -2  -3   2  273.30    3.80
  -2  -2   1  106.99    1.87
  -1  -3   3    1.89    0.84
   0  -2   3   46.79    1.57
   0   2  -7   12.82    1.22
   4  -2   5  347.77    4.83
   4  -1   4  288.46    3.58
   6   3  -4    7.66    1.15
  10   0   3   -0.79    0.65
  11  -1   4    0.78    0.84
  -6  -2 -11   23.98    1.26
  -6  -2 -10    6.83    0.79
  -5  -1  -8    9.99    0.90
  -4   0  -8    5.61    0.94
  -2   1  -6  231.61    3.54
  -1  -2   2    2.01    0.58
  -1   1  -4  144.25    2.41
   2  -1   3    2.98    0.58
   5  -2   5   20.89    1.55
   5   2  -1   32.25    1.07
   6   0   3   -0.29    0.47
   9   3  -3    0.14    0.74
  -6  -2  -9    0.39    0.56
  -4  -1  -4  298.82    2.12
  -3  -4   1    6.68    1.03
   0   2  -6    8.69    1.03
   1  -3   4  393.85    5.29
   2  -2   4   60.15    1.92
   2   2  -3  449.19    4.35
   4   3  -5   47.40    1.90
   5  -1   4  333.52    3.94
   5   3  -4  318.01    4.30
   8   3  -3   26.43    1.32
   9   0   3   -0.12    0.64
  10  -1   4   54.82    2.00
  10   3  -3    0.34    0.68
  -6  -4  -6   12.62    0.64
  -5  -1  -7   45.32    1.35
  -2  -4   2  248.18    4.19
   1   2  -4  300.17    3.86
   3   0   2   -0.22    0.26
   3   2  -2   -1.22    0.55
   7   0   3   -0.17    0.44
   7   3  -3   -0.21    0.88
   8   0   3    1.14    0.58
   9  -1   4  101.01    2.54
  11   3  -3   -0.65    0.63
  -6  -5  -6   -0.16    0.56
  -5  -5  -3   -0.02    0.74
  -5  -4  -3   63.33    1.61
  -4  -5  -1   73.45    2.41
  -4  -4  -1    0.64    0.72
  -3   1  -8   33.19    1.67
   6  -1   4  150.77    2.75
   7  -1   4   -0.45    0.83
   8  -1   4  136.19    2.83
  11   1   1    8.00    0.51
  -6  -2  -8   22.81    0.88
  -3  -3   0  124.78    2.26
  -2   1  -5  217.25    3.16
   0  -3   3 1198.23    8.54
   0   1  -2   19.45    0.80
   0   2  -5  348.65    4.42
   1  -2   3  393.46    4.30
   1   1  -1 4065.91    8.57
   3  -2   4   18.45    1.21
   3   3  -5    3.00    0.88
   4   3  -4   -0.37    0.92
   6   3  -3   16.75    1.16
  12   3  -3    1.42    0.63
  -3   1  -7   27.46    1.47
  -2  -3   1    0.21    0.68
  -1  -3   2  126.82    2.67
   3  -1   3  260.22    3.06
  12  -1   3    6.76    1.07
  12   0   2    0.48    0.66
  -5   0 -10    0.51    0.93
  -3  -4   0   21.92    1.33
  -1   1  -3   27.90    1.02
  -1   2  -6    6.41    0.94
   4  -2   4  103.92    2.55
   4   2  -1 1359.39    5.98
   5   3  -3   68.97    2.04
  -6  -5  -7    2.32    0.61
  -6  -1 -11    0.62    0.74
  -5  -5  -4   33.91    1.51
  -5  -1  -6  348.91    3.00
  -4  -5  -2    2.24    0.98
  -2  -4   1   42.69    1.78
   0  -2   2  632.76    4.98
   1  -3   3   52.20    2.08
   1   2  -3  281.90    3.46
   3   3  -4  261.73    3.94
   5  -2   4    3.54    0.98
   8   2   0    2.17    0.33
  11  -1   3   17.35    1.31
  -6  -1 -10    1.18    0.73
  -5  -3  -4   34.75    0.84
  -4  -3  -2    4.48    0.55
  -3   1  -6    0.73    0.76
  -2   1  -4  123.43    2.24
   0   2  -4   89.48    2.17
   2  -2   3  819.21    6.31
   2   2  -2  325.19    3.39
   4  -1   3   66.30    1.68
   6  -2   4   12.63    1.29
   8   3  -2    3.27    0.72
   9   3  -2    1.49    0.63
  11   0   2   -0.10    0.66
  -5  -4  -4    7.47    0.80
  -4  -4  -2   52.89    1.68
  -2  -2   0   21.55    0.88
  -1  -2   1  805.36    5.09
  -1   2  -5   52.57    1.88
   4   3  -3  505.45    5.04
   7   2   0    1.17    0.33
   7   3  -2    2.49    0.73
  10  -1   3   25.91    1.48
  10   3  -2    6.05    0.71
  -6  -2  -7    5.33    0.47
  -6  -1  -9    6.19    0.80
  -4   1  -8   22.69    1.43
   0  -3   2   99.88    2.46
   0  -1   1  241.30    2.14
   2  -3   3    2.97    1.08
   2   1   0 7207.54    8.76
  10   1   1    2.73    0.42
  -6  -4  -7    3.51    0.51
  -3  -4  -1   27.19    1.43
  -2   2  -6   54.79    2.02
  -1  -4   1   28.56    1.68
   1   3  -5   84.10    2.45
   3  -2   3   80.94    2.17
   5  -1   3  378.91    3.95
   6   3  -2    0.35    0.65
   9  -1   3   71.20    2.06
  10   0   2    1.24    0.63
  -5  -5  -5    0.83    0.75
  -4  -5  -3   26.19    1.52
  -4   1  -7   51.71    1.85
  -3  -3  -1  109.88    2.02
  -3   1  -5   34.29    1.40
  -2  -4   0    0.82    0.83
  -2  -3   0   21.36    1.13
  -1  -3   1    0.16    0.59
   1  -2   2   89.77    2.03
   2  -1   2   26.40    0.95
   3   2  -1  129.30    1.93
   6  -1   3   57.64    1.70
   6   2   0   29.63    0.75
   7  -1   3    8.12    0.89
   8  -1   3   10.97    1.05
   8   4  -4    4.30    0.96
  10   4  -4    5.39    0.98
  11   3  -2    2.96    0.58
  -6  -1  -8   21.68    1.03
   0   2  -3   47.50    1.52
   3  -3   3   26.08    1.56
   4  -2   3    4.19    0.91
   5   3  -2   50.27    1.55
   1  -3   2  503.16    5.45
   1   2  -2    2.01    0.67
   5   0   2   -0.18    0.35
   9   0   2   -0.32    0.56
  11   4  -4    0.93    0.71
  -5  -1  -5  253.02    2.15
  -4  -4  -3   28.73    1.28
  -2   1  -3    2.65    0.58
  -2   2  -5    0.29    0.66
  -1  -1   0 1921.98    4.79
  -1   1  -2  106.83    1.70
   1   3  -4   -0.27    0.74
   5  -2   3  103.31    2.51
   6  -2   3    3.93    0.97
   7  -2   3   46.09    1.93
   8   0   2    0.77    0.51
   9   1   1    0.72    0.36
  11  -1   2    6.82    1.05
  -7  -2 -10    1.75    0.53
  -5  -5  -6   11.54    1.01
  -5  -4  -5   30.18    1.15
  -4  -5  -4    5.31    0.99
  -4   1  -6    2.04    0.78
   4   3  -2   10.44    0.95
   6   0   2  143.13    1.88
   7   0   2   -0.41    0.47
  12   0   1    0.02    0.68
  12   3  -2    0.35    0.41
  -5   1  -8    9.59    1.08
  -4  -2  -3    3.43    0.30
  -3  -4  -2   49.04    1.74
  -3   1  -4   47.01    1.47
  -1  -4   0   74.12    2.33
   0  -3   1   48.46    1.70
   0  -2   1   50.62    1.40
   0   1  -1  255.22    2.23
   2  -3   2    0.40    0.83
   2  -2   2   -0.20    0.55
   3  -1   2  246.75    2.78
   5   2   0   75.20    1.18
  -7  -1 -11    3.72    0.78
  -6  -1  -7   46.94    1.24
  -4  -3  -3   45.32    1.16
  -2  -4  -1   -0.15    0.76
   2   2  -1  109.04    1.83
   7   4  -3    0.73    0.73
   8   4  -3    0.39    0.76
   9   4  -3   -0.06    0.71
  10  -1   2   13.69    1.14
  -2   2  -4   60.18    1.89
  -1  -3   0    8.99    0.92
  -1   2  -3  392.59    4.17
   0   3  -4    9.78    1.11
   2   0   1    0.34    0.19
   3  -3   2  313.97    4.57
   3  -2   2    8.94    0.97
   3   3  -2   -0.63    0.68
   6   4  -3   25.87    1.45
   7   3  -1    9.50    0.76
   8   1   1    0.87    0.31
  10   4  -3    0.20    0.69
  -7  -1 -10    5.36    0.75
  -6  -4  -8   30.24    0.94
  -5   1  -7   43.71    1.73
  -4   1  -5  177.64    2.88
  -1  -2   0 1032.82    5.38
   0   2  -2  639.34    4.90
   1  -1   1   54.36    1.14
   1   3  -3    0.42    0.75
   4  -1   2   -0.46    0.48
   5   4  -3  147.18    3.02
   6   3  -1   26.81    1.08
   8   3  -1    1.78    0.52
   9  -1   2    0.31    0.69
  11   0   1   10.33    0.90
  12   1   0    5.83    0.58
  -7  -2  -9    0.65    0.40
  -5  -5  -7    2.01    0.75
  -4  -5  -5    6.14    0.98
  -4  -4  -4   56.50    1.67
  -3  -3  -2  306.05    3.17
  -3   2  -5   24.04    1.35
  -2  -3  -1  463.91    4.26
   1  -3   1   78.75    2.19
   4  -2   2   -0.07    0.74
   4   2   0  150.02    1.73
   4   4  -3    0.88    0.96
   5  -1   2   36.51    1.29
   8  -1   2   38.19    1.51
   9   3  -1    3.56    0.55
  11   4  -3    0.27    0.63
  -5  -3  -5    0.36    0.40
   1  -2   1  127.44    2.24
   2   3  -2  264.55    3.55
   5  -2   2   35.52    1.59
   5   3  -1   13.41    0.87
   6  -1   2   49.80    1.53
   7  -1   2    4.16    0.74
   7   1   1    6.94    0.35
  -7  -1  -9    4.67    0.67
  -5  -4  -6   15.88    0.93
  -3  -5  -4   39.80    1.77
  -3  -4  -3    0.94    0.82
  -3  -2  -2    8.29    0.48
  -2  -2  -1  277.33    2.48
  -1  -4  -1   24.60    1.39
   0   3  -3 1168.93    8.02
   6  -2   2    3.17    0.90
   7  -2   2    1.52    0.75
  13   0   0   -0.10    0.67
  -5   1  -6  347.25    4.19
  -2  -4  -2   87.72    2.29
   0  -3   0    0.17    0.73
   1   2  -1  806.71    4.97
   2  -3   1  479.16    5.32
   4   3  -1    3.83    0.72
  10   0   1   -0.10    0.61
  11  -1   1    8.38    1.04
  -5  -5  -8    9.20    0.95
  -4  -5  -6   14.79    1.19
  -3   1  -3  260.47    2.98
  -3   2  -4   19.26    1.25
  -2   1  -2   28.55    0.99
  -2   2  -3  817.36    6.08
   6   4  -2   -0.08    0.72
   7   4  -2   24.57    1.25
   8   4  -2    0.24    0.67
  -7   0  -9    3.48    0.78
  -6  -1  -6   22.18    0.80
  -4   1  -4  284.08    3.38
  -1   2  -2   85.49    1.93
   1   1   0 2046.96    5.05
   1   3  -2  121.49    2.49
   2  -2   1  282.29    3.42
   3  -3   1  112.51    2.75
   3   2   0   83.41    1.38
   5   4  -2   49.79    1.74
   9   4  -2   -0.16    0.63
  10  -1   1    2.83    0.91
  -4   2  -5  336.26    4.42
  -3  -5  -5    1.57    0.96
  -1  -3  -1   78.06    1.93
  -1   3  -3   49.45    1.92
   0  -4  -1   70.48    2.24
   2  -1   1  128.76    1.79
   3   3  -1    5.85    0.75
   4  -3   1   32.00    1.66
   4   4  -2   21.35    1.32
   9   0   1   11.92    0.86
  11   1   0    0.60    0.46
  12   0   0    1.24    0.73
  -7  -1  -8   -0.47    0.46
  -6   1  -7   48.66    1.78
  -5   1  -5  245.57    3.36
  -4  -4  -5   99.84    2.10
  -4  -3  -4    0.80    0.49
  -1   1  -1   53.58    1.14
   0  -2   0 1506.69    6.82
   1  -3   0    9.42    0.94
   3  -2   1  494.52    4.71
   9  -1   1    1.37    0.83
  -7   0  -8   -0.56    0.59
  -6   0  -6    0.06    0.55
  -2  -3  -2    0.96    0.71
  -1  -4  -2    2.03    0.75
   0   2  -1   49.55    1.39
   0   3  -2   95.05    2.33
   3   0   1    8.16    0.39
   3   4  -2   18.80    1.33
  -4  -5  -7    4.35    0.91
  -3  -4  -4    3.70    0.86
  -3  -3  -3   25.98    1.02
  -2  -4  -3  182.00    3.13
   2   3  -1    1.88    0.68
   3  -1   1  359.19    3.16
   4  -2   1   11.04    0.95
   6  -2   1   45.84    1.79
   7  -2   1   14.66    1.25
   8  -1   1    1.64    0.77
   8   0   1   -0.41    0.44
  -3   2  -3   79.68    2.00
   0  -1   0    0.26    0.28
   2  -3   0   21.29    1.28
  -2   2  -2    0.40    0.55
  -2   3  -3    1.17    0.78
  -7   4   0    0.57    0.59
  -4   3  -1   33.36    0.68
  -3  -4   6   10.74    1.03
  -3  -1   1   26.64    1.11
  -3   2  -1  508.47    2.34
  -2  -5   9   15.23    1.06
  -2  -4   6    2.80    0.71
  -2   0   0 1166.06    4.21
  -1  -5   9   49.99    1.48
  -1  -4   6    0.29    0.53
   1   4  -1   25.24    1.07
   4   0   1   -0.36    0.42
  -7   2   0    2.73    0.75
  -4  -4   6   -0.03    0.78
  -2   4  -1   -0.09    0.29
  -2   6   0   46.52    1.34
   0   2  -1   49.06    0.84
   0   4  -1   65.80    1.44
   1   3  -1   -0.05    0.50
   3   1   0 1014.39    5.50
   4  -4   9   12.89    0.56
  -7   0   1  202.39    3.33
  -6   1   0    9.64    0.80
  -4  -1   1    2.91    0.67
  -3   0   0   -0.51    0.40
  -2  -2   2  337.59    3.08
  -1   4  -1   24.11    0.82
  -1   6   0   -0.23    0.68
  -1   7   1   -0.12    0.69
   0  -4   6    0.60    0.47
   4  -3   6   38.03    0.90
   4   3   0    6.17    1.01
   5  -1   3  397.34    3.81
  -9   5   1    0.78    0.64
  -4   0   0  858.38    5.18
  -3  -2   2   -1.18    0.54
  -1  -2   2    1.41    0.47
   0  -5   9    4.21    0.64
   2   5   0   27.18    1.51
   4  -2   4  108.96    1.62
   5  -3   7   19.87    0.94
   5   0   2   -0.58    0.65
   6  -1   4  159.59    2.83
   6   1   2   51.32    1.98
   7  -2   7    0.00    0.77
  -5  -1   1  624.71    5.31
  -4  -2   2  928.40    6.34
  -4   2  -1   11.21    0.58
  -3  -5   8    2.52    0.91
   0   3  -1   49.48    1.08
   3   4   0   23.32    1.40
   5   2   1   31.60    1.61
   6  -2   6  194.36    3.00
   6   0   3   -0.99    0.83
  -8   2   0    0.34    0.69
  -8   4   0   -0.03    0.60
  -7   1   0   -0.40    0.56
  -6  -1   1  475.78    5.10
  -5  -2   2  269.39    3.79
  -5   0   0   -1.40    0.66
  -5   3  -1   13.13    0.61
  -2  -5   8    2.14    0.79
   1   5   0  121.43    2.60
   3  -1   2  253.36    2.19
   3   0   1    9.19    0.59
   3   2   0   85.51    1.91
   5  -2   5   22.33    1.05
  -7   5   0   32.79    0.88
   2   1   0 7010.35   12.68
   4   1   1   -0.15    0.57
   6  -3   9    0.88    0.68
  -8   1   0    8.76    1.05
  -6   0   0  220.53    3.27
  -4  -4   5   57.29    1.89
  -4  -3   3  526.80    5.21
  -3  -4   5    1.35    0.72
  -3  -3   3    2.94    0.84
  -1   3  -1   75.85    1.07
   0  -2   2  688.22    2.95
   2   4   0    1.28    0.76
  -6   3  -1    0.83    0.49
  -5  -3   3   69.83    2.21
  -2  -4   5   13.64    0.92
  -1  -5   8    3.62    0.71
   0   5   0    0.52    0.73
   4  -1   3   71.53    1.56
   4   2   1   11.66    1.13
   4   3   1   35.62    1.74
  -9   4   0   23.07    1.20
  -7   0   0    0.11    0.70
  -5   4  -1    0.92    0.29
   2   3   0   23.44    1.18
   4  -4  10   -0.09    0.45
   4   0   2   26.29    1.08
   5  -3   8    2.25    0.68
   6  -3  10    3.22    0.81
   6  -2   7    5.94    0.87
   6   0   4  297.23    4.28
  -8   5   0    5.78    0.62
  -5   1  -1  195.80    2.62
  -3  -5   7    3.53    0.81
  -1  -4   5    0.36    0.50
   0   6   1    2.72    0.91
   1   4   0   72.67    1.90
   3   4   1   28.49    1.62
   5   2   2   37.45    1.72
  -7   3  -1   -0.59    0.56
  -6   1  -1   12.68    0.96
  -2  -5   7   21.16    1.18
  -1  -3   3    0.90    0.51
  -1   5   0  115.71    2.11
   1  -4   6   -0.12    0.29
   3   1   1  393.35    3.72
   5  -2   6    0.07    0.69
 -10   4   0   -0.11    0.75
  -6  -1   0   11.43    1.18
  -6   4  -1  112.09    1.45
  -5  -2   1   30.79    1.53
  -5  -1   0  201.56    3.15
  -4  -4   4   88.73    2.42
  -4  -2   1 1395.35    7.99
  -4  -1   0    2.46    0.71
  -3  -2   1  128.12    2.33
  -3  -1   0 1021.75    5.74
  -2   7   2    0.45    0.80
  -1   6   1   80.84    2.13
   0  -5   8   20.66    0.86
   4  -3   7  251.16    2.56
   6  -1   6   25.03    1.48
  -8   2  -1   41.32    1.62
  -7   1  -1    8.70    0.95
   1   1   0 1991.27    5.60
   1   5   1   22.82    1.43
   2   0   1    0.62    0.31
   3   2   1  512.85    4.81
   4  -2   5  341.22    3.14
   4   1   2   -0.54    0.72
  -9   5   0   -0.25    0.54
  -8   1  -1    1.43    0.84
  -4  -3   2   12.05    1.06
  -2  -2   1  109.67    1.90
  -2   5   0   25.88    1.00
  -2   6   1   12.09    1.02
   0   4   0   38.37    1.31
   1   3   0    8.29    0.75
   2   4   1   -0.68    0.78
   3  -2   4   19.38    0.67
   4   2   2    0.24    0.87
   5  -3   9    9.79    0.89
  -7   4  -1   20.84    0.89
  -6   0  -1    0.58    0.76
  -5   0  -1    5.36    0.71
  -4   0  -1   -0.17    0.54
  -3  -5   6    0.68    0.72
  -2  -4   4  129.03    2.38
  -2  -1   0 6936.61   12.97
  -1  -5   7    1.77    0.63
   3  -3   6    6.43    0.46
   4  -4  11    3.11    0.63
   5  -1   5  264.56    3.57
   5   0   4   -0.39    0.81
  -7   0  -1   11.85    1.06
   0  -4   5   24.09    0.82
   1   2   0 1047.75    5.13
   3   0   2    0.01    0.47
   4   0   3    0.38    0.66
   5  -2   7   51.56    1.71
   6  -2   9    0.32    0.83
  -8   4  -1    4.52    0.69
  -3   0  -1    8.54    0.60
  -3   5   0   -0.11    0.46
  -3   6   1   48.51    1.43
  -2  -5   6    0.71    0.66
  -2  -3   2  267.17    3.17
   0  -3   3 1206.76    4.67
   0   5   1  119.31    2.55
   2  -1   2   26.65    0.61
   2   3   1  478.47    4.78
   3  -4   9   11.90    0.64
   4  -1   4  290.35    3.23
   5  -3  10   -0.32    0.69
  -4  -4   3    2.59    0.85
   3  -1   3  263.64    2.52
   5   1   4  360.94    4.83
  -9   4  -1   19.03    1.09
  -6  -1  -1   11.01    1.17
  -4  -2   0  146.39    2.76
  -4   6   1    6.24    0.69
  -2  -6   9    0.90    0.67
  -1  -4   4   18.34    0.96
  -1  -2   1  827.71    4.34
  -1   4   0   69.85    1.51
  -1   6   2    9.17    1.14
   1   4   1   24.89    1.30
   2   1   1  128.85    1.94
   4  -3   8    3.16    0.77
   4   1   3   70.73    2.06
   5  -1   6  371.59    4.47
  -5  -1  -1  193.43    3.15
  -4  -3   1    3.03    0.90
  -3  -5   5    2.59    0.77
   0   3   0    0.12    0.48
   2   2   1  281.57    3.26
   2   4   2   87.82    2.49
   3   1   2  254.69    3.19
   3   2   2    8.03    1.00
   4   2   3    3.75    0.91
   5  -3  11   -0.22    0.73
   5  -2   8  182.80    3.15
   5   0   5   71.85    2.15
  -7   1  -2    4.59    0.85
  -6   1  -2   48.04    1.58
  -4  -1  -1    0.07    0.56
  -1   5   1   31.11    1.38
   4  -2   6  180.43    2.56
 -10   4  -1   12.46    1.02
  -8   2  -2   37.38    1.55
  -5   1  -2   35.28    1.25
  -5   6   1   -0.46    0.45
  -4   5   0    6.44    0.52
  -3  -3   1    5.48    0.87
  -3  -2   0   82.09    1.91
  -2   0  -1    0.02    0.39
  -2   6   2    2.97    0.89
  -1  -5   6    0.92    0.60
  -1  -3   2  124.04    1.94
  -1  -1   0 2041.91    5.88
   0  -5   7   11.05    0.68
   4   0   4   40.14    1.54
  -6   0  -2  142.12    2.81
  -2  -6   8    0.23    0.66
  -2  -5   5   -0.54    0.65
   0   5   2   43.05    1.84
   1   3   1   76.97    1.87
   4  -1   5  188.10    2.85
   5  -2   9   22.08    1.40
   5  -1   7   47.17    1.84
  -8   3  -2    2.01    0.74
  -7   3  -2   77.66    1.71
  -6   3  -2   25.20    0.94
  -5   0  -2   -0.42    0.66
  -3  -1  -1  369.74    3.62
   0   4   1   64.90    1.76
   2   3   2    1.30    0.89
   4  -3   9   46.24    1.51
   4   1   4  302.00    4.23
   4   2   4  107.35    2.81
  -5  -2  -1   29.25    1.57
  -4   2  -2   -0.28    0.37
  -3  -5   4    3.82    0.99
  -2   5   1  127.46    2.30
  -1  -6   9   -0.22    0.50
   1   4   2    2.36    0.86
   3  -4  10    5.33    0.64
   3   0   3  127.49    2.16
  -6  -1  -2   49.42    1.96
  -3  -4   2   18.15    1.25
  -3   6   2   19.07    1.19
  -2  -3   1    1.67    0.65
  -2  -2   0   21.72    0.98
  -2   4   0    0.63    0.48
   0   2   0 1470.28    5.23
   3  -2   5   24.63    0.89
   3   2   3   85.28    2.28
   4  -2   7  178.52    2.81
   5  -1   8    9.32    1.19
  -5  -1  -2   36.29    1.61
  -4  -3   0    5.70    0.89
  -4  -2  -1    9.96    0.96
   2   2   2   -0.43    0.69
   3   1   3  264.88    3.50
   4  -3  10    0.22    0.75
   4   0   5    0.56    0.85
  -1   5   2   77.09    2.19
   1   2   1  125.48    2.04
   3  -1   4   46.88    1.26
   4  -1   6    3.29    0.79
   4   1   5  191.46    3.62
  -7   1  -3    7.63    1.00
  -2  -1  -1  131.14    1.98
  -2   6   3   -0.25    0.77
   2   1   2   26.69    1.09
   2   3   3    1.85    0.96
  -4  -1  -2    0.37    0.60
 -11   2   5    0.15    0.67
  -6   4  11    1.36    0.77
  -5   2   3  599.88    2.42
  -5   4  11   14.96    1.19
  -2   3   7   18.43    1.13
   2  -6  -3   -0.29    0.71
   2   0   1   -0.21    0.28
   2   2   6   57.63    2.00
   3   1   4   48.57    1.69
   4  -5  -2    5.12    0.54
   4  -1   1    0.30    0.46
   5  -1   2   36.46    1.43
   7  -3   2   82.68    2.11
   8  -4   3    0.19    0.78
  -5  -1  -2   34.95    1.56
  -4  -2  -3    2.20    0.83
  -4  -1  -2   -0.01    0.62
  -3  -2  -3   82.47    2.21
  -3  -1  -2  244.61    3.21
  -1   2   4  297.60    2.91
   4  -3  -1    4.80    0.26
   5   0   4    0.01    0.77
 -10   3   7    2.14    0.46
  -6  -1  -2   50.04    1.98
  -2  -2  -3  830.27    6.27
  -1  -4  -4   -0.56    0.78
  -1   3   8   30.97    1.61
   0  -5  -4    0.61    0.90
   0   1   2   19.78    0.68
   2  -4  -3  113.27    1.99
   3   0   2   -0.26    0.42
   4  -6  -2   10.52    0.71
   4   0   3    0.39    0.61
   6  -3   1    0.70    0.54
   6  -2   2    4.11    0.77
   8  -5   3    4.44    0.84
 -12   2   5   12.13    1.15
 -10   2   4    3.62    0.79
  -7   2   3   75.99    1.49
  -6   0  -1    1.19    0.81
  -5   0  -1    5.05    0.73
  -5   4  12    2.03    0.94
  -4   0  -1    0.19    0.49
  -3   3   7    2.57    0.67
   0   2   5  361.35    4.03
   1  -3  -3    1.12    0.64
   5  -2   1   31.42    1.17
  -8   1   1    1.83    0.75
  -7   0  -1   12.92    1.26
  -7   4  12    1.00    0.70
  -6   4  12    5.07    0.92
  -3   0  -1    8.87    0.72
  -2  -3  -4   -0.83    0.89
  -1  -2  -3  415.18    4.19
   0  -4  -4   10.64    1.04
   1   2   6    6.54    0.92
   3   1   5   36.75    1.70
   5  -3   0    2.37    0.42
   5   0   5   68.49    2.43
   7  -4   2   16.22    1.11
  -9   1   1   14.10    1.21
  -8   2   3    6.15    0.76
  -2   3   8   61.96    2.01
  -1  -1  -2  109.75    1.82
   1  -6  -4   -0.81    0.85
   1  -5  -4    3.64    0.91
   1   1   3   27.45    1.09
   2   1   4  129.38    2.63
   3  -3  -2   -0.69    0.27
   7  -3   3    0.29    0.81
 -11   2   4    1.11    0.79
  -4   3   7   21.05    0.99
  -2   2   4  743.48    4.11
  -1  -3  -4  393.03    4.73
   1   2   7   -1.52    0.93
   3  -6  -3    4.86    0.79
   6  -2   3    5.87    0.99
   7  -5   2    8.03    0.88
   8  -5   4    2.69    0.97
 -11   3   7    0.22    0.50
  -9   2   3    1.22    0.71
  -2   3   9   19.12    1.50
   3   1   6    0.90    0.92
  -5  -1  -3  373.28    5.10
  -4  -1  -3   63.52    2.09
  -3  -2  -4   17.93    1.42
  -3   3   8    3.01    0.88
  -2   0  -1    0.30    0.36
   0   2   6    8.46    1.02
   1  -4  -4   16.55    1.14
   3   0   3  123.80    2.48
   4  -1   2    0.03    0.59
   6  -3   2   28.91    1.41
   7  -4   3    7.09    1.07
   7  -3   4   25.78    1.67
 -12   2   4    2.18    0.89
 -10   2   3    0.29    0.74
  -7   1   0    0.10    0.68
  -6   1   0   10.59    0.93
  -1  -4  -5   13.59    1.32
   0  -5  -5    3.01    1.08
   0  -3  -4   10.43    1.01
   2  -6  -4    0.78    0.80
   2   1   5  211.59    3.63
   4   0   5   -0.16    1.10
   5  -1   4  359.21    5.00
  -8   1   0    8.62    1.04
  -7   0  -2   -1.11    0.96
  -6   0  -2  145.17    3.16
  -5   3   7    6.44    0.60
  -2  -2  -4   57.59    1.99
   2  -5  -4    0.56    0.74
   5  -2   2   35.94    1.47
   6  -2   4   13.29    1.38
  -9   1   0   16.87    1.40
  -5   0  -2    0.06    0.63
  -4   3   8    4.20    0.78
  -3   3   9    5.73    1.01
  -2  -3  -5    0.53    0.80
   0   2   7   12.20    1.13
   2  -3  -3   32.20    1.01
   2   0   2  470.55    3.80
   3  -1   1  387.73    3.21
   7  -5   3    0.52    0.83
  -4   0  -2   26.24    1.23
  -3   3  10    2.77    1.09
  -2  -1  -3    1.76    0.59
   0  -4  -5   24.01    1.43
   1  -6  -5    0.26    0.87
   2   1   6  232.91    4.04
   6  -5   1    0.10    0.58
   7  -4   4   57.03    2.23
 -10   3   6   14.41    0.72
  -6   3   7    0.77    0.42
  -1  -3  -5    4.95    1.00
  -1  -2  -4  142.88    2.74
  -1   2   6   34.01    1.44
   0  -1  -2   21.17    0.75
   0   2   8   52.01    2.10
   1  -5  -5    7.66    1.04
   3  -4  -3  172.73    1.93
   4  -1   3   73.40    2.07
   6  -6   1   13.60    0.85
   6  -3   3   31.06    1.59
  -9   2   2    0.49    0.70
  -8   2   2   -0.65    0.55
  -4   3   9   73.59    2.13
   0   1   3   82.31    1.53
   1  -3  -4    0.42    0.68
   2  -4  -4  131.62    2.28
   5  -3   1   11.78    0.85
   6  -4   2   10.39    1.04
   7  -5   4    8.92    1.22
  -5   3   8   71.19    1.71
  -4  -1  -4  278.52    4.38
  -3  -2  -5   25.18    1.57
  -3   0  -2   -0.19    0.46
  -3   2   4   12.78    0.57
  -2   2   5  233.88    2.75
   1   1   5 1168.91    7.77
   4  -2   1   10.35    0.75
   5  -4   0   12.97    0.71
 -11   3   6   10.45    0.74
  -8   1  -1    1.35    0.86
  -7   1  -1    8.83    1.02
  -6   0  -3   -0.32    0.78
  -6   2   2   -0.99    0.45
  -4   3  10    4.34    0.93
  -1   2   7   91.84    2.35
   1  -4  -5    0.74    0.76
   1  -2  -3  302.93    2.81
   3   0   5 3220.76   14.34
   6  -3   4   24.69    1.60
  -6   1  -1   12.22    1.03
  -5   0  -3  100.48    2.63
  -4   3  11   14.42    1.31
  -3  -1  -4   46.21    1.79
  -2  -2  -5    0.57    0.74
  -1   2   8   33.03    1.72
   0  -3  -5    0.00    0.73
   2  -6  -5    0.03    0.75
   2   0   3   -0.41    0.46
   3  -6  -4   11.28    0.87
   5  -2   4    3.89    1.01
 -12   3   6    0.36    0.56
  -5   3   9    5.82    0.88
  -1   0  -1  404.99    2.56
  -1   2   9   16.56    1.49
   0  -4  -6    0.21    0.82
   0  -2  -4   93.71    2.04
   6  -5   2   10.42    1.03
   6  -4   3    0.13    0.82
  -7   3   7    1.11    0.39
  -6   3   8    0.96    0.56
  -5   1  -1  191.34    2.88
  -5   3  10   62.55    2.04
  -4   0  -3    0.50    0.77
  -2   2   6  200.02    2.90
   1   1   7   20.88    1.55
   2  -5  -5   -0.23    0.67
   3  -5  -4    5.39    0.74
   3  -1   2  256.56    3.03
   4  -1   5  185.50    3.67
   5  -2   5   22.87    1.65
  -5   3  11    2.73    0.92
  -4  -1  -5  173.29    3.72
  -2  -1  -4  124.77    2.58
  -2   0  -2  498.16    3.96
  -1  -2  -5   55.55    1.92
   0   1   4    2.42    0.51
   1  -5  -6    0.63    0.75
   1   1   8   12.00    1.43
   4  -1   6    2.43    1.20
   5  -3   2   82.35    2.00
   6  -6   2   -0.41    0.65
  -7   1  -2    4.68    0.97
  -2   2   7  312.62    4.00
   2   0   4 1235.66    7.68
   4  -2   2    0.22    0.64
   6  -4   4    0.69    0.87
  -7   2   1   -0.49    0.59
  -6   3   9   14.37    0.99
   6  -5   3   18.68    1.32
 -11   3   5   -0.42    0.53
  -6   1  -2   49.80    1.84
  -6   3  10    0.54    0.78
  -6   3  11   36.00    1.71
  -6   3  12   -0.33    0.91
  -5   0  -4   -0.16    0.80
  -5   2   2  266.16    1.96
  -4   1  -1   -0.03    0.49
  -3  -1  -5   34.34    1.70
  -3   0  -3  125.75    2.46
  -3   2   5  538.09    3.73
  -2  -2  -6   56.84    2.15
  -2   2   9   41.67    1.96
   0   1   5  119.94    2.40
   1  -4  -6    0.31    0.81
   1  -3  -5   89.18    2.13
   2   0   5   -0.29    0.82
   3  -1   3  267.86    3.50
   5  -4   1    0.98    0.63
   5  -3   3    6.85    0.94
   6  -6   3   14.92    1.23
 -12   3   5    0.36    0.59
  -7   3   8    1.58    0.55
   0  -4  -7    2.05    0.96
   0  -3  -6   30.31    1.56
   1   0   2    0.10    0.32
   2  -6  -6   28.04    1.51
   2  -4  -5   13.24    0.95
   4  -3   0    5.69    0.53
   5  -5   0   14.31    0.80
   6  -5   4   -0.72    0.89
  -5   1  -2   33.72    1.47
  -4   0  -4   38.01    1.70
  -1  -1  -4  147.86    2.63
   0   1   6    0.26    0.68
   2  -3  -4  212.25    2.54
   3  -1   4   50.13    1.83
   4  -2   3    3.95    0.82
   5  -3   4   34.28    1.72
  -7   1  -3    7.56    1.19
  -7   3   9    4.75    0.74
  -7   3  10   22.68    1.27
  -7   3  11    3.18    0.93
  -7   3  12    0.06    0.87
  -6   2   1   65.52    1.48
  -3   2   6  245.06    3.04
  -2  -1  -5  226.11    3.78
   0  -2  -5  363.82    4.28
   0  -1  -3   85.69    1.64
   0   1   7  399.88    5.10
   0   1   8  130.10    3.22
   1  -5  -7    2.46    0.95
   2  -5  -6    0.83    0.77
   3  -6  -5    0.78    0.65
   3  -2   0   79.99    1.21
   4  -2   4  109.69    2.73
   5  -3   5   -0.32    1.01
  -1  -2  -6    6.95    0.97
  -1   1   3 1646.72    5.87
   3  -1   5   37.00    1.72
   3  -1   6    0.15    1.05
   4  -2   5  359.24    5.18
   5  -4   2   10.01    1.07
  -6   1  -3   58.31    2.18
  -3  -1  -6    0.99    0.92
  -3   2   7    9.68    0.94
  -3   2   8   14.66    1.18
  -3   2   9   13.01    1.27
  -3   2  10   37.06    1.96
  -2   0  -3   -0.35    0.58
   4  -2   6  186.19    4.07
  -3   0  -4   -1.66    0.69
   0  -3  -7    4.97    1.09
   1   0   3  293.13    3.16
  -4   0  -5   -1.57    0.90
  -2   4  -7   27.42    1.65
   2  -1  -6   44.08    1.48
   3   2  13   23.84    1.29
   4  -2  -7   63.56    2.38
   4  -2   3    3.45    0.84
   4   1 -16   -0.17    0.61
   5  -2   5   23.03    1.40
  -2   2  -1  290.15    3.58
  -2   2   0   23.32    1.26
  -1   1   2   82.00    1.59
   0   2   9   -0.35    0.90
   0   3 -12    1.13    0.47
   2   2  12    0.64    0.68
   3  -1  -9  181.24    3.21
   4  -2  -6  112.09    2.97
   4   0 -14   16.94    1.22
  -2   2   1  106.70    2.30
  -2   2   2  326.91    4.05
   0   4 -13    1.25    0.62
   1   1   9  188.85    2.48
   2  -1   3    1.90    0.35
   2   0 -10   68.38    1.62
   3   0 -12    1.40    0.91
   4  -2   2   -0.06    0.71
   4  -1 -11   21.98    1.53
   6  -2   6  193.60    3.36
   7  -2   7    0.58    0.88
  -1   1   3 1682.78    6.96
  -1   2   7   89.33    2.32
  -1   4 -11   13.20    1.07
   0   1   7  396.66    3.63
   1   0  -7  696.95    3.90
   1   2  11   -0.96    0.68
   2  -1  -5  212.42    2.90
   4  -2  -5    1.16    0.85
   4  -2   1    9.38    1.04
   5  -2   4    2.71    0.92
   5   0 -15    0.71    0.92
  -2   2  -3  824.23    5.57
  -2   2   3  453.48    4.82
  -1   2  -8  247.64    2.34
   3   1 -14    1.81    0.69
   4  -2  -4    0.22    0.81
   4  -2  -3   34.18    1.84
   4  -2   0  146.16    3.03
  -3   3  -1  109.22    2.82
  -3   3   0  124.29    2.96
  -3   3   1    4.32    0.97
  -2   2   4  786.74    6.51
  -1   1  -4  152.03    1.49
   2  -1  -4  144.23    2.38
   4  -2  -2  911.73    7.50
   4  -2  -1 1382.29    9.08
   4  -1 -10   80.50    2.52
   4  -1   7   51.00    1.24
   6  -2   5  150.11    3.15
  -3   3  -2  306.20    4.47
  -3   3   3    2.90    1.03
  -1   1   4  481.66    3.97
  -1   2   8   36.19    1.65
   0   2  10  347.79    4.50
   2  -1   2   26.12    0.85
   4   0 -13   -1.09    0.99
   5  -2   3   97.39    2.48
   6  -1   9    5.72    0.74
   7  -2   6   21.35    1.43
  -3   3   4  259.09    4.57
  -3   4  -6    4.57    1.20
  -2   2   5  244.96    3.84
   2  -1  -3   95.10    1.94
   3  -1  -7   -2.09    0.85
   3  -1   5   34.28    1.01
   5  -2  -6    2.75    1.04
   8  -1  10    0.18    0.70
   2  -1   1  132.26    1.96
   5  -2  -5   21.87    1.66
   5  -2   2   34.58    1.61
   6  -2   4   14.39    1.32
  -3   3  -4   -0.53    0.74
  -2   2   6  211.24    3.67
   2  -1  -2 1117.86    6.15
   2  -1  -1 3321.40   10.21
   2  -1   0 7243.25   14.46
   4  -1  -9   18.26    1.41
   5  -2  -4  444.13    5.96
   5  -2   1   32.02    1.69
   7  -2   5   29.35    1.77
   5  -2  -3  613.10    6.84
   5  -2  -2  266.15    4.50
   5  -2   0   76.13    2.39
  -5   0   7   26.86    1.52
  -4   1   3   42.65    1.53
  -3   3  -1  109.20    2.28
  -2  -2   9   46.79    1.09
   0   3  -4   12.49    0.51
   0   5  -5    3.70    0.56
   4  -1  -1    3.26    0.70
   4   0  -3   -0.35    0.61
   5   3  -7    7.36    0.81
   6  -1  -2   39.40    1.80
   6   0  -4   15.48    1.18
   7   2  -7   30.84    1.62
  -5  -1  11   19.15    1.41
  -4   0   5   -0.38    0.69
  -3   2   0   79.65    1.86
   1   6  -6    0.75    0.43
   4  -2   2   -0.20    0.61
   5   1  -5   44.26    1.55
   6  -3   5    2.76    1.00
   6  -2   1   48.23    2.02
  -4   3   0    4.85    0.83
   1  -3  11    3.53    0.35
   2  -3   9   80.73    1.47
   4   4  -7   18.60    0.83
   5  -3   6    1.62    0.86
   5   2  -6    1.21    0.72
   7   0  -4   -0.80    0.79
  -5   1   4    1.78    0.79
  -5   3   1   12.68    1.32
  -4  -2  15   -0.57    0.71
  -4  -1   8    4.18    0.73
  -4   2   1 1402.42    8.46
  -4   4  -1    0.98    0.84
  -3  -2  11   96.93    1.88
  -1   4  -4    0.04    0.47
   3  -3   8  742.39    5.15
   3  -2   3   83.17    1.78
   3  -1   0 1048.98    5.94
   3   2  -5  568.92    3.63
   4  -3   7  252.67    3.53
   5  -1  -1  654.47    6.03
   7   4  -8    6.60    1.02
  -6   0   8  116.31    2.96
  -5  -1  10   -0.57    0.70
  -5   2   2  272.49    4.22
  -2   0   2   25.14    0.81
   5  -2   2   36.40    1.63
   5   0  -3   58.38    1.88
   6   1  -5   10.90    1.05
   6   5  -8    4.33    0.78
  -5   0   6    0.96    0.75
  -4  -2  14    9.80    0.97
  -3   1   1   27.70    1.28
  -2   1   0 6978.41   13.13
   2  -2   4   60.48    1.28
   3   0  -2    1.05    0.58
   5  -3   7   20.49    1.34
   6  -2   2    2.88    1.01
   6   2  -6  106.85    2.53
   6   3  -7    0.91    0.68
   7   1  -5   -0.01    0.97
  -6   1   5    9.69    1.17
  -4  -2  13    4.57    0.81
  -4   5  -2    3.27    1.02
  -3   0   3   15.11    0.81
  -2   6  -4    2.75    0.81
   1  -2   5   51.48    0.88
   2  -3  10    5.82    0.59
   4  -3   8    1.63    0.88
   4   1  -4  562.56    4.56
   6   0  -3   -0.64    0.84
  -5  -1   9   44.95    1.66
  -4   1   2   16.71    1.08
  -2   5  -4    0.13    0.64
   2  -1   1  129.75    1.72
   2   1  -3   89.16    1.22
   3  -3   9    0.92    0.66
   4  -2   3    3.81    0.66
   4  -1   0    1.94    0.76
   5  -3   8    2.43    0.96
   7   0  -3   17.56    1.49
   7   2  -6    4.52    1.05
   7   3  -7    0.90    0.80
   7   5  -8   14.46    1.13
  -6  -1  11   -0.67    0.81
  -6   0   7    0.96    1.02
  -5   1   3  299.28    4.07
  -4  -1   7  147.57    2.45
  -4   0   4  196.42    2.88
  -4   3  -1   31.21    1.45
   5  -2   3   95.75    2.39
  -5   3   0    1.93    0.76
   5  -1   0  197.57    3.25
   6  -2   3    5.90    1.05
  -6   1   4  207.68    3.66
  -5   0   5    6.67    0.83
  -4   2   0  147.04    2.64
   4   0  -2   52.68    1.50
   5   1  -4    2.39    0.66
  -8   4   3    0.22    0.46
  -6   3   1   25.65    0.94
  -4   0  -3    0.87    0.78
  -3  -2  -4   20.28    1.40
  -1   0  -1  405.98    2.50
   4  -6   6    0.17    0.75
   4  -4   4   55.90    1.70
   4  -3   4   -0.02    0.71
   4  -1   6    2.39    0.94
  -6   5  10   -0.18    0.73
  -4  -1  -4  287.12    4.40
  -3   4   8    4.87    0.96
  -2  -4  -4   18.13    1.36
  -1  -5  -3   -0.49    0.76
   2   0   3    0.26    0.48
   4  -5   5    6.37    0.95
   4  -2   5  361.73    4.75
  -4   1  -2    0.10    0.60
  -2  -3  -4    0.38    0.85
  -2  -1  -3    1.55    0.68
  -1   3   7    0.62    0.80
   0  -2  -2  684.42    4.13
   2   1   6  238.30    4.04
   3  -4   2   46.98    1.08
   3  -3   2  303.27    2.80
  -8   2  -2   37.78    1.85
  -7   5   9    5.40    0.81
  -6   1  -3   59.18    2.16
  -3   4   9   63.20    2.24
  -2   3   5   40.60    1.32
  -1  -2  -3  411.96    4.08
  -1   2   3  287.43    2.60
   0   2   5  367.78    4.20
   3  -1   4   50.68    1.70
   4  -3   5    2.25    0.85
 -11   4   2    1.21    0.73
  -5   0  -4   -0.69    0.79
  -4   4   7   18.07    1.09
  -2  -2  -4   62.72    2.02
  -1  -7  -2   -0.46    0.76
  -1   3   8   31.09    1.73
   0  -7  -1    0.86    0.66
   0   1   2   21.02    0.71
   1   1   4  149.49    2.58
   3  -2   3   84.06    1.89
   4  -5   6   13.84    1.25
   4  -4   5   93.29    2.36
 -10   4   2    0.25    0.62
  -7   2  -2    1.47    0.82
  -7   3   0   38.71    1.38
  -3  -1  -4   46.61    1.79
  -3   0  -3  127.33    2.47
  -1  -6  -3    0.27    0.80
   0  -6  -2   19.06    1.11
   2  -1   2   27.52    0.93
   2   0   4 1268.57    7.70
   3  -6   4    0.91    0.59
   4  -3   6   38.26    1.91
  -9   4   2   -0.04    0.54
  -7   5  10    1.04    0.75
  -5   1  -3  367.14    4.58
  -3  -2  -5   23.96    1.61
  -1  -4  -4    0.02    0.82
   0  -4  -3   33.19    1.32
   0   2   6   10.00    1.09
   3  -1   5   36.00    1.62
   4  -4   6    1.30    0.86
  -6   2  -2    2.15    0.73
  -4  -1  -5  177.46    3.69
  -4   0  -4   38.47    1.69
  -4   4   8    0.48    0.71
  -2  -4  -5   14.49    1.34
  -2   3   6    3.78    0.71
  -1  -5  -4    8.91    1.10
  -1  -3  -4  379.71    4.46
   1   1   5 1172.97    7.76
   3  -1   6    0.09    0.95
  -2  -3  -5    1.38    0.92
   0  -5  -3    8.41    0.91
   0  -3  -3 1202.93    6.59
   1   0   2    0.35    0.39
   2   0   5    1.12    0.83
   3  -3   3   26.02    1.10
   3  -2   4   19.48    1.15
  -3   1  -2  247.05    2.90
   0   2   8   53.38    2.22
   1   1   6  479.44    5.40
   3  -1   7   26.69    1.67
  -2  -1  -4  121.84    2.52
   2   0   6  816.70    7.23
  -5   0  -7    0.47    0.76
  -4   0  -7   -0.15    0.90
  -2   0   7    0.18    0.76
  -1   0  -4   -0.34    0.48
  -1   0   5   94.50    2.19
   1  -1  -8   12.03    1.46
   3  -1  -3 2072.94    7.61
   3  -1   1  356.00    2.01
   4  -2  -8   34.08    1.91
   5  -2  -5   21.11    1.29
   7  -4   5    6.30    0.99
   9  -5  -6   -0.22    0.84
  -3   0   8   -0.29    0.81
  -2   0  -6  782.96    6.92
   2  -1   5  224.54    3.45
   5  -3   7   22.06    1.66
   6  -3   4   24.00    1.24
   7  -3  -4  671.92    4.95
   8  -4  -6    1.26    0.84
  -3   0  -7   70.08    2.34
  -2   0   6  122.78    2.75
  -1   0  -5  392.64    4.47
   1  -1   7   19.54    1.42
   2  -1  -7  202.76    3.75
   3  -1  -4   14.06    0.98
   4  -2   5  356.73    4.40
   5  -2  -6    0.98    0.78
   8  -5   4    1.71    0.80
   8  -4  -7   17.75    1.44
  -1   0   4    0.35    0.45
   0   0  -2   28.56    0.80
   3  -2   7  375.06    5.34
   7  -4   4   57.39    1.80
  -4   0   8    3.41    0.97
  -2   0  -7   -1.26    0.69
  -1   0  -6    2.44    1.03
   0  -1   8  129.97    3.34
   0   0  -3    0.03    0.46
   2  -1  -8   20.02    1.50
   2  -1   4  122.72    2.29
   3  -1  -5  175.03    2.89
   5  -3   6    1.65    1.03
   5  -2  -7   10.36    1.16
   7  -3  -6   31.72    1.56
   1  -1   6  483.09    5.41
   3  -1  -6   37.27    1.63
   6  -3   3   26.35    1.12
  -5   0   8   -1.14    0.99
  -2   0   5   -0.69    0.49
  -1   0  -7   44.72    1.95
  -1   0   3   22.46    0.89
   0   0  -4   91.82    1.92
   4  -2   4  104.44    2.18
   5  -2  -8   40.64    1.88
   6  -4   6   11.72    1.34
   7  -3  -7    1.00    0.79
   8  -5   3    5.56    0.81
 -13   0   7    2.16    1.02
  -4   0   7   -0.88    0.79
  -3   0   6   -0.42    0.65
   0  -1   7  395.92    5.29
   0   0  -5   -1.67    0.58
   3  -2   6  117.36    2.85
   3  -1  -7   -1.45    0.68
   7  -3  -8    1.11    0.92
  -6   0   8  117.68    3.11
  -1  -1   8   11.14    1.30
  -1   0  -8   -0.10    0.79
   0   0  -6 1992.11   10.61
   3  -1  -8  226.07    4.18
   4  -3   7  254.94    4.61
   5  -3   5    0.04    0.85
  -5   0   7   26.94    1.71
   1  -1   5 1153.79    7.59
   2  -1   3    2.28    0.50
  -2   0   4  158.75    2.46
   0   0  -7   -1.48    0.79
   2  -2   7   27.80    1.68
   0   3  -5    0.80    0.92
   0   4  -9   -0.67    1.26
   2   3  -2  280.84    4.25
   2   5  -9   22.63    2.38
   3   5  -7    4.12    1.72
  10   4   0    0.73    1.22
  -3   2 -14   -0.32    0.72
  -1   3  -7  101.32    2.74
   1   3  -3    1.03    1.01
   1   4  -6   -0.06    1.17
   3   3  -1    5.33    0.94
   3   4  -3  177.98    4.18
   4   5  -5    1.68    1.67
   5   5  -4    5.50    1.80
   6   3   1    1.11    0.92
   6   4  -1   47.79    2.31
   7   5  -3    0.61    1.37
   9   4   0   23.76    1.94
   9   5  -2    0.28    1.54
  10   2   3    4.50    0.86
  11   2   3    1.52    0.79
   0   4  -8   46.68    2.40
   1   5 -11   -0.58    1.55
   2   4  -4  136.62    3.61
   2   5  -8    2.88    1.35
   3   5  -6    1.10    1.31
   4   3   0    6.07    0.94
   4   4  -2   24.67    1.82
   6   5  -3    5.47    1.73
   8   4   0   -0.31    1.00
   8   5  -2   -0.19    1.50
  10   3   2    1.19    1.02
  11   3   2    1.15    0.97
  -1   4 -12    5.92    1.42
   0   3  -4   10.91    1.26
   1   4  -5    0.17    1.17
   1   5 -10   16.68    2.16
   2   5  -7   23.21    2.24
   5   4  -1   14.10    1.51
   5   6  -7   20.72    2.46
   6   6  -6   10.53    2.24
   7   4   0   -0.24    1.10
   7   5  -2   15.74    2.03
   9   3   2   13.66    1.31
  -2   3  -9   82.71    2.49
   0   4  -7    2.81    1.09
   1   5  -9   52.49    2.86
   3   5  -5    4.13    1.43
   4   5  -4   89.06    3.49
   4   6  -8    3.68    1.83
   5   3   1   12.43    1.22
   5   5  -3    7.75    1.60
   5   6  -6    0.20    1.92
   8   3   2    2.19    0.91
   9   5  -1    0.46    1.46
   1   5  -8    1.75    1.59
   2   3  -1    2.08    0.92
   2   4  -3  117.24    3.32
   2   5  -6    0.20    1.23
   3   4  -2   18.66    1.64
   4   4  -1  211.75    4.41
   4   6  -7   -0.78    1.58
   6   4   0   33.31    1.95
   6   5  -2   -0.06    1.23
   6   6  -5   -1.25    1.51
   7   3   2   80.80    2.46
   7   6  -4   11.03    2.41
   8   5  -1    4.87    1.62
   9   4   1   16.77    1.67
  10   4   1   14.50    1.62
  -2   3  -8   20.12    1.47
   0   4  -6    1.15    0.96
   0   5 -11    3.23    1.56
   1   3  -2  125.79    2.80
   1   4  -4   19.28    1.76
   3   3   0  128.13    2.84
   3   5  -4    5.05    1.73
   3   6  -8    1.40    1.65
   4   5  -3   10.82    1.93
   4   6  -6   14.95    2.38
   5   6  -5    2.22    1.91
   7   5  -1    1.08    1.47
   8   4   1    4.28    1.32
  -1   3  -5    4.32    0.86
  -1   4  -8   73.63    2.78
   0   3  -3 1222.56    8.45
   0   5 -10    1.24    1.25
   1   5  -7    2.93    1.34
   2   5  -5    0.82    1.23
   2   6  -9    0.81    2.01
   3   6  -7    1.33    1.88
   4   3   1   32.93    1.63
   5   4   0   14.12    1.44
   5   5  -2    8.39    1.55
   6   3   2   27.38    1.63
   6   6  -4   -0.39    1.53
   7   4   1   21.44    1.74
  -2   3  -7    2.64    0.97
   0   4  -5   25.49    1.82
   0   5  -9    3.02    1.36
   1   5  -6    2.58    1.48
   2   4  -2  255.46    4.73
   4   6  -5    4.65    1.98
   5   6  -4    8.35    2.09
   6   5  -1   10.62    1.79
   7   6  -3   -0.92    1.51
   9   5   0    0.42    1.37
  -3   3 -13   -0.03    0.90
  -2   4 -12    3.61    1.18
  -2   4 -11    3.31    1.15
  -1   4  -7   15.18    1.46
   0   5  -8   22.03    2.13
   1   4  -3  263.99    4.79
   2   5  -4   -0.02    1.47
   2   6  -8   -0.11    1.53
   3   4  -1    6.70    1.21
   3   5  -3   95.81    3.51
   3   6  -6    1.04    1.70
   4   4   0   17.52    1.64
   4   5  -2    5.91    1.49
   6   4   1  108.55    3.24
   6   6  -3    4.23    1.73
   8   5   0    5.82    1.61
  10   3   3    2.35    0.92
  11   3   3    0.76    0.92
  -2   4 -10    1.66    1.14
  -1   3  -4  382.40    4.74
  -1   5 -11   -0.43    1.34
   0   5  -7   13.05    1.83
   1   5  -5    7.97    1.56
   1   6  -9   -0.81    1.73
   2   3   0   21.62    1.39
   2   6  -7    0.64    1.55
   4   6  -4    3.13    1.90
   5   3   2   79.70    2.32
   5   5  -1    3.69    1.33
   7   5   0   31.97    2.36
   7   6  -2    0.34    1.78
   9   3   3    3.45    0.95
   9   4   2    0.41    1.04
  10   4   2    7.05    1.30
  -2   3  -6    4.30    0.93
  -2   4  -9   29.23    1.88
  -1   4  -6   -0.78    0.83
  -1   5 -10   -0.04    1.30
   0   4  -4   11.30    1.31
   1   3  -1    0.12    0.67
   2   6  -6   33.93    2.79
   3   6  -5    0.69    1.52
   5   4   1    1.03    1.15
   5   6  -3    0.65    1.52
   6   5   0   -0.90    1.35
   6   6  -2    4.31    1.90
   8   3   3    9.11    1.06
   8   4   2   14.90    1.56
  -1   5  -9   -0.73    1.28
   0   3  -2   97.80    2.46
   0   5  -6    1.41    1.40
   1   6  -8   19.84    2.22
   2   4  -1   41.72    2.16
   2   5  -3   21.42    1.90
   3   3   1  109.10    2.60
   3   5  -2  168.33    4.40
   4   5  -1    3.44    1.42
   4   6  -3    4.34    1.89
   7   3   3   -0.60    0.80
   7   4   2   15.10    1.50
   9   5   1    1.51    1.39
  -1   4  -5   15.51    1.52
  -1   5  -8   13.97    1.82
   1   4  -2   -1.37    0.96
   1   5  -4    4.82    1.38
   1   6  -7    8.22    1.80
   2   6  -5    1.15    1.75
   3   4   0   21.67    1.58
   3   6  -4   12.49    1.96
   5   5   0   16.42    1.91
   5   6  -2   10.03    2.09
   7   6  -1    6.32    1.74
   8   5   1   13.90    1.74
  -2   3  -5   -0.19    0.74
  -2   4  -7   30.61    1.88
  -1   3  -3   52.00    1.92
   0   4  -3   29.80    1.80
   0   5  -5    3.42    1.35
   1   6  -6    1.09    1.76
   4   3   2    3.94    0.95
   4   4   1    2.00    1.14
   6   3   3   27.10    1.52
   6   4   2    9.72    1.35
   6   6  -1    0.43    1.73
   7   5   1    1.10    1.17
  -1   5  -7   19.77    1.97
   0   6  -8    2.16    1.74
   1   5  -3  110.43    3.65
   2   5  -2   10.65    1.68
   2   6  -4    0.64    1.71
   3   5  -1    1.02    1.27
   3   6  -3    4.11    1.77
   4   5   0    5.82    1.49
   4   6  -2    8.13    1.81
   6   5   1   -1.72    1.28
  -3   4 -11   -0.71    0.83
  -2   5 -10   -1.18    1.19
  -1   4  -4   -0.77    1.03
   0   6  -7   -0.46    1.64
   1   3   0    7.73    0.93
   1   4  -1   27.92    1.88
   1   6  -5    0.30    1.69
   2   3   1  458.38    5.15
   2   4   0    0.59    1.15
   5   4   2   10.09    1.40
   5   6  -1    0.37    1.58
   7   6   0    0.83    1.43
   8   4   3    0.21    1.03
   9   4   3    3.46    1.08
  -3   3  -7   21.36    1.34
  -3   4 -10    5.71    1.12
  -2   4  -6   10.99    1.24
  -2   5  -9    2.00    1.28
  -1   5  -6   24.01    1.93
   0   3  -1   46.41    1.74
   0   4  -2   13.02    1.54
   0   5  -4    0.35    1.13
   2   6  -3    2.15    1.77
   3   4   1   28.39    1.85
   3   6  -2   23.41    2.49
   5   3   3    7.10    1.01
   5   5   1   12.60    1.81
   6   6   0   -1.20    1.63
   8   5   2    9.20    1.60
   9   3   4    0.54    0.80
  10   3   4    0.90    0.82
  -4   3 -12   12.87    1.12
  -3   4  -9   11.00    1.33
  -2   3  -4    0.65    0.65
  -2   5  -8   11.45    1.62
   0   6  -6   23.93    2.27
   1   5  -2   77.26    3.09
   1   6  -4    1.35    1.70
   2   5  -1  124.14    3.75
   3   3   2  304.41    4.23
   3   5   0   -0.43    1.01
   4   6  -1    7.44    1.76
   7   4   3    6.29    1.15
   7   5   2    7.23    1.55
   8   3   4    8.59    1.07
  -4   3 -11    0.16    0.70
  -3   3  -6    5.70    0.93
  -3   4  -8   12.54    1.34
  -2   4  -5   13.81    1.42
  -1   3  -2  476.45    5.16
  -1   4  -3    2.73    1.21
  -1   5  -5    9.47    1.47
  -1   6  -8    1.63    1.37
   0   5  -3    8.41    1.41
   4   4   2   47.27    2.11
   4   5   1   76.77    3.14
   5   6   0   22.05    2.31
   6   4   3   -0.25    0.92
   6   5   2    9.90    1.66
  -4   3 -10   -0.39    0.68
  -2   5  -7    0.34    1.05
  -1   6  -7    4.46    1.73
   0   6  -5    1.01    1.43
   1   4   0   75.69    2.68
   1   6  -3   -0.08    1.67
   2   6  -2    3.08    1.73
   3   6  -1   51.98    3.00
   4   6   0    4.16    1.84
   6   6   1   16.20    2.17
   7   3   4   22.27    1.33
  -3   4  -7    0.01    0.90
  -3   5 -10    8.73    1.63
  -2   5  -6    3.08    1.37
  -1   5  -4    8.32    1.43
   0   4  -1   67.48    2.46
   0   6  -4    6.27    1.86
   1   5  -1   34.01    2.27
   2   4   1   -0.14    0.91
   2   5   0   25.38    1.94
   4   3   3   45.72    1.79
   5   4   3   65.96    2.50
   5   5   2   60.90    2.84
   8   5   3    5.80    1.45
  -3   3  -5   39.61    1.62
  -3   5  -9   -0.95    1.12
  -2   3  -3    1.72    0.71
  -2   4  -4   17.02    1.43
  -1   4  -2    1.30    1.17
  -1   6  -6    1.10    1.41
   0   3   0    0.02    0.64
   0   5  -2   38.73    2.28
   1   3   1   75.05    2.16
   2   3   2    0.47    0.88
   2   6  -1   13.95    2.26
   3   4   2   49.25    2.16
   3   5   1    0.49    1.16
   5   6   1    0.34    1.54
   6   3   4   21.75    1.30
   7   5   3   -0.12    1.20
   8   4   4   15.05    1.51
   9   4   4    1.68    0.92
  -3   4  -6    5.07    1.09
  -2   5  -5   54.31    2.67
  -1   3  -1   76.60    2.22
  -1   5  -3    0.07    1.28
  -1   6  -5   33.29    2.64
   1   6  -2    9.98    1.86
   3   6   0    4.82    1.68
   4   5   2    3.99    1.49
   6   5   3   16.32    1.79
   7   4   4   54.23    2.31
  -3   5  -8    7.14    1.28
  -2   6  -7   -0.85    1.47
   0   6  -3   25.12    2.29
   1   5   0  117.68    3.73
   2   5   1    7.65    1.58
   2   7  -2   -0.28    2.08
   4   4   3   28.73    1.83
   4   6   1    3.30    1.55
   6   6   2    0.59    1.43
  -4   4  -9   16.05    1.46
  -3   4  -5   10.19    1.31
  -3   5  -7    2.47    1.26
  -2   4  -3  180.21    3.82
  -2   5  -4   -0.05    1.31
  -1   6  -4    9.37    1.95
   0   4   0   40.63    2.00
   0   5  -1  120.49    3.70
   1   4   1   25.61    1.70
   1   6  -1   80.58    3.69
   1   7  -3   14.10    2.35
   2   4   2   87.28    2.85
   2   6   0   51.73    3.13
   3   3   3   24.92    1.35
   3   5   2   13.32    1.71
   5   3   4   34.01    1.57
   5   5   3    0.13    1.28
   5   6   2    3.57    1.71
   6   4   4    1.02    0.95
  -3   3  -4    0.31    0.74
  -2   3  -2    1.43    0.74
  -2   6  -6   17.97    1.99
  -1   4  -1   24.72    1.66
  -1   5  -2   60.07    2.68
   0   6  -2   18.60    2.11
   3   6   1    6.26    1.68
   8   5   4    0.48    1.21
   9   3   5    8.48    1.00
  10   3   5    8.76    1.01
  -4   4  -8    2.48    0.99
  -3   5  -6    2.50    1.01
  -2   6  -5    1.59    1.63
  -1   6  -3    1.97    1.70
   0   3   1   48.58    1.85
   1   7  -2    1.86    1.78
   2   7  -1    7.05    2.15
   3   4   3    1.33    0.93
   4   5   3   24.30    1.99
   4   6   2   -0.03    1.38
   5   4   4    7.19    1.20
   6   6   3   16.15    2.09
   7   5   4    8.64    1.51
   8   3   5    0.21    0.73
  -4   4  -7   11.67    1.25
  -4   5  -9    8.87    1.60
  -3   4  -4    3.33    1.11
  -3   5  -5    2.30    1.24
  -2   4  -2   87.71    2.75
  -2   5  -3   66.93    2.83
  -1   3   0    8.78    1.06
   0   6  -1    0.76    1.87
   0   7  -3    6.03    2.06
   1   3   2  492.42    5.34
   1   5   1   20.76    1.84
   1   6   0    3.01    1.68
   2   5   2    3.23    1.49
   2   6   1   38.62    2.82
   4   3   4    1.11    0.79
   6   5   4   -0.94    1.13
   7   3   5    3.52    0.88
   9   4   5    5.06    1.15
  -4   5  -8   16.24    1.72
  -3   6  -7    4.66    1.51
  -2   6  -4    3.40    1.70
  -1   5  -1   24.31    2.00
  -1   6  -2    5.18    1.84
   0   4   1   68.94    2.50
   1   4   2    1.57    1.20
   1   7  -1    2.41    2.06
   2   3   3    2.06    0.89
   2   7   0   18.98    2.67
   3   5   3   26.56    2.13
   3   6   2   27.57    2.34
   4   4   4   53.15    2.28
   5   6   3    0.43    1.42
   8   4   5   18.71    1.46
  -4   4  -6    1.39    0.92
  -3   3  -3   25.51    1.34
  -3   5  -4   43.89    2.45
  -3   6  -6   -0.15    1.46
  -2   3  -1  458.22    5.14
  -2   5  -2    3.06    1.47
  -1   4   0   69.16    2.50
   0   7  -2    1.16    1.69
   2   4   3  187.08    4.01
   4   6   3    5.11    1.76
   5   5   4   31.28    2.00
   6   3   5    2.70    0.77
   7   4   5    6.40    1.15
  -4   5  -7    5.67    1.35
  -3   4  -3    1.76    0.94
  -3   6  -5   24.05    2.30
  -2   4  -1   -0.82    1.08
  -2   6  -3   10.04    1.76
   0   5   1  124.37    3.88
   0   6   0  206.25    5.37
   1   5   2   62.66    2.90
   1   6   1    0.18    1.48
   1   7   0    1.78    2.06
   2   6   2    4.44    1.83
   3   3   4   -0.02    0.76
   4   5   4    5.45    1.47
   6   4   5   39.77    1.97
  -4   3  -5    2.57    0.74
  -4   4  -5   95.06    2.81
  -4   5  -6   12.70    1.57
  -1   5   0  118.81    3.70
  -1   6  -1    0.82    1.49
   0   7  -1    0.20    1.67
   2   5   3   70.78    2.98
   2   7   1   13.70    2.37
   3   4   4    3.87    1.17
   3   6   3    4.16    1.76
   5   3   5    0.39    0.78
   5   6   4    9.16    1.83
   7   5   5   -1.23    1.13
  -3   5  -3   23.78    1.85
  -3   6  -4   -0.08    1.53
  -2   5  -1    7.51    1.47
  -2   6  -2    4.77    1.59
  -1   3   1    0.89    0.86
  -1   7  -2   -0.33    1.77
   0   3   2   98.83    2.52
   0   4   2   13.78    1.59
   5   4   5   27.59    1.74
   6   5   5   12.06    1.59
  -4   5  -5    7.47    1.44
  -3   3  -2  301.74    4.16
  -3   4  -2   49.94    2.17
  -1   4   1   27.80    1.77
  -1   6   0    3.68    1.99
   0   6   1    2.64    1.66
   0   7   0   -0.64    1.62
   1   3   3   53.16    1.93
   1   4   3    0.85    0.97
   1   6   2    5.95    1.66
   1   7   1   10.69    2.31
   2   6   3   10.44    1.97
   3   5   4   40.10    2.26
   4   6   4   13.51    2.02
   5   5   5    0.62    1.19
  -4   3  -4    0.21    0.71
  -4   4  -4   52.27    2.21
  -4   6  -6   -0.02    1.39
  -3   5  -2   12.35    1.74
  -3   6  -3    2.60    1.67
  -2   3   0   21.67    1.40
  -2   4   0    1.07    0.97
  -2   6  -1   37.65    2.78
  -1   5   1   28.82    2.09
  -1   7  -1    9.75    2.10
   0   5   2   44.22    2.42
   1   5   3   -1.41    0.99
   2   3   4   -0.67    0.80
   2   4   4   18.66    1.63
   4   3   5    1.36    0.81
   4   4   5   95.80    2.94
   8   4   6   12.71    1.34
   9   3   6    0.91    0.72
  -5   4  -7   62.54    2.28
  -5   5  -8    9.28    1.39
  -4   5  -4    4.45    1.41
  -4   6  -5    7.72    1.74
  -2   5   0   27.63    2.10
   0   6   2   18.62    2.31
   0   7   1   -0.92    1.91
   1   7   2   -1.34    2.01
   2   5   4   -0.50    1.31
   3   6   4    1.86    1.52
   4   5   5    7.95    1.53
   7   4   6    1.95    1.03
   8   3   6    0.32    0.71
  -5   5  -7    3.27    1.21
  -4   4  -3   27.48    1.78
  -3   4  -1   29.09    1.77
  -3   6  -2   29.61    2.38
  -1   6   1   83.21    3.62
  -1   7   0    2.45    1.94
   1   6   3    1.24    1.46
   3   4   5   10.87    1.40
   6   4   6   13.55    1.45
   7   3   6   -0.22    0.71
  -5   4  -6   15.37    1.38
  -5   5  -6   11.88    1.52
  -4   3  -3   44.67    1.74
  -4   5  -3   27.26    2.10
  -4   6  -4   12.61    1.87
  -3   5  -1    0.82    1.15
  -2   4   1   42.90    2.21
  -2   6   0   52.91    3.01
  -2   7  -1   14.86    2.40
  -1   4   2   -0.62    1.00
  -1   5   2   73.42    3.13
   0   4   3   31.62    1.89
   0   5   3    8.12    1.62
   1   4   4    0.22    1.09
   2   6   4    2.82    1.48
   3   3   5   43.35    1.78
   3   5   5    3.73    1.42
   4   6   5    5.77    1.55
   6   5   6    0.82    1.20
  -4   6  -3    6.28    1.77
  -3   6  -1    6.63    1.92
  -2   5   1  127.74    3.84
  -1   6   2    9.79    2.09
  -1   7   1    1.39    1.72
   0   3   3 1208.24    8.63
   0   6   3   26.17    2.50
   0   7   2    0.09    1.79
   1   5   4    8.51    1.39
   3   6   5   22.67    2.33
   5   4   6   14.11    1.38
   5   5   6   11.04    1.57
  -5   4  -5   28.00    1.68
  -5   5  -5    0.91    1.14
  -4   4  -2   53.15    2.30
  -4   5  -2    1.25    1.29
  -3   4   0   22.06    1.74
  -3   5   0   -0.04    1.27
  -2   3   1    1.34    0.76
  -2   6   1   14.61    2.28
  -2   7   0   17.48    2.51
   1   3   4  385.18    4.92
   1   6   4    8.33    1.96
   2   4   5   15.68    1.55
   2   5   5   55.87    2.77
   5   3   6    2.52    0.85
  -5   5  -4   32.73    2.15
  -4   6  -2   -0.88    1.55
  -3   6   0    3.33    1.86
  -1   7   2    3.69    2.23
   0   7   3    7.87    2.39
   2   6   5    0.96    1.66
   4   4   6    1.09    0.96
   4   5   6   11.35    1.49
  -5   4  -4    6.90    1.16
  -5   6  -4    9.61    1.80
  -4   3  -2    3.75    0.91
  -4   5  -1   77.79    3.18
  -3   3   0  131.43    2.95
  -2   4   2  258.82    4.87
  -2   5   2    9.61    1.55
  -2   7   1    8.59    2.03
  -1   4   3  264.74    4.86
  -1   5   3  103.45    3.54
  -1   6   3   -0.02    1.69
   0   4   4   11.28    1.51
   0   5   4    1.58    1.21
   2   3   5    0.66    0.84
   3   5   6    1.99    1.33
   4   6   6   -0.06    1.35
  -6   4  -9    0.67    0.81
  -5   5  -3   -0.87    1.23
  -4   4  -1    1.64    0.94
  -4   6  -1    4.50    1.82
  -3   5   1    0.80    1.51
  -2   6   2    2.38    1.57
   0   6   4    7.23    1.72
   1   4   5   14.72    1.56
   1   5   5    9.91    1.46
   1   6   5   33.47    2.69
   3   4   6    5.51    1.21
   3   6   6   -1.34    1.48
   4   3   6   37.81    1.66
   6   5   7    3.06    1.25
   7   4   7    7.79    1.20
  -6   5  -7    4.49    1.18
  -5   3  -4   34.13    1.56
  -5   4  -3   65.33    2.48
  -5   6  -3   -0.09    1.46
  -3   4   1    6.00    1.19
  -3   6   1   52.84    3.06
  -2   7   2    3.24    2.09
  -1   3   3    2.21    0.90
  -1   7   3   12.17    2.33
   0   3   4   10.89    1.28
   5   5   7    3.12    1.32
   6   4   7    4.86    1.08
  -6   5  -6    0.86    1.09
  -5   5  -2   64.02    2.91
  -4   3  -1   32.33    1.62
  -4   5   0    6.78    1.44
  -4   6   0    6.74    1.93
  -2   3   2  278.23    4.29
  -2   5   3   25.15    2.21
  -2   6   3    1.82    1.80
  -1   6   4    0.83    1.73
   2   4   6   11.46    1.45
   2   5   6    1.87    1.20
   2   6   6   18.10    2.25
   4   5   7    5.27    1.40
   5   4   7   62.27    2.43
  -6   5  -5   12.84    1.58
  -5   4  -2   10.91    1.40
  -5   6  -2    2.38    1.53
  -4   4   0   16.93    1.50
  -3   3   1    5.64    1.08
  -3   5   2  170.84    4.57
  -3   6   2   25.12    2.56
  -2   4   3  117.85    3.51
  -1   4   4   19.67    1.66
   0   5   5    3.58    1.31
   0   6   5   -0.38    1.42
   1   3   5    4.57    1.01
   3   3   6    7.25    1.05
   7   3   7   -0.02    0.74
   8   3   7   10.28    0.99
  -6   4  -5   40.33    1.97
  -6   5  -4   -0.28    1.11
  -5   3  -3    7.26    0.98
  -5   5  -1   12.63    1.79
  -5   6  -1    0.52    1.62
  -4   5   1    2.82    1.41
  -4   6   1    7.25    1.99
  -3   4   2   19.84    1.85
   0   4   5   24.21    1.73
   1   5   6   23.64    2.14
   1   6   6   -0.29    1.68
   3   5   7    2.03    1.32
   3   6   7    6.00    1.75
   4   4   7   11.41    1.36
   6   3   7  113.29    2.61
  -2   5   4    1.31    1.53
  -2   6   4    1.67    1.80
  -1   6   5    1.60    1.80
   1   4   6   -0.28    1.16
   3   4   7    0.41    1.00
   5   3   7   19.52    1.37
  -6   4  -4    1.80    0.94
  -6   5  -3   19.54    1.86
  -6   6  -3   16.03    2.05
  -5   4  -1    0.36    1.10
  -5   6   0   22.30    2.43
  -4   3   0    5.77    1.05
  -4   4   1  198.43    4.31
  -3   6   3    7.26    1.80
  -2   3   3   32.84    1.80
  -1   3   4   -0.04    0.98
  -1   5   5    5.82    1.44
   0   5   6   -0.84    1.36
   0   6   6   29.75    2.68
   2   3   6    6.39    1.05
   2   5   7   -0.88    1.30
   2   6   7   -1.01    1.41
   5   5   8    9.48    1.53
  -6   6  -2    1.25    1.56
  -5   3  -2   84.71    2.40
  -5   5   0   15.44    1.67
  -4   5   2    5.61    1.69
  -4   6   2   11.63    2.06
  -2   4   4  135.37    3.71
  -1   4   5    0.19    1.17
   0   3   5    1.29    0.97
   4   3   7  242.45    3.95
   4   5   8   17.97    1.86
   6   4   8   33.83    1.92
   7   4   8    1.66    1.02
  -6   4  -3    0.57    0.92
  -6   5  -2   10.65    1.65
  -5   6   1    0.17    1.71
  -3   3   2   -0.85    0.78
  -3   4   3  167.00    4.10
  -3   6   4   11.53    2.20
  -2   6   5   -0.38    1.76
   0   4   6    1.00    1.19
   1   5   7   20.00    2.09
   1   6   7    2.51    1.53
   2   4   7   31.90    2.02
   5   4   8   69.01    2.62
  -6   6  -1   13.60    2.10
  -5   4   0   13.40    1.49
  -5   5   1    2.31    1.38
  -4   4   2   20.53    1.92
  -4   6   3    4.53    1.95
  -3   5   4    4.60    1.52
  -2   5   5   -0.69    1.30
  -1   5   6   -0.51    1.41
  -1   6   6    0.60    1.53
   1   3   6   21.24    1.49
   3   5   8    6.46    1.52
   4   4   8    3.04    1.28
  -7   4  -8    0.98    0.83
  -7   5  -5    1.29    1.16
  -6   4  -2    8.17    1.28
  -6   5  -1    0.37    1.01
  -5   3  -1   14.08    1.26
  -5   6   2   12.50    2.20
  -4   3   1    4.87    0.96
  -4   5   3    8.79    1.68
   0   5   7   10.58    1.84
   0   6   7    1.06    1.51
   1   4   7   17.43    1.73
   2   5   8   11.13    1.75
   3   3   7   23.34    1.51
  -7   5  -4    7.66    1.45
  -6   6   0   -2.07    1.32
  -5   4   1   14.60    1.69
  -5   5   2   10.05    1.81
  -3   4   4  123.74    3.80
  -3   6   5    1.69    1.88
  -2   3   4  218.45    4.10
  -2   4   5   12.02    1.50
  -2   6   6   31.29    2.86
  -1   3   5   89.11    2.72
  -1   4   6    0.65    1.23
   1   6   8   -0.15    1.63
   3   4   8   14.58    1.54
  -7   5  -3    1.09    1.20
  -6   4  -1  107.03    3.27
  -6   5   0   -0.82    1.12
  -6   6   1    1.41    1.76
  -4   4   3    1.02    1.48
  -4   6   4    2.58    1.65
  -3   3   3    3.51    1.04
  -3   5   5    3.12    1.65
  -2   5   6   -1.26    1.43
  -1   6   7    9.05    2.03
   1   5   8   14.86    1.96
   2   3   7    3.01    1.04
   4   5   9    9.28    1.58
  -7   5  -2    8.69    1.56
  -6   3  -3   27.81    1.47
  -5   3   0    1.31    0.92
  -5   6   3    1.30    1.57
  -4   5   4   91.70    3.66
  -1   5   7    2.84    1.41
   0   3   6   33.02    1.72
   0   4   7    1.64    1.09
   0   6   8    4.00    1.91
   2   4   8  116.03    3.49
   3   5   9   -0.09    1.27
   6   3   8    8.37    0.99
  -7   4  -4   59.59    2.35
  -6   4   0   38.77    2.26
  -6   5   1   10.46    1.64
  -6   6   2    3.98    1.95
  -5   4   2   52.35    2.64
  -5   5   3    6.73    1.61
  -4   3   2   11.45    1.27
  -4   6   5    3.44    2.02
  -3   6   6   -0.52    1.54
  -2   6   7    0.70    1.89
   0   5   8   22.22    2.26
   5   3   8    1.21    0.72
   6   4   9    0.58    0.97
  -7   4  -3    5.53    1.13
  -7   5  -1   -0.26    1.31
  -7   6   0    0.44    1.65
  -6   3  -2   26.87    1.54
  -5   6   4    5.38    1.81
  -4   5   5    1.59    1.69
  -3   4   5    1.29    1.16
  -3   5   6   -0.93    1.51
  -2   4   6    3.44    1.20
  -1   6   8   26.28    2.75
   1   3   7  104.63    2.91
   1   4   8   73.20    2.96
   2   5   9    0.39    1.34
   4   3   8    0.60    0.91
   4   4   9   15.27    1.60
   5   4   9    2.29    0.96
  -6   5   2    0.70    1.27
  -6   6   3    6.88    2.08
  -5   5   4    5.91    1.86
  -3   3   4  272.87    4.67
  -2   3   5   39.13    1.93
  -2   5   7   22.00    2.15
  -1   3   6  107.24    3.04
  -1   4   7    0.50    1.07
   1   5   9   -0.61    1.37
   3   3   8  715.00    7.01
  -8   5  -4    2.81    1.25
  -7   4  -2   16.25    1.54
  -7   5   0   34.33    2.41
  -7   6   1    7.88    1.81
  -6   4   1   50.36    2.42
  -5   4   3  156.02    4.18
  -5   6   5   -0.42    1.90
  -4   3   3  530.23    6.51
  -4   6   6   17.29    2.33
  -3   6   7   -0.42    1.61
  -2   6   8   -0.66    1.90
  -1   5   8    4.07    1.55
   0   4   8   44.89    2.51
   3   4   9   13.00    1.48
  -8   5  -3    4.43    1.37
  -7   4  -1   18.61    1.68
  -7   5   1    0.39    1.47
  -7   6   2    0.35    1.79
  -6   3  -1    0.34    0.89
  -6   5   3    3.78    1.70
  -6   6   4   -0.30    1.86
  -4   5   6    2.02    1.67
  -3   4   6   11.52    1.73
  -3   5   7    4.19    1.78
  -1   6   9   -0.72    1.95
   0   3   7    5.99    1.22
   0   5   9    3.86    1.72
   2   3   8   16.76    1.71
   2   4   9   29.05    2.06
   3   5  10   11.42    1.71
  -8   5  -2    6.25    1.51
  -6   4   2   -0.64    1.34
  -5   3   2   53.26    2.33
  -5   5   5    1.13    1.46
  -4   4   5   62.09    2.91
  -4   6   7   -0.11    2.00
  -3   6   8    3.40    2.11
  -2   4   7   29.45    2.13
  -2   5   8    3.73    1.57
   2   5  10    0.53    1.35
  -8   5  -1   14.44    1.84
  -7   4   0   -0.47    1.08
  -7   5   2   18.13    2.15
  -7   6   3    2.85    1.96
  -6   3   0    5.52    1.12
  -6   5   4    9.77    2.02
  -5   4   4  121.02    3.85
  -5   6   6    1.64    1.77
  -3   3   5    1.63    1.02
  -2   3   6    5.44    1.28
  -2   6   9   -0.09    2.07
  -1   4   8  106.30    3.60
  -1   5   9   57.93    3.29
   1   4   9   87.75    3.26
  -6   4   3   26.82    2.23
  -6   6   5    0.88    1.70
  -4   3   4    1.41    1.12
  -4   5   7    0.00    1.68
  -3   5   8    2.10    1.79
  -1   3   7   -0.41    1.07
   1   3   8  476.82    6.15
   1   5  10   -0.30    1.31
   4   4  10   -0.86    1.02
   5   4  10    1.33    1.01
  -8   4  -3   -0.61    1.04
  -8   5   0    4.86    1.59
  -7   4   1    9.69    1.53
  -7   5   3   -0.07    1.60
  -7   6   4   12.61    2.42
  -5   3   3   72.69    2.79
  -5   4   5   75.54    3.36
  -5   5   6    7.16    1.75
  -5   6   7   18.03    2.76
  -4   4   6    0.45    1.10
  -4   6   8    3.66    1.94
  -3   4   7    0.78    1.11
  -2   4   8   20.84    2.07
  -2   5   9   20.22    2.47
   0   4   9    0.82    1.23
   0   5  10   -0.57    1.51
   3   4  10    6.34    1.26
   4   3   9   47.05    1.95
   5   3   9    8.29    1.03
   6   3   9    1.61    0.75
  -8   4  -2   14.78    1.60
  -8   5   1    4.95    1.65
  -7   3  -2   81.71    2.50
  -6   3   1   25.26    1.63
  -6   5   5    6.69    1.76
  -6   6   6    8.71    2.25
   0   3   8   -0.17    1.24
   2   4  10    1.64    1.17
   3   3   9    2.06    1.06
  -7   4   2   27.44    2.12
  -7   5   4   10.27    2.06
  -6   4   4  146.25    4.29
  -5   5   7    4.80    1.97
  -4   3   5   47.05    2.39
  -4   5   8    0.86    1.81
  -3   3   6    0.89    0.99
  -2   3   7   19.26    1.74
  -1   4   9   56.48    2.82
  -1   5  10   17.31    2.13
   1   4  10   -0.02    1.19
   2   3   9   79.35    2.69
  -8   4  -1    4.72    1.25
  -8   5   2   -0.31    1.56
  -7   3  -1   -0.61    0.84
  -6   3   2   -0.09    1.16
  -6   5   6    2.15    1.59
  -5   3   4  341.77    5.68
  -5   4   6   -0.86    1.30
  -4   4   7   17.66    1.88
  -3   4   8    5.52    1.60
  -3   5   9   13.99    2.14
   1   5  11    1.57    1.55
  -9   5  -1    2.48    1.44
  -8   4   0   -0.14    1.19
  -8   5   3    2.71    1.77
  -7   4   3    0.49    1.45
  -7   5   5    2.60    1.87
  -6   4   5   81.52    3.49
  -2   4   9   25.66    2.35
  -2   5  10    4.64    1.88
  -1   3   8   30.13    1.88
   0   4  10    7.55    1.59
   0   5  11    3.73    1.70
   1   3   9   51.61    2.38
  -9   5   0   -0.63    1.34
  -8   4   1   12.42    1.71
  -7   3   0   42.39    2.07
  -6   5   7   14.57    2.42
  -5   5   8   17.30    2.28
  -4   2   3   32.21    1.62
  -4   5   9   -0.72    1.88
  -1   5  11    0.96    1.71
   3   4  11   -0.55    1.09
   4   4  11    4.25    1.24
  -9   5   1    0.97    1.49
  -8   5   4    7.37    2.06
  -7   4   4    5.12    1.64
  -7   5   6    0.86    1.88
  -6   3   3   18.63    1.70
  -5   3   5  151.75    4.03
  -5   4   7   -0.43    1.49
  -4   3   6   21.07    1.70
  -3   3   7    1.96    1.05
  -3   5  10   29.44    2.79
  -2   3   8   59.59    2.65
  -1   4  10   13.85    1.95
   0   3   9  379.40    5.88
   2   4  11    4.43    1.31
  -9   4  -3    2.33    1.10
  -9   5   2   -0.11    1.55
  -8   4   2    2.13    1.39
  -7   3   1    8.49    1.35
  -6   4   6    0.24    1.34
  -3   2   5  559.17    6.15
  -3   4   9   64.96    3.17
  -2   5  11   23.83    2.67
   1   4  11   13.43    1.72
   3   3  10   23.41    1.61
   4   3  10    0.48    0.85
   5   3  10    0.04    0.81
  -9   4  -2    1.13    1.06
  -8   5   5    0.65    1.88
  -6   3   4    7.55    1.75
  -6   5   8    3.76    2.02
  -5   5   9    4.13    1.85
  -4   2   4   -0.44    0.96
  -4   5  10   17.70    2.64
  -2   2   6  203.72    3.73
  -2   4  10   95.03    3.71
  -1   3   9    3.00    1.39
   0   4  11   65.34    3.09
   2   3  10    5.60    1.24
  -9   4  -1   21.53    1.86
  -9   5   3    1.84    1.51
  -8   3  -2    0.91    1.08
  -8   4   3   -0.43    1.19
  -7   3   2    2.31    1.02
  -7   5   7    1.01    1.70
  -6   4   7    0.38    1.59
  -5   3   6    7.00    1.56
  -5   4   8   -0.13    1.33
  -4   3   7   24.48    1.88
  -4   4   9   36.68    2.79
  -3   3   8    2.76    1.39
  -3   5  11    3.18    2.12
  -1   2   7   93.02    2.63
   1   3  10   24.69    1.74
   6   3  10    2.43    0.79
  -9   4   0   26.34    2.07
  -9   5   4   11.81    2.28
  -8   3  -1  122.66    3.22
  -8   5   6    3.54    1.81
  -6   5   9   28.56    3.04
  -5   2   3  598.56    6.44
  -5   5  10    5.05    2.23
  -3   4  10   17.02    2.07
  -2   3   9   19.84    1.90
  -1   4  11    1.90    1.54
  -9   4   1   14.29    1.80
  -8   3   0   32.07    1.91
  -8   4   4    6.58    1.63
  -7   4   6    7.32    1.72
  -6   2   1   66.06    2.19
  -6   3   5    5.73    1.43
  -4   5  11   30.74    2.91
  -3   2   6  247.91    4.36
  -2   4  11   17.05    2.18
   0   2   8   48.80    1.99
   0   3  10   -1.58    1.04
   2   4  12    5.15    1.37
  -9   4   2   -0.27    1.32
  -9   5   5    5.93    2.04
  -8   4   5    5.39    1.89
  -8   5   7   11.91    2.39
  -6   4   8    5.86    1.67
  -5   3   7    7.49    1.65
  -5   4   9    0.85    1.48
  -4   2   5    0.91    0.89
  -4   3   8    4.83    1.58
  -4   4  10   -0.33    1.74
  -2   2   7  314.19    4.83
  -1   3  10   85.28    3.17
   1   4  12    9.04    1.63
  -9   4   3    0.21    1.49
  -9   5   6    1.27    2.04
  -8   3   1    2.76    0.99
  -7   3   4  675.80    8.46
  -7   4   7    0.28    1.45
  -7   5   9    6.72    2.16
  -6   2   2   -1.08    0.96
  -6   3   6   15.14    1.92
  -6   5  10    0.12    1.80
  -5   2   4  430.39    5.76
  -5   5  11   -1.56    1.76
  -3   3   9    5.43    1.44
  -3   4  11   30.86    2.70
   0   4  12    3.38    1.41
  -8   3   2    2.13    1.23
  -8   4   6    0.89    1.79
  -8   5   8    4.14    2.20
  -6   4   9   15.24    2.35
  -5   4  10    1.37    1.86
  -2   3  10   61.22    2.86
  -1   2   8   36.17    1.80
  -1   4  12    3.58    1.40
   1   3  11    4.11    1.12
   2   3  11   14.28    1.42
   3   3  11    0.22    0.82
   4   3  11    0.24    0.88
 -10   4  -2    9.33    1.40
 -10   4  -1   13.74    1.65
 -10   4   0    0.89    1.25
  -9   4   4   47.99    2.92
  -7   3   5   25.89    2.26
  -7   4   8    5.85    1.77
  -7   5  10    1.23    2.44
  -5   3   8   77.00    3.36
  -4   2   6  106.47    3.06
  -4   4  11   22.00    2.56
  -3   2   7    8.75    1.41
  -2   4  12    8.98    1.96
   0   3  11    6.29    1.31
   1   2   9  291.34    4.45
   5   3  11   -0.32    0.81
 -10   4   1    1.15    1.34
  -9   4   5   33.04    2.84
  -8   3   3   26.11    1.96
  -8   4   7   21.36    2.57
  -7   2   0    1.17    0.80
  -6   2   3  104.62    2.95
  -6   3   7    1.32    1.31
  -5   2   5   20.57    1.61
  -3   3  10    2.04    1.50
  -3   4  12   22.98    2.54
  -2   2   8  316.29    5.12
   1   4  13    5.43    1.55
 -10   4   2   -0.48    1.35
  -9   3  -4    1.94    0.87
  -9   3  -1   12.97    1.44
  -9   3   0    1.21    1.16
  -8   3   4    0.48    1.77
  -7   3   6   30.96    2.25
  -7   4   9    5.69    2.12
  -6   4  10   10.90    2.05
  -5   4  11   16.37    2.47
  -1   3  11    1.10    1.00
  -1   4  13    0.81    1.52
   0   2   9   -0.94    1.02
   0   4  13    1.45    1.45
 -10   4   3   -0.08    1.53
  -9   3   1    3.34    1.16
  -9   4   6   -0.71    1.53
  -8   4   8    1.44    1.98
  -7   2   1    0.70    0.92
  -6   2   4  151.35    3.67
  -6   3   8    0.96    1.17
  -5   3   9    5.61    1.54
  -4   2   7   62.20    2.63
  -4   3  10    4.79    1.69
  -4   4  12    6.33    2.06
  -2   3  11    0.66    1.38
  -2   4  13   10.04    2.00
  -1   2   9   16.65    1.58
 -10   4   4    5.59    1.92
  -9   3   2    0.72    1.23
  -9   4   7    1.93    1.98
  -8   3   5  245.16    5.61
  -7   2   2  151.52    3.55
  -7   3   7    1.10    1.20
  -6   4  11    2.77    2.06
  -5   2   6    0.98    1.04
  -3   2   8   14.87    1.52
   1   3  12    0.25    1.08
   2   3  12    4.22    1.22
   3   3  12   19.02    1.56
 -10   4   5    0.35    1.84
  -9   3   3    0.46    1.35
  -8   3   6   37.00    2.79
  -8   4   9   18.56    2.46
  -6   2   5  138.03    3.68
  -6   3   9   14.55    2.14
  -5   4  12    2.41    2.02
  -3   3  11    1.32    1.26
  -3   4  13    0.90    1.48
  -2   2   9   45.80    2.33
   0   3  12    0.95    1.18
   2   2  10   25.44    1.52
   4   3  12   14.02    1.42
 -10   4   6    5.75    2.13
  -9   3   4    9.99    1.89
  -9   4   8    2.59    2.12
  -7   2   3   77.20    2.72
  -7   3   8   -0.74    1.55
  -5   2   7   10.57    1.62
  -5   3  10   68.32    3.31
  -4   2   8   37.23    2.27
  -4   3  11   15.98    2.12
  -4   4  13   -0.90    1.82
  -1   3  12    6.55    1.35
   0   2  10  344.31    5.33
   1   2  10   -1.43    0.81
 -11   4   2    1.86    1.55
 -11   4   3    1.23    1.60
  -8   3   7   -1.17    1.60
  -8   4  10    1.22    2.15
  -7   2   4   20.01    1.98
  -7   4  11    3.79    1.92
  -6   2   6  107.05    3.49
  -6   4  12    7.60    2.06
  -3   2   9   13.08    1.67
  -2   3  12    5.80    1.42
  -1   2  10    7.76    1.52
 -11   4   4    2.31    1.80
 -10   4   7    9.02    2.09
  -9   3   5    6.02    1.73
  -9   4   9   10.36    2.26
  -8   2   0    1.58    0.85
  -7   3   9    5.27    1.93
  -6   3  10    0.08    1.49
  -5   3  11    1.99    1.77
  -5   4  13    0.88    1.88
  -3   3  12   -0.04    1.46
  -7   2   5  237.45    4.97
  -7   4  12   -0.20    1.80
  -5   2   8   42.40    2.37
  -2   2  10  215.80    4.63
 -13  -1   1    0.64    1.27
 -13   0   2   -0.11    0.95
 -10  -4  -2    9.98    2.04
  -9  -1  -1    0.22    0.91
  -8  -2  -2   39.36    2.07
  -6  -5  -3   19.02    2.06
  -5  -6  -3   -0.74    1.73
  -5  -3  -3    5.74    1.30
  -4  -6  -3    7.50    1.94
  -4  -3  -3   46.13    2.13
  -3  -6  -3    3.48    1.73
  -3  -3  -3   27.94    1.71
  -2  -5  -3   70.85    2.83
  -1  -7  -2    0.41    1.32
  -1  -5  -3   -0.06    1.24
  -1  -4  -3   -0.53    1.08
   1  -6  -2   10.34    1.52
   2  -7  -1    4.85    1.36
 -11  -2  -1    4.93    1.42
  -7  -5  -3    0.12    1.58
  -7  -4  -3    7.23    1.62
  -6  -6  -3   17.02    2.57
  -6  -3  -3   31.42    2.04
  -2  -6  -3   10.22    1.66
  -2  -3  -3    2.42    0.86
   0  -7  -2   -0.27    1.17
   2  -5  -2   11.11    1.27
   2  -4  -2  247.56    3.68
 -10  -3  -2    1.75    1.39
  -9  -2  -2   13.09    1.58
  -8  -5  -3    5.39    1.88
  -8  -4  -3   -1.06    1.28
  -7  -3  -3   -0.67    1.18
  -1  -6  -3    1.23    1.24
  -1  -3  -3   52.49    2.00
   0  -5  -3    7.74    1.23
   0  -4  -3   32.33    1.82
   1  -7  -2    1.67    1.34
   2  -6  -2    1.47    1.13
   4  -5  -1    1.86    0.73
 -12  -1   0    4.96    1.15
 -10  -1  -1    0.99    0.87
  -9  -4  -3    3.21    1.78
  -8  -3  -3    9.32    1.65
   0  -6  -3   25.03    1.96
   4  -6  -1    4.43    1.06
   5  -6   0   18.52    1.27
 -12  -2  -1    9.49    1.70
 -12   0   1   -0.30    0.76
 -11  -3  -2    5.38    1.62
 -10  -2  -2    0.09    1.21
  -7  -1  -2    5.48    0.95
  -6  -5  -4   -0.12    1.70
  -6  -2  -3    3.14    1.18
  -5  -6  -4    9.58    2.17
  -5  -5  -4   34.26    2.46
  -5  -4  -4    7.15    1.68
  -5  -2  -3  100.28    2.66
  -4  -6  -4   11.99    2.18
  -4  -5  -4    2.06    1.41
  -4  -4  -4   54.61    2.68
  -4  -2  -3    3.90    0.87
  -3  -6  -4    1.51    1.71
  -3  -5  -4   42.51    2.49
  -3  -4  -4    4.34    1.44
  -3  -2  -3   83.88    2.22
  -2  -5  -4    1.09    1.38
   0  -3  -3 1195.72    8.04
   1  -6  -3   -0.50    1.15
   1  -5  -3  104.18    3.02
   1  -4  -3  263.26    4.20
   2  -7  -2    1.30    1.24
   3  -5  -2  164.34    3.32
  -9  -3  -3    2.74    1.30
  -8  -1  -2   39.24    1.77
  -7  -5  -4   12.69    2.01
  -7  -2  -3   49.61    2.24
  -6  -4  -4    0.79    1.31
  -2  -6  -4    5.05    1.74
  -2  -4  -4   19.97    1.63
  -1  -5  -4    8.76    1.57
   0  -7  -3    6.35    1.54
   3  -6  -2   20.30    1.59
 -11  -2  -2    0.84    1.33
 -11  -1  -1    7.33    1.20
 -10  -3  -3    1.43    1.51
  -8  -5  -4    3.08    1.93
  -8  -4  -4   19.70    2.32
  -8  -2  -3    0.68    1.15
  -6  -3  -4   23.72    2.02
  -5  -3  -4   34.89    2.01
  -4  -3  -4   -0.02    0.89
  -3  -3  -4    0.98    1.11
  -1  -6  -4    8.23    1.58
  -1  -4  -4    0.11    1.08
   1  -7  -3   10.79    1.76
   2  -5  -3   23.42    1.69
 -11   0   0    0.41    0.73
  -9  -4  -4    2.94    1.85
  -9  -1  -2   -0.90    0.82
  -7  -3  -4   24.84    2.08
  -2  -3  -4    0.59    1.06
   0  -6  -4    6.63    1.59
   0  -5  -4    1.06    1.24
   2  -6  -3    0.74    1.13
 -13   0   1    1.42    0.85
 -11  -3  -3    3.00    1.66
  -9  -2  -3   29.56    1.95
  -8  -3  -4    7.23    1.66
  -6  -5  -5   12.78    2.24
  -5  -5  -5    2.05    1.52
  -4  -6  -5    6.90    2.11
  -4  -5  -5    6.54    1.63
  -3  -6  -5   23.78    2.53
  -3  -5  -5    2.65    1.64
   0  -4  -4   12.33    1.44
   2  -4  -3  120.04    2.83
 -12  -2  -2   14.69    1.89
 -12  -1  -1    1.64    1.05
 -10  -2  -3    7.33    1.50
 -10  -1  -2   14.79    1.47
  -9  -3  -4    0.68    1.48
  -7  -5  -5    1.23    1.84
  -5  -4  -5   28.80    2.25
  -4  -4  -5   96.94    3.41
  -3  -4  -5    9.76    1.72
  -2  -6  -5    0.52    1.72
  -1  -3  -4  392.37    5.15
   1  -6  -4   -0.19    1.22
   1  -5  -4    5.62    1.34
   4  -6  -2    9.09    1.25
   4  -5  -2    3.89    0.93
   5  -6  -1    0.23    0.85
  -8  -4  -5   22.43    2.49
  -7  -4  -5    7.35    1.73
  -6  -2  -4   14.64    1.59
  -6  -1  -3   57.98    1.99
  -5  -2  -4    4.53    1.24
  -4  -2  -4  108.83    2.87
  -2  -4  -5   15.06    1.74
  -1  -6  -5   29.80    2.49
  -1  -5  -5   10.07    1.62
   3  -6  -3    6.72    1.26
   3  -5  -3   92.97    2.70
   6  -6   0   -0.27    0.73
 -12   0   0    1.48    0.82
 -11  -2  -3    5.41    1.51
 -10  -3  -4    1.13    1.46
  -9  -4  -5    7.47    2.10
  -7  -2  -4  200.35    4.24
  -7  -1  -3    9.05    1.15
  -6  -3  -5    2.55    1.44
  -5  -3  -5    1.18    1.43
  -4  -3  -5    1.95    1.30
  -3  -2  -4   20.49    1.43
   0  -6  -5    1.07    1.47
   0  -3  -4   10.73    1.23
   1  -4  -4   20.40    1.47
   2  -6  -4    1.08    1.18
 -11  -1  -2    5.58    1.20
  -8  -2  -4   20.62    1.70
  -8  -1  -3    8.37    1.26
  -7  -3  -5    4.23    1.37
  -6  -5  -6   -1.59    1.87
  -5  -5  -6   11.28    1.98
  -4  -6  -6   -0.05    1.77
  -4  -5  -6   15.42    2.22
  -3  -6  -6    0.23    1.81
  -3  -3  -5   44.76    2.24
  -1  -4  -5   14.63    1.49
   0  -5  -5    4.10    1.17
   2  -5  -4   -0.25    0.98
  -9  -2  -4    5.42    1.43
  -8  -3  -5    1.42    1.40
  -6  -4  -6   13.11    2.14
  -5  -4  -6   18.60    2.21
  -3  -5  -6    1.36    1.42
  -2  -6  -6   19.13    2.20
  -2  -5  -6    3.35    1.67
  -2  -3  -5    0.75    1.12
  -2  -2  -4   62.10    1.99
   1  -6  -5   -0.36    1.30
 -12  -1  -2    3.46    1.24
 -10  -2  -4    4.54    1.44
  -9  -3  -5   11.37    1.74
  -9  -1  -3   71.13    2.49
  -7  -4  -6    3.06    1.62
  -4  -4  -6    2.11    1.36
  -3  -4  -6    5.41    1.61
  -1  -6  -6    1.25    1.71
   0  -4  -5   24.98    1.71
   1  -5  -5    5.60    1.32
   2  -4  -4  139.07    3.21
   4  -6  -3    1.89    1.06
   5  -6  -2   10.20    1.19
 -13   0   0    0.20    0.78
 -11   0  -1    9.97    1.05
 -10  -3  -5   12.78    2.07
 -10  -1  -3   27.64    1.82
  -8  -4  -6   13.51    2.11
  -2  -4  -6   13.74    1.60
  -1  -5  -6   24.55    2.09
  -1  -3  -5    5.07    1.20
   0  -6  -6   28.53    2.47
   1  -3  -4    1.04    0.71
   3  -6  -4   11.73    1.50
   3  -5  -4    4.63    1.22
   4  -5  -3    9.06    1.19
 -11  -2  -4    4.17    1.50
  -7  -2  -5   31.65    2.12
  -6  -5  -7    4.21    1.90
  -6  -3  -6   48.66    2.77
  -6  -2  -5  149.87    3.74
  -5  -5  -7    5.59    1.86
  -5  -3  -6    2.88    1.44
  -5  -2  -5   19.42    1.62
  -4  -5  -7    3.61    1.95
  -4  -2  -5  349.24    5.26
  -3  -6  -7    4.75    2.11
  -1  -4  -6   -0.38    1.25
   0  -5  -6    0.95    1.38
   1  -4  -5    0.86    1.08
   2  -6  -5    1.15    1.26
   6  -6  -1    0.98    0.76
 -11  -1  -3   17.88    1.71
  -8  -3  -6    0.74    1.55
  -8  -2  -5   -1.12    1.20
  -7  -3  -6   -0.29    1.26
  -6  -1  -4  153.43    3.28
  -4  -3  -6   38.57    2.27
  -3  -5  -7    1.97    1.53
  -3  -3  -6    5.91    1.47
  -2  -6  -7   -0.85    1.65
  -2  -5  -7    0.29    1.64
   1  -6  -6   -0.72    1.42
   2  -5  -5   -0.29    1.00
 -12   0  -1   -0.44    0.79
  -9  -3  -6    1.07    1.64
  -9  -2  -5    5.79    1.46
  -8  -1  -4  135.83    3.37
  -7  -4  -7    8.11    1.93
  -7  -1  -4   -1.14    0.83
  -6  -4  -7    5.58    1.80
  -5  -4  -7   64.30    3.30
  -5  -1  -4  334.46    4.49
  -4  -4  -7   13.00    1.92
  -3  -2  -5   24.67    1.55
  -1  -6  -7    1.99    1.54
   0  -4  -6   -0.73    1.16
   0  -3  -5   -0.38    0.78
   1  -5  -6    0.57    1.20
 -12  -1  -3    8.91    1.49
 -10  -2  -5   -0.56    1.27
  -3  -4  -7    0.87    1.37
  -2  -3  -6    5.85    1.19
  -2  -2  -5   -0.39    0.88
  -1  -5  -7   21.23    2.03
   0  -6  -7    1.00    1.69
   3  -6  -5    1.16    1.16
   3  -4  -4  120.02    2.89
   4  -6  -4    3.54    1.09
   5  -6  -3    1.88    0.96
  -5  -5  -8   11.16    2.19
  -4  -5  -8   18.00    2.34
  -3  -5  -8    8.02    2.13
  -1  -3  -6   23.71    1.80
   0  -5  -7   12.54    1.92
   2  -6  -6   30.19    2.32
   2  -4  -5   11.35    1.24
   3  -5  -5    3.61    1.07
   4  -5  -4   84.99    2.66
 -10  -1  -4   50.80    2.40
  -8  -3  -7   13.01    2.10
  -7  -3  -7   -0.30    1.36
  -7  -2  -6   22.48    2.03
  -6  -3  -7  115.80    4.00
  -6  -2  -6  195.21    4.52
  -5  -3  -7   19.98    2.09
  -5  -2  -6   -0.79    1.33
  -4  -3  -7  247.71    5.44
  -2  -5  -8   13.78    2.25
  -1  -6  -8    0.60    1.81
  -1  -4  -7   15.85    1.89
   1  -6  -7    5.50    1.77
   1  -4  -6    0.20    1.12
   1  -3  -5   92.51    2.63
   2  -5  -6   -0.25    1.16
   5  -5  -3    8.34    1.08
 -11  -1  -4   -0.30    1.18
  -9  -3  -7    2.37    1.78
  -9  -2  -6    1.60    1.37
  -8  -2  -6    2.95    1.10
  -7  -4  -8    2.99    1.91
  -6  -4  -8   32.94    2.78
  -5  -4  -8   73.76    3.64
  -4  -4  -8    3.04    1.69
  -4  -2  -6  186.08    4.10
  -1  -2  -5   54.10    1.95
   6  -6  -2    3.39    0.84
  -7  -1  -5   54.45    2.35
  -6  -1  -5  214.54    4.09
  -3  -4  -8   17.07    2.11
  -3  -2  -6  118.05    3.29
  -2  -3  -7    3.10    1.52
  -1  -5  -8   13.77    1.99
   0  -6  -8    5.17    1.97
   0  -4  -7    3.17    1.50
   0  -3  -6   34.14    1.97
   1  -5  -7    2.49    1.17
   3  -6  -6   -0.99    1.21
   4  -6  -5    3.91    1.21
 -12   0  -2    0.52    0.91
 -10  -2  -6    2.74    1.37
  -8  -1  -5   98.15    3.04
  -5  -1  -5  253.02    4.26
  -4  -5  -9    6.52    2.00
  -3  -5  -9   -2.67    1.81
  -2  -4  -8  123.20    4.21
   0  -5  -8   20.36    2.32
   2  -6  -7    1.47    1.49
   3  -4  -5    1.51    0.98
   5  -6  -4    4.89    1.10
  -9  -1  -5    2.16    1.13
  -8  -3  -8    3.59    1.84
  -7  -3  -8   27.49    2.58
  -6  -4  -9   -0.55    1.90
  -6  -3  -8    7.84    1.72
  -5  -3  -8    1.19    1.43
  -4  -1  -5  181.95    3.51
  -2  -5  -9    2.38    1.91
  -2  -2  -6   54.83    2.20
   1  -6  -8   23.62    2.50
   2  -5  -7   21.02    1.93
   2  -4  -6    3.11    0.98
   3  -5  -6   -0.25    0.99
   4  -5  -5    1.01    0.93
 -10  -1  -5    0.65    1.11
  -8  -2  -7   31.47    2.37
  -7  -2  -7    1.64    1.09
  -6  -2  -7    5.52    1.38
  -5  -2  -7   55.74    2.78
  -4  -4  -9   16.33    2.22
  -4  -3  -8    0.71    1.59
  -3  -3  -8  767.64    9.57
  -1  -5  -9    0.77    1.80
   1  -4  -7    0.01    1.05
   1  -3  -6  105.51    3.00
   2  -3  -5   39.87    1.71
   6  -6  -3    5.02    1.02
 -11  -1  -5   -0.74    1.19
  -4  -2  -7  174.92    4.22
  -3  -4  -9   12.40    2.01
  -3  -1  -5   33.92    1.65
  -1  -2  -6    7.55    1.19
   0  -4  -8   46.15    2.72
   1  -5  -8    3.82    1.48
   2  -6  -8   -0.42    1.53
   3  -6  -7    0.60    1.37
   4  -6  -6   16.35    1.73
   5  -5  -4    3.98    0.92
  -7  -1  -6   18.17    1.68
  -3  -5 -10   10.04    2.30
  -3  -2  -7  357.86    5.77
  -2  -4  -9   29.29    2.51
  -2  -3  -8   19.87    2.13
   0  -5  -9    6.32    2.00
   0  -3  -7    5.02    1.17
   1  -6  -9   -0.68    1.72
   5  -6  -5    0.43    1.02
  -9  -1  -6    8.62    1.46
  -8  -1  -6   21.81    1.76
  -7  -3  -9   -0.90    1.41
  -6  -3  -9    2.51    1.66
  -6  -1  -6   21.99    1.62
  -5  -4 -10    0.56    1.93
  -5  -3  -9    9.45    1.79
  -5  -1  -6  365.42    5.41
  -2  -5 -10   -0.35    1.63
  -1  -4  -9   95.81    3.95
   2  -5  -8    1.42    1.48
   2  -4  -7   27.81    2.00
   3  -5  -7    3.90    1.37
   3  -4  -6   12.27    1.41
   4  -5  -6    2.16    1.01
 -12   0  -3   -0.92    0.96
 -10  -1  -6   11.19    1.66
  -8  -2  -8    8.00    1.75
  -7  -2  -8    0.01    1.42
  -6  -2  -8   20.97    2.12
  -5  -2  -8  176.94    4.61
  -4  -3  -9   47.06    2.83
  -3  -4 -10    7.99    2.12
  -3  -3  -9   -0.15    1.74
  -2  -2  -7   27.84    1.86
  -1  -5 -10   -2.02    1.49
  -1  -3  -8  485.42    7.25
   1  -5  -9   55.30    3.24
   1  -4  -8  113.88    3.76
   3  -6  -8    3.14    1.59
   4  -6  -7    0.34    1.48
   4  -4  -5   60.85    2.16
  -9  -2  -8   -0.20    1.44
  -4  -2  -8   36.78    2.44
  -4  -1  -6    1.83    0.91
  -2  -4 -10    3.36    1.88
   0  -4  -9    1.22    1.74
   0  -2  -6    9.75    1.09
   1  -3  -7   -0.17    1.13
   2  -6  -9    0.21    1.70
   2  -3  -6    4.87    0.95
   5  -5  -5    2.50    1.04
   6  -6  -4   -0.28    0.86
  -6  -3 -10    3.96    1.93
  -3  -2  -8   20.33    2.12
  -3  -1  -6    1.07    0.97
  -2  -3  -9   88.56    3.58
  -1  -2  -7   -1.28    1.09
   0  -5 -10    0.61    1.55
   0  -3  -8   -0.25    1.53
   5  -6  -6    0.27    1.02
  -8  -1  -7    2.46    1.32
  -7  -1  -7   93.63    3.20
  -6  -1  -7   46.83    2.42
  -5  -3 -10    0.20    1.58
  -4  -4 -11    2.69    1.81
  -4  -3 -10    0.22    1.66
  -1  -5 -11    1.75    2.20
  -1  -4 -10   -0.69    1.40
   2  -5  -9   20.86    2.32
   2  -4  -8   21.40    1.98
   3  -5  -8    1.29    1.06
   3  -4  -7    0.74    1.11
   4  -5  -7   -0.21    1.00
  -9  -1  -7   10.76    1.56
  -8  -2  -9    6.60    1.77
  -7  -2  -9    1.43    1.31
  -6  -2  -9    0.22    1.22
  -5  -2  -9   25.22    2.26
  -5  -1  -7   45.05    2.27
  -3  -4 -11   -1.42    1.74
  -3  -3 -10   24.48    2.47
  -2  -2  -8  164.56    4.22
  -1  -3  -9   54.72    2.85
   1  -5 -10   17.69    2.33
   1  -4  -9   54.12    2.90
   4  -6  -8    2.92    1.51
   4  -4  -6    0.52    0.86
   6  -6  -5    1.22    0.98
 -10  -1  -7    0.19    1.20
  -9   0  -5    3.67    1.13
  -8   0  -5   -2.48    0.91
  -4  -2  -9   11.26    1.83
  -4  -1  -7   50.91    2.33
  -2  -4 -11    3.47    1.92
  -2  -1  -6  222.78    3.86
   0  -5 -11    4.94    1.87
   0  -4 -10    6.51    1.72
   0  -2  -7   12.80    1.44
   1  -3  -8   29.34    2.11
   1  -2  -6   31.94    1.68
   2  -3  -7   20.08    1.67
   5  -6  -7   16.25    1.74
   5  -5  -6    5.93    1.15
   6  -5  -4    8.68    1.01
  -6   0  -5   -1.90    0.80
  -5  -3 -11    1.31    1.89
  -3  -2  -9   40.73    2.57
  -2  -3 -10    5.69    1.60
  -1  -4 -11   16.30    2.46
  -1  -2  -8  247.94    4.95
   0  -3  -9  392.52    6.77
   2  -5 -10    4.52    1.91
   3  -5  -9   11.57    1.91
   3  -3  -6    1.09    0.89
  -8  -1  -8    4.63    1.37
  -7  -2 -10    2.28    1.68
  -7  -1  -8    0.11    1.21
  -6  -1  -8   20.88    1.84
  -4  -3 -11   -0.81    1.57
  -3  -1  -7   26.93    1.79
  -1  -3 -10   21.09    2.30
   1  -5 -11    1.07    1.66
   1  -4 -10   16.58    2.24
   2  -4  -9   21.98    2.04
   3  -4  -8    5.39    1.19
   4  -5  -8   -0.45    1.18
   5  -4  -5   70.66    2.22
  -9  -1  -8    2.31    1.32
  -6  -2 -10    8.33    1.67
  -5  -2 -10   -0.38    1.47
  -5  -1  -8   10.99    1.56
  -3  -3 -11   -1.83    1.38
  -2  -4 -12    5.44    2.25
  -2  -2  -9  168.91    4.47
   0  -4 -11   71.47    3.75
   4  -4  -7   18.02    1.55
   5  -5  -7    3.99    1.29
   6  -6  -6    7.27    1.22
   6  -5  -5    8.26    1.16
  -4  -2 -10   -0.12    1.25
  -4  -1  -8   23.27    1.86
  -2  -3 -11   12.98    1.97
  -2  -1  -7  128.97    3.26
  -1  -4 -12    7.73    2.28
  -1  -1  -6  463.01    5.38
   0  -2  -8   53.16    2.51
   1  -3  -9    4.03    1.40
   1  -2  -7   96.27    2.86
   2  -5 -11   24.74    2.68
   2  -3  -8   60.00    2.54
   3  -5 -10   27.56    2.54
   7  -6  -4   11.27    1.13
  -9   0  -6    0.04    0.88
  -8   0  -6   12.18    1.29
  -7   0  -6   -0.20    0.84
  -6   0  -6    0.37    0.91
  -4  -3 -12   16.35    2.60
  -3  -2 -10   66.46    3.11
  -1  -2  -9  300.85    5.77
   1  -4 -11    3.11    1.88
   2  -4 -10   98.62    3.81
   3  -4  -9   63.75    3.02
   3  -3  -7    3.58    1.12
   4  -5  -9   -0.77    1.31
 -10   0  -6    3.71    1.02
  -9  -1  -9   17.56    2.02
  -8  -1  -9    0.30    1.31
  -7  -1  -9    3.44    1.41
  -6  -2 -11   24.94    2.60
  -6  -1  -9    5.32    1.45
  -5  -2 -11    1.46    1.69
  -3  -3 -12   18.69    2.37
  -3  -1  -8   34.14    2.07
  -2  -2 -10   27.87    2.38
  -1  -3 -11    4.82    1.62
   0  -4 -12    2.82    2.01
   4  -4  -8    0.30    1.05
   5  -5  -8   16.62    1.78
   5  -4  -6   -0.67    0.73
  -5  -1  -9    5.20    1.47
  -5   0  -6    0.49    0.86
  -4  -2 -11    1.18    1.62
  -2  -3 -12    3.40    1.97
  -1  -4 -13    3.55    2.44
   1  -3 -10   86.90    3.55
   2  -3  -9   21.32    2.02
   3  -5 -11    2.37    1.84
   4  -3  -6   18.64    1.35
   6  -5  -6    2.55    1.02
  -4  -1  -9   -0.45    1.26
  -3  -2 -11    3.00    1.69
  -2  -1  -8   29.54    1.95
   0  -3 -11    7.26    1.68
   0  -2  -9   -0.70    1.16
   1  -4 -12    4.61    2.02
   1  -2  -8   34.87    1.98
   2  -4 -11   19.98    2.20
   3  -4 -10   19.19    2.16
   3  -3  -8    4.48    1.29
   4  -5 -10   18.25    2.17
  -9   0  -7   24.58    1.77
  -8  -1 -10    0.64    1.42
  -8   0  -7   -0.14    0.93
  -7  -1 -10    5.95    1.61
  -7   0  -7    8.05    1.20
  -6   0  -7    0.35    0.97
  -3  -3 -13    1.75    2.23
  -1  -3 -12    0.52    1.50
  -1  -2 -10   -2.42    1.14
   0  -4 -13    0.89    2.11
   2  -2  -7  315.17    4.85
   4  -4  -9   37.93    2.39
   5  -5  -9    3.27    1.40
   5  -4  -7    1.47    0.91
 -10   0  -7   -0.79    0.88
  -6  -1 -10    1.70    1.32
  -5  -2 -12    2.41    1.68
  -5  -1 -10    3.55    1.47
  -4  -2 -12    0.94    1.77
  -3  -1  -9   10.51    1.42
  -2  -3 -13    6.65    2.29
  -2  -2 -11   21.99    2.14
   1  -3 -11   -0.16    1.55
   2  -3 -10   63.43    3.06
   4  -5 -11   25.25    2.52
   6  -5  -7   13.68    1.40
  -5   0  -7   -0.59    0.73
  -4  -1 -10   23.17    2.09
  -3  -2 -12    1.48    1.73
  -1  -1  -8    9.97    1.43
   0  -3 -12    2.42    1.55
   0  -2 -10  342.65    6.30
   1  -4 -13   -0.80    1.95
   1  -2  -9   17.63    1.85
   2  -4 -12   10.54    2.09
   3  -4 -11   28.22    2.55
   3  -3  -9    3.64    1.38
   4  -3  -7   23.31    1.61
  -9   0  -8   -1.11    1.11
  -8   0  -8    2.21    1.13
  -7   0  -8    0.56    0.96
  -4   0  -7    0.86    0.93
  -2  -1  -9   12.54    1.49
  -1  -3 -13    1.73    1.72
  -1  -2 -11    0.61    1.37
   0  -1  -7  380.91    5.19
   2  -2  -8  318.57    5.24
   4  -4 -10    0.30    1.41
   5  -5 -10    4.67    1.58
   5  -4  -8   -0.20    0.92
   6  -5  -8    2.92    1.28
  -7  -1 -11    2.89    1.55
  -6  -1 -11    0.85    1.51
  -6   0  -8    8.59    1.31
  -5  -1 -11    9.07    1.79
  -4  -2 -13    1.89    2.02
  -3  -1 -10   16.17    1.69
  -2  -2 -12   -0.45    1.34
   0  -3 -13   10.52    2.25
   1  -3 -12    5.83    1.66
   2  -4 -13   10.13    2.28
   2  -3 -11    0.41    1.51
   4  -3  -8    4.77    1.27
   7  -5  -5    4.45    0.94
  -5   0  -8    0.03    0.99
  -4  -1 -11    1.72    1.49
  -3  -2 -13   27.88    2.82
  -1  -3 -14   27.47    3.05
  -1  -2 -12   -0.18    1.60
  -1  -1  -9  190.25    4.40
   0  -2 -11  255.73    5.74
   1  -2 -10    7.30    1.55
   3  -4 -12   23.08    2.42
   3  -3 -10    2.67    1.47
   5  -5 -11    0.04    1.51
   5  -4  -9    0.38    1.11
   6  -4  -6   -0.31    0.76
  -8   0  -9   -0.43    1.21
  -2  -1 -10   -1.21    1.19
   0  -1  -8  125.36    3.28
   2  -2  -9   43.45    2.38
   3  -2  -7   10.99    1.29
   4  -4 -11   21.85    2.18
   6  -5  -9   25.49    2.02
   7  -5  -6    0.54    0.92
  -9   0  -9   -0.36    1.12
  -7   0  -9    3.69    1.20
  -6  -1 -12    7.44    1.93
  -6   0  -9    0.00    1.03
  -5  -1 -12   17.69    2.24
  -4   0  -8    5.42    1.07
  -3  -1 -11   41.27    2.56
  -2  -2 -13   16.79    2.21
   0  -3 -14    4.98    2.25
   1  -3 -13   11.46    2.02
   1  -1  -7   43.76    1.94
   2  -3 -12    4.39    1.55
   3  -4 -13    0.78    1.84
   3  -3 -11   -1.13    1.38
   4  -3  -9   79.18    2.99
   6  -4  -7    0.53    0.93
  -9   1  -5    3.78    0.95
  -5   0  -9    9.55    1.47
  -4  -1 -12   -0.71    1.54
  -2  -1 -11  102.08    3.75
  -1  -2 -13    7.21    2.03
  -1  -1 -10   77.20    3.06
   0  -2 -12    4.49    1.61
   0  -1  -9    8.60    1.58
   1  -2 -11   43.54    2.65
   3  -2  -8   14.54    1.52
   4  -4 -12    5.40    1.84
   5  -4 -10   -1.36    1.20
   6  -5 -10   -1.05    1.22
   7  -5  -7   -0.64    0.94
 -10   1  -5   -0.48    0.80
  -8   0 -10   27.51    2.32
  -4   0  -9   -0.20    1.10
  -3  -1 -12    0.62    1.56
  -3   0  -8   -0.26    0.81
  -2  -2 -14   -0.61    1.93
  -2   0  -7   -0.99    0.84
   1  -3 -14   44.14    3.38
   2  -3 -13    4.44    1.93
   2  -2 -10  207.90    4.81
   4  -3 -10    4.66    1.43
   5  -3  -7    8.19    1.15
   6  -4  -8    4.65    1.13
 -11   1  -5    0.46    0.76
  -7   0 -10   -0.08    0.91
  -6   0 -10   12.83    1.68
  -5  -1 -13    6.88    2.02
  -1  -1 -11  136.49    4.27
   0  -2 -13   10.56    2.11
   1  -1  -8   10.69    1.27
   3  -3 -12   -0.87    1.24
   4  -4 -13   -0.87    1.66
   5  -4 -11   14.62    1.94
   5  -3  -8   78.20    2.77
   7  -5  -8   15.18    1.54
  -5   0 -10    0.58    1.19
  -4  -1 -13    1.28    1.50
  -3   0  -9   51.63    2.41
  -2  -1 -12   -0.62    1.25
  -2   0  -8   72.56    2.58
  -1  -2 -14    0.79    1.64
   0  -1 -10   89.74    3.24
   2  -3 -14    2.09    2.00
   2  -2 -11    2.90    1.37
   3  -2  -9   13.71    1.48
   4  -3 -11   15.20    1.92
   6  -4  -9   12.24    1.52
 -10   1  -6   12.89    1.21
  -7   0 -11    2.09    1.38
  -4   0 -10  127.44    3.87
  -3  -1 -13    8.64    1.80
   0  -2 -14    0.59    1.87
   1  -1  -9  269.19    4.98
   3  -3 -13    3.91    1.83
   5  -4 -12    2.59    1.62
   5  -3  -9    6.32    1.37
   7  -5  -9    5.77    1.28
  -6   0 -11    0.75    1.12
  -5   0 -11   11.18    1.73
  -4  -1 -14    6.49    2.12
  -2  -1 -13    2.10    1.71
  -1  -2 -15   31.71    3.18
  -1  -1 -12   20.67    2.09
  -1   0  -7   49.39    1.93
   0  -1 -11   -0.26    1.38
   2  -2 -12    1.07    1.62
   2  -1  -7  205.33    3.72
   3  -2 -10   34.44    2.18
   4  -3 -12   11.39    1.92
   4  -2  -7   59.80    2.11
   6  -4 -10   10.32    1.60
   7  -5 -10    1.98    1.43
  -4   0 -11   -1.23    1.33
  -3  -1 -14    3.64    1.95
  -3   0 -10   -0.79    0.99
  -2   0  -9    0.25    0.91
   1  -1 -10  104.36    3.44
   2  -3 -15    1.71    1.99
   3  -3 -14    5.92    2.11
   4  -2  -8   33.78    1.91
   5  -4 -13    0.41    1.65
   5  -3 -10   64.05    2.82
  -7   1  -7   92.90    2.70
  -6   0 -12    2.32    1.52
  -1  -1 -13    2.15    1.69
  -1   0  -8   -0.15    0.78
   0  -2 -15    0.92    1.92
   0  -1 -12    3.06    1.68
   1  -2 -14    3.05    1.68
   2  -2 -13    0.03    1.67
   2  -1  -8   20.74    1.53
   3  -2 -11   94.43    3.47
   4  -3 -13    7.40    1.90
   6  -4 -11    2.04    1.37
  -6   1  -7   45.36    1.94
  -5   0 -12    1.36    1.26
  -3   0 -11   69.26    3.13
  -2  -1 -14    3.73    1.71
  -2   0 -10   -1.21    0.96
   1  -1 -11    0.52    1.36
   2  -1  -9   -0.83    1.29
   3  -3 -15    6.49    2.45
   3  -2 -12   69.04    3.32
   4  -2  -9    1.81    1.03
   5  -3 -11    2.32    1.45
   6  -4 -12    5.65    1.64
   7  -4  -7    0.84    0.84
  -8   1  -8    4.89    1.06
  -7   1  -8   -0.61    0.89
  -5   1  -7   42.28    2.01
  -4   0 -12   14.18    1.87
  -1  -1 -14    0.32    1.86
  -1   0  -9   26.21    1.77
   0  -1 -13    0.56    1.62
   0   0  -7    1.03    0.94
   1  -2 -15   -0.34    1.79
   2  -2 -14    1.26    1.83
   4  -3 -14    3.14    1.93
   4  -2 -10   38.80    2.32
   5  -3 -12    0.48    1.42
   6  -3  -7    0.98    0.74
   7  -4  -8    6.23    1.09
   8  -5  -7    9.17    1.17
   8  -5  -6    2.47    0.83
  -6   1  -8   22.89    1.60
  -5   0 -13   16.27    2.17
  -3   0 -12   -0.17    1.42
  -2  -1 -15    0.15    1.85
  -2   0 -11    1.58    1.18
  -1   0 -10   -0.89    1.22
   1  -1 -12   83.80    3.50
   2  -1 -10  321.64    5.72
   3  -2 -13    5.70    1.86
   6  -4 -13    5.20    1.77
   6  -3  -8    0.46    0.85
   7  -4  -9    3.34    1.10
   8  -5  -8    2.08    1.07
  -9   1  -9   17.80    1.68
  -8   1  -9   -0.30    0.92
  -7   1  -9    4.79    1.17
  -5   1  -8   10.41    1.32
  -4   0 -13   -0.95    1.26
  -1  -1 -15   31.33    3.03
   0  -1 -14    4.03    1.91
   0   0  -8   51.76    2.12
   2  -2 -15   25.62    2.63
   2  -1 -11  203.04    5.02
   3  -1  -7   -1.56    0.87
   4  -3 -15   48.06    3.49
   4  -2 -11    4.09    1.26
   5  -3 -13   -0.19    1.53
   6  -3  -9   14.62    1.48
   7  -4 -10    9.60    1.45
  -6   1  -9    5.80    1.15
  -4   1  -7   51.73    2.03
  -3   0 -13    1.61    1.62
  -2   0 -12   31.90    2.33
  -1   0 -11  138.88    4.12
   0   0  -9   -0.11    0.95
   1  -1 -13   17.87    2.09
   3  -2 -14   18.85    2.23
   3  -1  -8  225.68    4.20
   4  -2 -12   26.58    2.26
   5  -2  -7    8.62    1.10
   6  -3 -10   -0.41    1.09
   7  -4 -11    3.92    1.38
  -8   1 -10    0.94    1.09
  -7   1 -10    4.89    1.26
  -5   1  -9    4.43    1.12
  -4   0 -14    5.75    1.95
  -4   1  -8   24.63    1.67
  -2   0 -13    0.96    1.57
   0  -1 -15    5.12    1.89
   0   0 -10  104.96    3.42
   1  -1 -14   20.59    2.45
   2  -1 -12  238.03    5.52
   3  -1  -9  184.94    4.07
   5  -3 -14    1.92    1.66
   5  -2  -9   93.67    3.03
   6  -3 -11   36.22    2.37
   7  -4 -12   -0.29    1.34
  -6   1 -10    0.71    1.10
  -4   1  -9    0.22    1.02
  -3   0 -14    1.72    1.80
  -3   1  -7   29.38    1.60
  -1   0 -12   -1.08    1.17
   1   0  -7  682.82    6.61
   2  -1 -13   23.46    2.48
   3  -2 -15    2.57    1.73
   3  -1 -10   24.72    1.91
   4  -2 -13    3.38    1.49
   5  -2 -10    0.40    1.23
   6  -3 -12    1.53    1.41
  -7   1 -11    3.97    1.37
  -6   1 -11    0.01    1.20
  -5   1 -10    3.48    1.03
  -3   1  -8   35.32    1.88
  -2   0 -14   62.40    3.48
  -1   0 -13    4.32    1.67
   0   0 -11   -0.16    1.34
   1  -1 -15   13.21    2.13
   3  -1 -11  194.79    4.83
   4  -2 -14   11.29    2.14
   5  -2 -11    3.84    1.46
   6  -3 -13    1.38    1.52
  -5   1 -11    7.78    1.48
  -4   1 -10   20.54    1.75
  -3   1  -9   10.64    1.40
   0   0 -12   85.54    3.51
   1   0  -9   77.68    2.71
   2  -1 -14   -0.08    1.43
   3  -1 -12   44.92    2.89
   4  -2 -15   -1.30    1.83
   5  -2 -12    6.64    1.64
   6  -3 -14    5.95    1.87
  -6   1 -12    3.88    1.49
  -4   1 -11    2.68    1.32
  -2   0 -15   -0.40    1.84
  -1   0 -14   -0.93    1.39
   0   0 -13   -0.48    1.51
   1  -1 -16    5.90    1.98
   1   0 -10   -2.23    1.06
   2  -1 -15    1.65    1.89
   3  -1 -13   23.41    2.44
   5  -2 -13    2.42    1.61
   7  -3  -9    3.73    1.16
   7  -3  -8    0.66    0.92
   8  -4 -10    2.47    1.16
   8  -4  -9   16.01    1.52
   8  -4  -8    1.74    0.94
  -5   1 -12   17.60    1.96
  -3   1 -10   15.41    1.52
  -2   1  -7  125.69    2.89
  -1   0 -15    6.45    2.10
   1   0 -11  533.99    7.63
   4  -1  -9   19.23    1.70
   4  -1  -8    4.67    1.14
   4  -1  -7  145.38    3.11
   7  -3 -11    2.59    1.30
   7  -3 -10   23.10    1.77
   7  -3  -7    0.66    0.78
   8  -4 -11    0.45    1.11
   8  -4  -7   17.10    1.27
  -5   1 -13    6.31    1.68
  -4   1 -12   -0.82    1.05
  -3   1 -11   38.33    2.39
  -2   1  -9   14.24    1.55
   0   0 -14    0.34    1.41
   1   0 -12    0.94    1.30
   2  -1 -16    0.77    1.71
   3  -1 -14    2.59    1.57
   4  -1 -11   23.88    2.25
   4  -1 -10   79.20    2.90
   5  -2 -14    2.09    1.51
   7  -3 -12    0.26    1.26
  -4   1 -13    1.82    1.53
  -3   1 -12   -0.92    1.29
  -2   1 -10   -1.68    0.92
   0   0 -15    0.84    1.83
   1   0 -13    5.01    1.52
   2   0 -10   75.08    2.93
   2   0  -9   -0.52    0.89
   2   0  -8   32.78    1.73
   2   0  -7    0.36    0.88
   3  -1 -15    1.50    1.57
   4  -1 -12    3.27    1.66
   5  -2 -15    6.18    1.98
   6  -2 -11   33.62    2.25
   6  -2 -10    4.49    1.28
   6  -2  -9   21.50    1.66
   6  -2  -8    6.73    1.12
   7  -3 -13    0.42    1.41
  -3   1 -13   11.21    1.87
  -2   1 -11   98.39    3.37
   1   0 -14   -0.69    1.61
   3  -1 -16    4.37    2.11
   4  -1 -13    3.38    1.56
   6  -2 -12   -0.93    1.33
   6  -2  -7    9.92    1.07
   7  -3 -14    4.92    1.67
  -4   1 -14    8.81    1.83
  -2   1 -12   -0.73    1.01
  -1   1 -10   74.65    2.94
  -1   1  -9  197.56    4.15
  -1   1  -8    8.98    1.15
  -1   1  -7   20.73    1.33
   0   0 -16    0.91    1.70
   1   0 -15   10.62    2.18
   4  -1 -14    0.69    1.45
   6  -2 -14    3.76    1.80
   6  -2 -13    9.66    1.68
  -3   1 -14    1.35    1.53
  -2   1 -13    2.60    1.34
  -1   1 -11  131.94    3.90
   1   0 -16   -3.10    1.82
   2   0 -13   -0.52    1.30
   4  -1 -15    4.39    1.71
   6  -2 -15    8.75    2.11
  -2   1 -14    3.25    1.74
  -1   1 -12   16.66    1.76
   2   0 -14    1.34    1.44
   4  -1 -16    1.89    1.70
   5  -1 -12   80.30    3.43
   5  -1 -11   17.30    1.81
   5  -1 -10   -0.07    0.95
   5  -1  -9   44.97    2.19
   8  -3 -12    1.17    1.39
   8  -3 -11   12.78    1.68
  -8   2  -7   29.77    1.53
  -2   1 -15   -0.44    1.76
  -1   1 -13    0.25    1.25
   0   1 -10   93.58    3.22
   0   1  -9    7.86    1.48
   0   1  -8  123.42    3.15
   2   0 -15   -0.72    1.43
   3   0 -11   21.36    2.02
   3   0 -10   -0.27    0.98
   3   0  -9    2.05    0.98
   3   0  -8    0.07    0.95
   5  -1 -14   -2.25    1.62
   5  -1 -13   76.21    3.43
   5  -1  -8   21.23    1.48
   8  -3 -13    0.67    1.37
   8  -3 -10   -0.58    0.94
   8  -3  -9    6.23    1.19
   9  -4 -10    0.57    1.04
  -9   2  -8    0.59    0.83
  -9   2  -7   14.29    1.14
  -1   1 -14    0.53    1.43
   0   1 -12    2.04    1.54
   0   1 -11    1.18    1.34
   0   1  -7  382.08    4.94
   2   0 -16    5.16    1.84
   3   0 -14    0.47    1.63
   3   0 -13   16.18    1.99
   3   0  -7   52.53    1.97
   5  -1 -15    5.13    1.97
   5  -1  -7  451.82    5.26
   7  -2 -14    0.72    1.62
   7  -2 -13    2.81    1.57
   7  -2 -12   -1.43    1.27
   7  -2 -11   31.71    2.15
   7  -2 -10   -0.74    0.93
   8  -3  -8    1.24    0.85
   9  -4  -9    9.80    1.25
  -7   2 -10    0.57    0.93
  -6   2 -10    6.18    1.23
  -6   2  -9   -0.33    0.84
  -1   1 -15   34.51    2.73
   0   1 -14    5.00    1.81
   0   1 -13    1.04    1.31
   3   0 -15   -1.13    1.65
   5  -1 -16    0.60    1.64
   7  -2 -15    3.48    1.84
   7  -2  -9    0.50    0.87
   9  -4  -8    1.98    0.86
  -6   2 -11   23.18    1.88
  -5   2 -11    2.78    1.31
  -5   2 -10   -0.20    1.00
  -5   2  -9   20.69    1.56
   0   1 -15    7.91    2.07
   1   1 -11   -2.07    1.52
   1   1 -10  105.82    3.43
   3   0 -16    1.62    1.63
   7  -2  -8    7.19    1.02
  -5   2 -12    0.73    1.30
  -4   2 -11    0.37    1.11
  -4   2 -10   -0.65    0.92
  -4   2  -9   11.55    1.35
   1   1 -13   19.57    2.04
   1   1 -12   80.55    3.24
   1   1  -9  268.01    4.79
   4   0 -14   22.14    2.40
   4   0 -12  905.84   10.27
   4   0 -10   18.41    1.75
   6  -1 -15    0.90    1.79
   6  -1 -14    0.18    1.75
   6  -1 -13   65.58    3.21
   6  -1 -12   91.55    3.40
   6  -1 -11   -1.38    0.91
   6  -1 -10    0.39    1.11
  -4   2 -12    0.48    1.25
  -4   2  -8   32.34    1.78
  -4   2  -7  177.15    3.42
   1   1 -15   14.37    2.30
   1   1 -14   20.56    2.16
   1   1  -8    9.74    1.20
   4   0 -15   -0.23    1.47
   4   0  -9    0.03    0.86
   6  -1 -16   10.38    2.27
   6  -1  -9    3.17    1.15
   9  -3 -12    1.22    1.29
  -4   2 -13    4.53    1.50
  -3   2 -12    2.49    1.34
  -3   2 -11    3.83    1.33
  -3   2 -10   63.16    2.59
  -3   2  -9   39.97    2.09
   1   1 -16    5.34    1.86
   1   1  -7   42.24    1.77
   4   0 -16   11.06    2.07
   4   0  -8    3.86    0.93
   8  -2 -14    5.27    1.77
   8  -2 -13   20.39    2.10
   8  -2 -12    2.45    1.32
   9  -3 -11    0.56    0.98
  -3   2 -14   -0.31    1.55
  -3   2 -13   28.48    2.28
  -3   2  -8   17.35    1.59
   2   1 -15   -0.16    1.74
   2   1 -14    0.44    1.40
   2   1 -13   23.64    2.24
   2   1 -12  240.50    5.37
   2   1 -11  202.63    4.78
   2   1 -10  319.11    5.52
   6  -1  -8    0.17    0.77
   8  -2 -11   -0.35    1.10
   9  -3 -10   21.20    1.62
  -3   2  -7  354.38    4.69
  -2   2 -14   -2.05    1.45
  -2   2 -13   15.13    1.96
  -2   2 -12    0.06    0.97
  -2   2 -11   18.37    1.72
  -2   2 -10   24.64    1.78
  -2   2  -9  163.81    3.80
   2   1 -16   -0.62    1.56
   2   1  -9   -0.19    1.03
   4   0  -7    0.38    0.72
   5   0 -16    0.01    1.88
   5   0 -15   -0.32    1.44
   5   0 -14   -1.90    1.38
   5   0 -13  127.85    4.30
   5   0 -12    3.04    1.53
   5   0 -11   22.07    2.09
   7  -1 -15   17.38    2.38
   7  -1 -14   38.73    2.85
   7  -1 -13    0.22    1.61
   7  -1 -12    1.92    1.42
   8  -2 -10    1.11    1.00
  -2   2  -8  176.54    3.69
  -1   2 -12   -0.17    1.29
   2   1  -8   20.93    1.49
   3   1 -13   23.05    2.38
   5   0 -10    0.07    0.93
   6  -1  -7   41.25    1.74
   7  -1 -11    0.13    1.18
   8  -2  -9    4.54    0.99
   9  -3  -9    2.47    0.86
  -1   2 -15   30.23    2.72
  -1   2 -14    1.88    1.41
  -1   2 -13    3.77    1.38
  -1   2 -11    0.28    1.15
   3   1 -16    3.47    2.02
   3   1 -15    1.86    1.68
   3   1 -14    2.98    1.52
   3   1 -12   41.16    2.53
   3   1 -11  197.62    4.75
   5   0  -9   17.73    1.59
   7  -1 -10    0.72    1.04
  -2   2  -7   26.92    1.57
  -1   2  -9  297.76    4.99
   0   2 -13   13.92    1.94
   3   1 -10   25.97    1.91
   6   0 -16    3.23    1.97
   6   0 -15   -0.49    1.68
   6   0 -14   -2.63    1.62
   6   0 -13    4.88    2.01
   9  -2 -13    0.87    1.37
   0   2 -15   -0.86    1.40
   0   2 -14    1.83    1.41
   0   2 -12    4.04    1.42
   0   2 -11  250.10    5.16
   3   1  -9  191.08    4.05
  -5  -2 -11    0.35    0.78
  -3  -1 -13   10.65    1.50
  -1   0 -13    3.86    1.41
   0   0 -15    0.27    1.34
   1   1  -9  277.91    4.90
   1   1  -8   10.55    1.23
   1   1  -7   43.87    1.89
   2   1 -13   25.24    2.38
   3   1 -15    0.67    1.49
   7   2 -11   32.67    2.46
   7   2 -10   -1.16    1.28
   7   2  -9   -0.59    1.22
   7   2  -8    6.01    1.33
   8   2 -13   22.95    2.53
   8   2 -12    3.71    1.54
   9   2 -13    1.65    1.60
   9   2  -7   10.87    1.38
  10   2  -7   16.30    1.54
  11   2  -8   33.16    2.10
  12   2  -9    3.42    1.34
  -2   0  -9   -0.06    0.87
   0   0 -16   -0.48    1.67
   1   1 -11   -1.50    1.49
   2   1 -14   -0.56    1.59
   3   1 -16    7.45    2.16
   6   2 -11   31.41    2.40
   6   2 -10    4.94    1.49
   6   2  -9   18.94    1.84
   6   2  -8    6.29    1.32
   7   2 -13    5.40    1.96
   7   2 -12    0.37    1.39
   7   2  -7   31.11    1.90
   8   2 -14    4.01    2.10
   8   2  -6   51.25    2.18
   9   2  -6   22.02    1.57
  11   2  -7    8.87    1.38
  12   2  -8    1.06    1.13
  -3  -1 -14    1.00    1.23
  -2   0 -11    1.87    1.16
  -2   0 -10   -1.05    0.77
  -1   0 -14    0.32    1.18
   1   1 -12   84.02    3.23
   2   1 -15   -1.58    1.65
   5   2 -10   -0.38    1.36
   6   2 -13   11.27    2.11
   6   2 -12    0.19    1.36
   6   2  -7   10.94    1.41
   7   2 -15    2.35    2.21
   7   2 -14    0.82    1.75
   7   2  -6    2.68    1.14
  10   2  -6  126.18    3.17
  11   2  -6    1.35    1.06
  12   2  -7   -0.53    0.98
  -2   0 -12   31.00    2.06
  -1   0 -15    7.80    1.82
   1   1 -13   18.46    1.95
   2   1 -16   -0.90    1.79
   5   2 -12    5.90    1.57
   5   2 -11    3.91    1.40
   5   2  -9   94.60    3.15
   5   2  -8   44.15    2.24
   6   2 -14    1.72    1.77
   6   2  -6  107.49    2.85
   8   2  -5   90.73    2.55
   9   2  -5   32.13    1.69
  -4  -1 -12   -1.06    0.97
   0   1 -10   95.84    3.14
   0   1  -9    7.99    1.44
   0   1  -8  129.01    3.15
   1   1 -14   21.06    2.11
   4   2 -11    2.44    1.47
   4   2 -10   41.94    2.47
   5   2 -14    2.93    1.91
   5   2 -13    2.03    1.50
   5   2  -7   10.36    1.23
   6   2 -15    8.01    2.01
   7   2  -5  237.39    3.87
  10   2  -5    4.48    0.97
  12   2  -6    0.53    0.90
   0   1 -12    2.32    1.48
   0   1 -11    0.80    1.18
   0   1  -7  391.81    4.88
   1   1 -15   13.73    1.99
   4   2 -13    3.29    1.79
   4   2 -12   24.96    2.19
   4   2  -9   -0.20    1.03
   4   2  -8   35.18    1.96
   5   2 -15    3.21    1.79
   5   2  -6    1.31    0.97
   6   2  -5  134.35    2.93
  11   2  -5    1.56    0.90
  -4  -1 -13    0.28    0.99
   0   1 -13    0.76    1.20
   1   1 -16    6.90    1.83
   4   2 -15   -2.78    1.81
   4   2 -14   11.98    2.08
   4   2  -7   61.20    2.29
  12   2  -5   14.01    1.26
  -4  -1 -14    8.15    1.41
  -3   0 -10   -2.33    0.87
  -3   0  -9   56.10    2.04
  -2   0 -15   -0.53    1.38
   0   1 -14    3.04    1.41
   3   2 -13    4.75    1.81
   3   2 -12   67.78    3.13
   3   2 -11   92.41    3.37
   3   2 -10   37.63    2.33
   3   2  -9   15.51    1.56
   3   2  -8   15.19    1.65
   4   2  -6  110.51    2.83
   5   2  -5   21.15    1.38
  10   2  -4    4.98    0.90
  -3   0 -12   -1.33    0.95
  -3   0 -11   66.15    2.49
  -1   1 -10   77.92    2.85
   0   1 -15    5.83    1.77
   3   2 -15    1.62    1.91
   3   2 -14   16.11    2.09
   3   2  -7    8.63    1.35
  11   2  -4    0.49    0.79
  -6  -2 -11   21.13    1.29
  -3   0 -13    0.34    1.14
  -1   1 -13    0.97    1.33
  -1   1 -12   18.68    1.85
  -1   1 -11  127.73    3.62
  -1   1  -9  184.07    3.81
  -1   1  -8    9.77    1.23
   2   2 -13    0.57    1.59
   2   2 -12    0.62    1.55
   2   2 -11    0.23    1.34
   2   2 -10  221.53    4.86
   4   2  -5    0.14    0.85
   9   3 -12    1.41    1.61
  -3   0 -14   -0.97    1.21
  -1   1 -14   -0.75    1.44
  -1   1  -7   20.85    1.36
   2   2 -15   22.26    2.54
   2   2 -14    0.26    1.41
   2   2  -9   44.03    2.23
   2   2  -8  317.57    5.15
   3   2  -6  252.32    4.06
   8   3 -13    1.20    1.48
   8   3 -12    2.61    1.46
   8   3 -11   13.34    1.97
   9   3 -11    0.76    1.27
   9   3 -10   21.27    2.05
  10   3 -11    0.47    1.46
  10   3 -10    1.65    1.39
  12   2  -4    1.62    0.79
  -1   1 -15   33.65    2.65
   6   3 -13   -0.02    1.70
   7   3 -14    6.97    2.01
   7   3 -13    1.15    1.50
   7   3 -12   -0.74    1.32
   7   3 -11    3.57    1.44
   7   3 -10   25.17    2.18
   8   3 -10    1.07    1.21
   9   3  -9    2.71    1.31
  10   3  -9    0.86    1.21
   1   2 -14    1.45    1.69
   1   2 -13   10.25    1.72
   1   2 -12   27.81    2.20
   1   2 -11   41.76    2.38
   1   2 -10    7.97    1.73
   2   2  -7  319.65    4.81
   6   3 -14    4.69    1.78
   6   3 -12   -0.08    1.35
   6   3 -11   36.71    2.48
   6   3 -10   -0.09    1.43
   7   3  -9    3.77    1.39
   8   3  -9    5.31    1.28
  11   3  -9    0.27    1.18
  -2   1 -13    2.69    1.25
  -2   1 -12   -1.76    1.17
  -2   1 -11  101.61    3.25
  -2   1 -10   -1.71    1.01
   1   2 -15   -0.32    1.45
   1   2  -9   17.38    1.61
   2   2  -6  210.39    3.72
   5   3 -14    0.91    1.61
   5   3 -13    2.21    1.53
   5   3 -12    0.62    1.36
   5   3 -11    2.18    1.63
   6   3  -9   17.26    1.84
   7   3  -8    1.70    1.13
   8   3  -8    0.91    1.16
   9   3  -8    6.04    1.33
  10   3  -8    2.62    1.17
  11   3  -8    3.47    1.37
  -4   0 -13   -0.42    0.99
  -4   0 -12   12.18    1.39
  -4   0 -11   -1.91    0.82
  -4   0 -10  123.92    2.98
  -4   0  -9   -0.47    0.66
  -2   1 -14    3.38    1.50
  -2   1  -9   13.04    1.26
   1   2  -8   34.68    1.89
   4   3 -14    2.57    1.98
   4   3 -13    5.57    1.91
   4   3 -12   12.09    2.00
   5   3 -10   65.92    2.94
   6   3  -8    1.12    1.17
   9   3  -7   -0.51    1.07
  -4   0 -14    6.61    1.41
  -2   1 -15   -0.30    1.36
  -2   1  -8   31.95    1.60
   0   2 -14    0.27    1.60
   0   2 -13   11.03    1.69
   0   2 -12    2.90    1.40
   0   2 -11  258.34    5.31
   0   2 -10  354.88    5.96
   1   2  -7   96.81    2.71
   4   3 -15   46.01    3.29
   4   3 -11   16.68    1.87
   4   3 -10    5.53    1.53
   5   3  -9    6.42    1.33
   7   3  -7    1.21    1.07
   8   3  -7    0.06    0.97
  10   3  -7    2.93    1.11
  -2   1  -7  132.93    2.82
   0   2 -15    0.12    1.46
   0   2  -9   -1.37    1.31
   3   3 -15    3.09    2.24
   3   3 -14    3.25    2.00
   3   3 -13    1.21    1.75
   3   3 -12    0.68    1.59
   4   3  -9   76.81    3.04
   5   3  -8   72.87    2.75
   6   3  -7    0.54    1.06
  11   3  -7    0.77    0.92
   0   2  -8   51.71    2.29
   1   2  -6   32.61    1.68
   3   3 -11   -0.74    1.21
   3   3 -10    1.15    1.34
   8   3  -6   35.51    1.88
   9   3  -6   20.11    1.51
  10   3  -6   14.19    1.44
  -3   1 -14    0.73    1.33
  -3   1 -13   12.03    1.63
  -3   1 -12   -0.56    1.11
  -3   1 -11   40.21    2.11
  -3   1 -10   15.73    1.47
  -1   2 -14    3.11    1.66
  -1   2 -13    5.56    1.63
  -1   2 -12   -0.15    1.31
   2   3 -15    3.04    2.19
   2   3 -14    0.38    1.84
   2   3 -13    3.67    1.81
   2   3 -12    6.80    1.79
   3   3  -9    3.53    1.44
   4   3  -8    5.43    1.30
   5   3  -7    7.45    1.17
   7   3  -6   32.11    1.73
  11   3  -6   12.06    1.30
  -6  -1 -12    4.44    1.00
  -6  -1 -11    0.64    0.76
  -3   1  -9   11.93    1.29
  -1   2 -15   31.52    2.62
  -1   2 -11    1.10    1.16
   0   2  -7   12.10    1.20
   2   3 -11   -0.20    1.27
   4   3  -7   23.87    1.74
   6   3  -6   13.48    1.30
  -5   0 -13   16.09    1.61
  -5   0 -12   -1.44    0.91
  -1   2  -9  307.06    5.22
   2   3 -10   57.11    2.68
   3   3  -8    3.81    1.24
   5   3  -6    7.20    1.27
   6   4 -13    2.87    2.05
   7   4 -12    0.94    1.70
   8   3  -5  222.31    3.94
   8   4 -11   -0.03    1.54
   9   3  -5    8.03    1.26
  12   3  -6    0.29    0.91
  -3   1  -8   35.41    1.61
   0   2  -6   10.11    1.15
   1   3 -14   39.82    2.82
   1   3 -13   12.10    1.87
   1   3 -12    6.78    1.57
   1   3 -11    1.71    1.54
   2   3  -9   21.81    1.91
   5   4 -13   -0.39    1.80
   6   4 -12    5.54    1.68
   7   3  -5   24.93    1.66
   7   4 -11    5.50    1.67
   8   4 -10    2.73    1.54
   9   4 -10    0.98    1.45
  10   3  -5   88.67    2.55
  -2   2 -14   -1.11    1.49
  -2   2 -13   16.49    1.82
  -2   2 -12    0.71    1.30
  -1   2  -8  246.98    4.40
   1   3 -10   87.66    3.35
   2   3  -8   59.15    2.59
   3   3  -7    2.21    0.96
   4   3  -6   19.85    1.46
   5   4 -12    1.17    1.52
   6   3  -5    5.94    1.03
   6   4 -11    1.43    1.41
   7   4 -10    9.96    1.63
  11   3  -5   -0.39    0.85
  -4   1 -14    6.78    1.52
  -4   1 -13    2.66    1.27
  -4   1 -12   -1.06    0.99
  -4   1 -11    1.23    0.96
  -3   1  -7   27.44    1.35
  -2   2 -11   20.57    1.76
  -2   2 -10   26.37    2.02
  -1   2  -7   -1.70    0.92
   0   3 -14    2.70    1.86
   0   3 -13    9.82    1.96
   1   3  -9    5.07    1.62
   4   4 -13   -0.17    1.54
   4   4 -12    4.37    1.93
   5   3  -5  153.24    3.29
   5   4 -11   15.33    2.06
   6   4 -10    9.98    1.66
   7   4  -9    5.68    1.56
   8   4  -9   15.89    1.72
   9   4  -9    9.93    1.57
  -4   1 -10   24.06    1.58
  -2   2  -9  169.59    3.91
   0   3 -12    1.62    1.33
   0   3 -11    6.46    1.65
   2   3  -7   18.84    1.50
   3   3  -6    2.05    0.91
   4   4 -11   25.02    2.46
   5   4 -10   -0.93    1.25
   6   4  -9   15.12    1.88
   9   4  -8    2.11    1.30
  12   3  -5    0.07    0.80
  -4   1  -9    0.46    0.83
   0   2  -5  345.16    4.31
   0   3 -10   -3.55    1.41
   1   3  -8   31.81    1.96
   3   4 -13   -1.04    1.50
   3   4 -12   22.39    2.30
   4   3  -5   51.86    1.99
   4   4 -10   -0.04    1.61
   5   4  -9   -0.75    1.37
   7   3  -4  647.56    6.06
   7   4  -8    5.25    1.40
   8   3  -4    0.44    0.92
   8   4  -8    1.67    1.07
   9   3  -4    9.28    1.06
  10   4  -8    0.01    1.12
  -3   2 -14    0.02    1.37
  -3   2 -13   30.93    2.32
  -3   2 -12    0.85    1.27
  -1   2  -6    6.74    0.92
  -1   3 -14   25.72    2.57
  -1   3 -13    3.13    1.74
   0   3  -9  393.19    6.29
   2   4 -13    9.40    2.17
   3   4 -11   31.29    2.48
   6   3  -4    7.49    1.19
   6   4  -8    5.45    1.27
  10   3  -4    3.79    0.86
  -4   1  -8   24.57    1.43
  -3   2 -11    3.07    1.13
  -1   3 -12   -0.08    1.24
  -1   3 -11    4.47    1.57
   1   3  -7    0.23    0.90
   2   3  -6    4.95    1.03
   2   4 -12    8.30    1.84
   3   3  -5    1.15    1.00
   3   4 -10   19.56    2.06
   4   4  -9   39.25    2.41
   5   3  -4  332.24    4.43
   5   4  -8    0.43    1.07
   7   4  -7   -1.00    1.09
   8   4  -7   18.50    1.67
   9   4  -7    2.85    1.16
  10   4  -7    7.71    1.40
  -5   1 -13    6.78    1.35
  -5   1 -12   17.00    1.57
  -3   2 -10   64.56    2.53
  -2   2  -7   27.48    1.68
  -1   3 -10   23.68    2.01
   0   3  -8   -0.50    1.14
   1   4 -13   -0.84    1.78
   2   4 -11   18.07    2.12
   3   4  -9   61.30    3.00
   4   4  -8    0.75    1.24
   6   4  -7   -0.41    1.13
  11   3  -4    9.13    0.96
  -7  -1 -11    4.59    0.77
  -5   1 -11    8.87    1.22
  -3   2  -9   43.38    2.18
  -2   3 -13    3.07    1.72
   1   4 -12    2.41    1.82
   2   4 -10   95.01    3.62
   4   3  -4    0.75    0.97
   5   4  -7    0.95    1.13
  -5   1 -10    3.16    0.90
  -4   1  -7   51.85    1.78
  -4   2 -13    5.53    1.57
  -2   3 -12    3.42    1.59
  -1   2  -5   53.39    1.78
  -1   3  -9   53.59    2.64
   0   3  -7    5.14    1.29
   1   3  -6  101.25    2.83
   1   4 -11   -0.34    1.41
   2   3  -5   39.49    1.78
   2   4  -9   22.88    2.25
   3   4  -8    4.31    1.31
   4   4  -7   19.71    1.80
   7   4  -6    7.16    1.29
   8   4  -6    0.91    0.97
   9   4  -6    0.07    0.95
  12   3  -4    0.39    0.69
  -4   2 -12    1.61    1.08
  -4   2 -11    0.18    1.10
  -3   2  -8   20.48    1.68
  -2   2  -6   54.38    1.97
  -2   3 -11   14.13    1.69
  -1   3  -8  487.14    6.65
   0   4 -13   -0.07    1.55
   1   4 -10   16.57    1.96
   3   3  -4  269.04    4.02
   5   5 -11   -0.24    1.81
   6   4  -6    0.23    1.03
   7   5 -10    1.94    1.67
  10   4  -6    4.40    1.06
  -5   1  -9    4.68    0.90
  -2   3 -10    4.52    1.32
   0   4 -12    2.32    1.60
   0   4 -11   70.19    3.39
   1   4  -9   55.27    2.93
   2   4  -8   24.80    1.98
   3   4  -7    0.71    1.20
   5   4  -6   -0.22    0.85
   6   5 -10   -0.07    1.38
  -4   2 -10   -0.45    0.85
  -3   2  -7  372.70    5.03
  -3   3 -13    1.14    1.65
  -2   3  -9   88.35    3.23
  -1   4 -13    7.01    2.20
   0   3  -6   32.68    1.76
   1   3  -5   88.40    2.52
   4   4  -6   -0.23    1.10
   4   5 -11   31.13    2.63
   5   5 -10    4.23    1.71
   6   5  -9   23.85    2.29
   7   5  -9    4.03    1.68
  -6   1 -12    5.52    1.25
  -5   1  -8   10.37    1.01
  -4   2  -9   11.42    1.36
  -3   3 -12   21.45    1.99
  -3   3 -11   -0.04    1.33
  -1   3  -7   99.82    2.98
  -1   4 -12    7.77    1.99
   0   4 -10    5.82    1.58
   1   4  -8  107.59    3.59
   2   3  -4  213.55    3.59
   2   4  -7   29.55    2.05
   3   5 -11    1.29    1.66
   4   3  -3  505.32    5.08
   4   5 -10   15.15    2.04
   5   5  -9    3.18    1.67
   6   4  -5   78.55    2.63
   7   4  -5   -0.19    0.92
   8   4  -5    6.32    1.08
   9   4  -5   34.00    1.76
  -6   1 -11    0.50    0.94
  -5   2 -12    2.08    1.28
  -2   2  -5   -0.80    0.57
  -2   3  -8   22.65    2.07
  -1   4 -11   13.90    2.07
   0   4  -9    0.27    1.34
   3   4  -6   12.08    1.37
   3   5 -10   29.27    2.66
   4   5  -9    1.74    1.64
   5   4  -5   72.08    2.58
   6   5  -8    4.26    1.58
   7   5  -8   16.43    1.92
   8   5  -8    2.25    1.40
  10   4  -5    1.36    0.95
  -7   0 -11    2.88    0.86
  -5   2 -11    0.94    1.07
  -4   2  -8   36.52    1.92
  -3   2  -6  121.71    2.81
  -3   3 -10   24.84    1.91
  -1   3  -6   21.27    1.62
  -1   4 -10   -1.90    1.48
   0   3  -5   -0.37    0.95
   1   4  -7   -0.91    1.31
   2   5 -11   23.64    2.41
   3   3  -3    2.25    0.91
   4   4  -5   58.75    2.38
   5   5  -8   15.73    1.95
  11   4  -5    2.55    0.93
  -6   1 -10    0.83    0.78
  -5   1  -7   45.82    1.69
  -4   3 -12   14.55    1.94
  -3   3  -9   -2.46    1.40
  -2   3  -7    0.88    1.34
  -2   4 -12    4.34    1.85
   0   4  -8   45.70    2.48
   1   3  -4   -0.52    0.73
   2   4  -6    3.24    1.08
   2   5 -10    2.33    1.64
   3   5  -9   14.66    1.95
   4   5  -8    0.30    1.45
   7   5  -7   -0.23    1.21
   8   5  -7   10.09    1.54
  -7   0 -10   -0.05    0.68
  -5   2 -10   -0.13    1.00
  -4   3 -11    0.10    1.29
  -2   4 -11    6.21    1.78
  -1   4  -9   93.84    3.46
   1   5 -11    2.26    1.66
   3   4  -5    0.70    1.12
   6   4  -4  143.63    3.26
   6   5  -7   13.47    1.74
   7   4  -4    3.21    0.98
   8   4  -4    5.24    1.06
  -6   1  -9    5.48    0.92
  -5   2  -9   23.13    1.61
  -4   2  -7  181.61    3.57
  -3   3  -8  758.88    8.19
  -2   4 -10    0.92    1.54
   0   4  -7    1.94    1.21
   1   4  -6   -0.55    1.16
   1   5 -10   14.94    2.07
   2   3  -3   30.81    1.42
   2   5  -9   17.63    2.05
   3   5  -8    2.79    1.25
   5   4  -4  119.10    3.05
   5   5  -7    4.62    1.30
   9   4  -4   45.00    1.88
  -4   3 -10   -0.77    1.02
  -3   2  -5   27.04    1.42
  -2   3  -6    6.28    1.23
  -1   3  -5    5.17    0.99
  -1   4  -8   78.96    3.11
   0   3  -4   11.55    1.27
   0   5 -11    5.02    1.74
   1   5  -9   59.09    3.21
   2   4  -5   12.58    1.48
   2   5  -8    3.34    1.66
   4   4  -4   92.09    2.76
   4   5  -7   -0.54    1.08
   7   5  -6    0.54    1.13
   8   5  -6    2.28    1.35
  10   4  -4    5.46    1.00
  -4   3  -9   48.14    2.44
  -3   4 -11   -1.90    1.45
  -2   4  -9   29.42    2.21
   0   5 -10   -0.01    1.45
   3   5  -7    5.21    1.54
   5   5  -6    5.14    1.39
   6   5  -6    2.13    1.25
   9   5  -6   -0.20    1.00
  -6   2 -11   25.23    1.82
  -5   2  -8  181.70    3.67
  -4   2  -6  183.48    3.39
  -3   3  -7   21.21    1.71
  -1   4  -7   14.77    1.54
  -1   5 -11    1.55    1.85
   0   4  -6    0.64    1.00
   1   4  -5    0.24    1.09
   1   5  -8    1.96    1.70
   3   4  -4  118.42    3.09
   4   5  -6    1.78    1.29
  11   4  -4    1.09    0.80
  -6   2 -10    6.82    1.20
  -5   3 -11   -0.78    1.20
  -4   3  -8    1.19    1.43
  -3   4 -10    7.20    1.53
  -2   4  -8  119.96    3.71
  -1   5 -10    1.68    1.74
   0   5  -9    4.37    1.61
   2   5  -7   21.26    1.93
  -5   3 -10    0.85    1.20
  -3   4  -9   13.84    1.89
  -2   3  -5    0.12    0.81
  -1   3  -4  384.09    4.86
   0   5  -8   21.19    2.25
   1   5  -7    2.34    1.54
   2   4  -4  131.09    3.21
   3   5  -6    0.88    1.11
   5   4  -3  154.74    3.23
   6   4  -3   26.64    1.49
   6   5  -5    8.74    1.39
   7   4  -3    0.82    0.73
   7   5  -5    4.16    1.17
   8   4  -3    0.55    0.79
   8   5  -5    1.16    1.02
  -6   2  -9   -0.18    0.83
  -5   2  -7   51.43    2.05
  -4   4 -11    4.81    1.60
  -3   3  -6    6.86    1.11
  -2   4  -7   31.35    2.06
  -1   4  -6    0.03    0.98
  -1   5  -9   -0.29    1.36
   0   3  -3 1196.46    8.07
   0   4  -5   27.49    1.78
   2   5  -6    1.82    1.38
   4   4  -3    1.70    1.11
   4   6  -8    3.94    1.81
   5   5  -5    1.53    1.03
   9   4  -3    0.09    0.73
   9   5  -5    4.76    1.10
  -5   3  -9   10.07    1.49
  -4   2  -5  344.26    4.32
  -4   3  -7  253.38    4.63
  -4   4 -10   -1.07    1.39
  -3   4  -8   16.47    1.93
  -2   5 -10   -0.84    1.40
   1   4  -4   18.56    1.60
   2   6  -9    0.10    1.71
   3   6  -8    1.24    1.73
   4   5  -5    2.23    1.09
  -2   5  -9    2.52    1.70
  -1   5  -8   15.99    1.91
   0   5  -7   10.65    1.65
   1   5  -6    0.37    1.14
   1   6  -9    0.20    1.95
   3   4  -3  172.50    3.46
   3   5  -5    3.42    1.05
   5   6  -7   14.92    1.85
  10   4  -3   -0.20    0.71
  -6   2  -8   21.17    1.44
  -5   2  -6   -0.36    0.89
  -5   3  -8    2.98    1.28
  -4   4  -9   15.64    1.78
  -3   3  -5   41.93    1.95
  -3   4  -7   -0.87    1.28
  -2   3  -4    0.61    0.78
  -2   4  -6   12.21    1.41
  -1   4  -5   13.32    1.40
   1   3  -2  121.81    2.53
   2   4  -3  115.36    3.00
   2   5  -5   -0.29    1.20
   2   6  -8   -0.86    1.41
   4   6  -7    1.37    1.39
   6   5  -4    9.88    1.34
   7   5  -4    8.84    1.27
  -8   0 -10   22.30    1.14
  -7   2 -10    1.84    0.96
  -6   3 -10    3.16    1.26
  -4   3  -6   40.22    2.07
  -3   5 -10   10.83    1.87
  -2   5  -8   11.58    1.95
  -1   3  -3   52.23    1.87
  -1   5  -7   23.39    2.06
   0   4  -4   11.56    1.27
   0   5  -6    0.23    1.17
   1   6  -8   24.55    2.52
   3   6  -7    2.30    1.43
   4   5  -4   90.68    3.01
   5   5  -4    3.92    1.02
   5   6  -6    1.04    1.44
   6   6  -6    8.37    1.62
   8   5  -4    6.83    1.13
  -5   3  -7   21.16    1.74
  -5   4 -10   -1.01    1.25
  -4   4  -8    5.00    1.40
  -3   5  -9   -1.04    1.60
   1   4  -3  266.93    4.40
   1   5  -5    5.68    1.28
   2   6  -7    0.84    1.54
   3   5  -4    3.68    1.35
   4   6  -6   13.22    1.91
   5   4  -2   54.60    1.92
   6   4  -2   -0.65    0.64
   7   4  -2   22.80    1.27
   9   5  -4    9.91    1.15
  11   4  -3    0.28    0.63
  -7   2  -9    1.46    0.98
  -6   2  -7    5.59    1.01
  -6   3  -9    0.13    0.84
  -5   4  -9    1.03    1.45
  -4   2  -4  104.24    2.35
  -3   4  -6    5.02    1.13
  -2   4  -5   14.79    1.47
  -2   5  -7   -0.04    1.51
  -1   4  -4    0.46    1.12
  -1   5  -6   25.28    2.17
   0   3  -2   97.73    2.36
   0   6  -8    3.07    1.60
   1   6  -7    9.34    2.00
   3   6  -6    0.36    1.52
   4   4  -2   21.70    1.42
   8   4  -2    0.39    0.68
  -5   2  -5   21.76    1.35
  -4   3  -5    2.20    1.05
  -4   4  -7   13.24    1.59
  -3   3  -4    0.30    0.95
  -3   5  -8    7.15    1.83
   0   5  -5    3.53    1.24
   2   5  -4    0.09    0.92
   2   6  -6   32.27    2.50
   3   4  -2   18.09    1.41
   6   6  -5    0.72    1.24
  -6   3  -8    7.01    1.35
  -5   3  -6    2.09    1.17
  -5   4  -8   78.23    3.17
  -4   5  -9    8.64    1.95
  -2   3  -3    2.04    0.80
  -1   6  -8   -0.50    1.44
   0   4  -3   32.90    1.76
   0   6  -7   -0.17    1.41
   1   5  -4    5.20    1.41
   4   6  -5    4.21    1.51
   5   5  -3    6.92    1.23
   5   6  -5    1.63    1.26
   6   5  -3    3.79    0.99
   7   5  -3    1.07    0.87
   9   4  -2    0.43    0.70
  -7   2  -8    0.25    0.80
  -6   2  -6  194.74    3.44
  -4   4  -6    0.88    1.19
  -3   4  -5   10.26    1.40
  -3   5  -7    0.71    1.52
  -2   4  -4   19.59    1.73
  -2   5  -6    2.23    1.44
  -1   5  -5   11.13    1.73
   1   6  -6   -0.31    1.35
   2   4  -2  246.83    3.97
   3   5  -3   95.11    3.03
   3   6  -5    1.78    1.46
   4   5  -3    7.96    1.17
   8   5  -3    3.11    0.89
  -8   1  -9    0.52    0.73
  -7   3  -9   -0.41    1.01
  -6   3  -7  117.69    3.25
  -6   4  -9   -0.11    1.36
  -4   5  -8   20.05    2.06
  -1   3  -2  490.62    5.06
  -1   4  -3    0.47    1.09
  -1   6  -7    1.25    1.49
   0   6  -6   25.54    2.41
   1   4  -2   -0.60    1.04
   2   6  -5    0.28    1.48
   9   5  -3    1.69    0.90
  -5   4  -7   61.40    2.70
  -4   3  -4    0.36    0.97
  -3   5  -6    1.30    1.50
   1   6  -5    0.51    1.52
   2   5  -3   26.16    1.82
   4   6  -4    2.93    1.38
   5   6  -4    6.63    1.45
   6   6  -4   -0.02    1.15
   7   6  -4   10.10    1.45
  -7   2  -7    1.56    0.85
  -6   4  -8   31.76    2.26
  -5   2  -4    4.60    0.88
  -5   3  -5   -0.53    0.97
  -4   4  -5   93.84    3.07
  -4   5  -7    5.73    1.73
  -3   3  -3   26.10    1.44
  -3   4  -4    4.05    1.37
  -2   5  -5   55.23    2.64
  -2   6  -7   -0.80    1.39
  -1   5  -4   10.76    1.64
  -1   6  -6    2.49    1.78
   1   5  -3  107.15    3.28
   3   6  -4   11.55    1.73
   4   4  -1  202.49    3.34
   5   4  -1   14.54    1.10
   6   4  -1   46.27    1.61
  -8   1  -8    4.57    0.80
  -8   2  -9    4.74    0.95
  -7   3  -8   25.67    1.79
  -6   2  -5  154.78    3.04
  -6   3  -6   45.04    2.08
  -5   4  -6   15.86    1.75
  -5   5  -8   12.46    2.01
  -2   3  -2    0.59    0.92
  -2   4  -3  182.58    3.84
   0   4  -2   14.27    1.30
   0   6  -5   -0.24    1.33
   2   6  -4    1.58    1.44
   3   4  -1    6.64    1.04
   4   5  -2    4.12    1.12
   5   5  -2    7.71    1.11
   6   5  -2   -0.20    0.76
   7   4  -1    9.81    0.90
  -6   4  -7    2.69    1.42
  -4   5  -6   13.67    1.92
  -3   5  -5    2.05    1.51
  -3   6  -7    5.86    2.05
  -2   6  -6   21.88    2.37
   0   5  -3    7.90    1.35
   1   6  -4   -1.70    1.38
   2   4  -1   41.75    1.78
   3   5  -2  171.44    3.76
   7   5  -2   14.13    1.21
  -8   2  -8    6.63    1.08
  -7   3  -7   -1.74    0.95
  -5   5  -7    3.44    1.67
  -2   5  -4   -0.04    1.15
  -1   4  -2    1.83    1.12
  -1   6  -5   30.98    2.36
   2   5  -2   12.23    1.62
   4   6  -3    2.12    1.29
   5   6  -3    0.42    1.14
   6   6  -3    3.40    1.22
   8   5  -2    0.58    0.82
  -7   2  -6   19.91    1.29
  -7   4  -8    1.45    1.34
  -5   3  -4   36.33    1.80
  -5   4  -5   30.13    2.03
  -4   3  -3   46.29    1.91
  -4   4  -4   52.82    2.29
  -3   4  -3    0.36    1.22
  -3   6  -6   -1.39    1.68
  -1   3  -1   75.68    2.07
  -1   5  -3    0.15    1.10
   0   6  -4    5.88    1.50
   1   4  -1   28.26    1.60
   1   5  -2   73.84    2.73
   3   6  -3    7.73    1.39
   7   6  -3    0.11    1.01
  -8   1  -7    2.12    0.74
  -6   3  -5    2.42    0.88
  -6   4  -6   12.54    1.66
  -5   5  -6   11.94    1.89
  -4   5  -5    7.42    1.50
  -3   3  -2  303.83    4.20
  -2   6  -5    0.27    1.43
   2   6  -3   -0.36    1.13
   9   5  -2   -0.35    0.76
  -8   2  -7   30.84    1.60
  -8   3  -8    3.87    1.15
  -7   3  -6   -0.68    0.95
  -7   4  -7    7.79    1.55
  -6   2  -4   12.34    1.12
  -6   5  -7    4.78    1.71
  -5   2  -3   97.40    2.22
  -2   4  -2   87.33    2.62
  -2   5  -3   67.44    2.72
  -1   6  -4    8.08    1.64
   0   4  -1   66.30    2.26
   0   5  -2   42.63    2.19
   1   6  -3    0.51    1.10
  -9   1  -9   14.55    1.05
  -5   4  -4    6.34    1.42
  -4   6  -6    0.82    1.49
  -3   6  -5   24.08    2.23
  -2   3  -1  463.70    4.92
  -2   6  -4    3.67    1.73
   0   6  -3   27.52    2.27
   3   5  -1    1.36    1.13
   4   5  -1    1.89    0.92
   4   6  -2   10.94    1.52
   5   5  -1    3.35    0.90
   5   6  -2   11.10    1.45
   6   5  -1   10.24    1.15
  -8   3  -7    9.57    1.40
  -7   2  -5   28.92    1.46
  -6   3  -4   23.53    1.58
  -6   4  -5   39.09    2.19
  -5   3  -3    6.24    1.15
  -5   5  -5    1.34    1.27
  -4   4  -3   26.02    1.73
  -4   5  -4    3.50    1.36
  -3   5  -3   26.43    2.11
  -1   4  -1   23.85    1.62
  -1   5  -2   59.21    2.45
   2   5  -1  132.29    3.32
   2   6  -2    2.56    1.42
   3   4   0   20.33    1.26
   3   6  -2   20.22    1.86
   4   4   0   16.23    1.13
   5   4   0   12.45    1.01
   6   6  -2    2.31    1.11
   7   5  -1    1.19    0.84
  -7   4  -6    2.36    1.33
  -6   5  -6    1.62    1.34
  -4   3  -2    4.28    1.04
  -4   6  -5    6.82    1.93
  -3   4  -2   49.12    2.11
  -3   6  -4   -0.55    1.63
  -1   6  -3    1.53    1.36
   1   5  -1   31.64    2.03
   1   6  -2   13.23    1.81
   2   4   0    0.71    0.84
   6   4   0   31.20    1.29
   7   6  -2   -0.22    0.91
  -9   1  -8    2.45    0.72
  -8   2  -6    2.15    0.91
  -7   3  -5    3.48    0.87
  -2   5  -2    3.93    1.15
  -2   6  -3   10.57    1.91
   0   5  -1  117.00    3.30
   1   4   0   72.60    2.21
   8   5  -1    2.66    0.82
  -8   3  -6    0.11    0.96
  -6   4  -4    1.15    1.24
  -6   5  -5   13.90    1.92
  -5   4  -3   62.56    2.42
  -5   5  -4   34.72    2.24
  -4   5  -3   27.01    2.15
  -3   3  -1  107.16    2.50
  -2   4  -1   -0.19    0.83
  -1   3   0    8.64    0.96
   0   6  -2   20.76    1.91
   1   7  -3   11.97    1.96
  -7   4  -5    7.68    1.49
  -6   2  -3    3.65    0.83
  -4   4  -2   49.46    2.19
  -4   6  -4   14.67    1.94
  -3   5  -2   11.93    1.53
  -3   6  -3    3.81    1.73
  -1   5  -1   21.44    1.68
  -1   6  -2    3.49    1.42
   0   4   0   37.40    1.68
   0   7  -3    7.08    1.85
   3   6  -1   48.94    2.43
   4   6  -1    6.21    1.34
   5   6  -1   -0.45    1.01
  -8   4  -6   13.78    1.68
  -7   2  -4  195.97    3.26
  -7   3  -4   22.13    1.53
  -6   3  -3   28.38    1.56
  -5   3  -2   83.00    2.44
  -3   4  -1   26.86    1.73
   1   6  -1   81.52    3.14
   2   5   0   27.21    1.75
   2   6  -1   12.67    1.58
   2   7  -2    0.72    1.55
   3   5   0   -0.33    0.90
   4   5   0    6.00    1.02
   5   5   0   14.82    1.21
   6   6  -1    0.99    0.99
   9   5  -1    0.71    0.68
  -9   3  -7    2.79    1.05
  -8   2  -5    0.50    0.79
  -7   5  -5    0.33    1.51
  -6   4  -3   -0.09    1.09
  -6   5  -4    0.17    1.32
  -5   5  -3    1.00    1.25
  -5   6  -4    9.00    2.00
  -4   5  -2    3.89    1.51
  -4   6  -3    7.48    1.88
  -2   3   0   21.87    1.31
  -2   5  -1    8.30    1.28
  -2   6  -2    4.60    1.50
  -1   4   0   71.09    2.27
   0   6  -1    2.45    1.60
   1   5   0  113.77    3.13
   1   7  -2    5.49    1.77
   6   5   0    1.33    0.89
   7   6  -1    7.30    1.21
  -9   1  -7    9.16    0.84
  -8   3  -5    1.83    0.94
  -7   4  -4   62.39    2.64
  -5   4  -2   10.40    1.30
  -4   3  -1   32.73    1.54
  -3   6  -2   30.61    2.46
   0   7  -2   -0.78    1.39
  -8   4  -5   18.87    1.81
  -4   4  -1    1.10    1.14
  -3   5  -1   -0.66    1.07
  -2   4   0    1.01    0.87
  -1   5   0  117.63    3.37
  -1   6  -1    0.16    1.30
  -1   7  -2    0.68    1.77
   2   4   1    0.91    0.82
   3   4   1   28.35    1.37
   4   4   1    1.27    0.78
  -9   3  -6    1.58    0.98
  -7   3  -3    0.85    0.97
  -7   5  -4    9.03    1.76
  -6   3  -2   26.47    1.62
  -6   5  -3   19.48    1.85
  -5   5  -2   64.71    2.90
  -5   6  -3   -0.63    1.52
  -4   6  -2   -0.04    1.61
  -3   3   0  130.78    2.76
  -2   6  -1   37.91    2.55
   1   4   1   23.34    1.43
   1   7  -1    0.52    1.57
   2   6   0   47.02    2.43
   2   7  -1    8.46    1.79
   3   6   0    4.84    1.35
   4   6   0    5.13    1.24
  -8   3  -4    9.49    1.20
  -7   2  -3   45.00    1.67
  -7   4  -3    6.67    1.32
  -6   2  -2    2.85    0.78
  -6   4  -2    9.31    1.41
  -5   3  -1   13.21    1.27
  -4   5  -1   77.64    3.03
  -3   4   0   22.65    1.64
  -2   5   0   29.63    2.05
   0   4   1   67.98    2.21
   0   6   0  209.42    4.76
   0   7  -1   -0.65    1.61
   1   6   0    1.21    1.30
   5   6   0   19.52    1.59
   8   5   0    6.78    0.92
  -8   2  -4   22.14    1.31
  -8   4  -4   17.69    1.75
  -6   6  -3   17.59    2.33
  -5   4  -1    1.32    1.29
  -3   6  -1    6.06    1.58
  -1   3   1    0.84    0.61
  -1   6   0    1.13    1.66
  -1   7  -1    8.63    2.02
   1   5   1   22.88    1.71
   2   5   1    7.76    1.24
   3   5   1   -0.10    0.91
   4   5   1   71.21    2.24
   6   6   0   -0.44    0.88
  -9   3  -5   10.35    1.26
  -9   4  -5    5.98    1.43
  -8   5  -4    2.64    1.58
  -7   5  -3   -0.64    1.29
  -6   5  -2   10.90    1.61
  -5   6  -2    3.57    1.52
  -4   3   0    4.50    1.01
  -3   5   0   -0.67    0.94
  -2   7  -1   15.55    2.40
  -1   4   1   27.64    1.55
   0   5   1  121.42    3.27
   5   5   1   11.34    1.13
   7   6   0    0.56    0.93
  -5   5  -1   11.77    1.60
  -4   4   0   18.25    1.52
  -4   6  -1    4.67    1.56
  -2   3   1    1.31    0.82
  -2   4   1   43.58    2.00
  -2   6   0   50.15    2.65
  -1   5   1   31.02    2.04
   1   7   0    1.91    1.61
   2   7   0   17.40    1.85
  -8   3  -3    8.99    1.18
  -8   4  -3    0.56    1.18
  -7   3  -2   83.75    2.49
  -7   4  -2   15.01    1.44
  -6   3  -1    0.42    0.97
  -6   4  -1  108.92    3.19
  -6   6  -2    1.11    1.45
  -4   5   0    6.35    1.35
  -3   6   0    5.10    1.77
  -1   7   0    1.91    1.74
   0   7   0   -0.23    1.46
   1   6   1   -0.63    1.30
   2   6   1   36.35    2.06
   3   6   1    7.44    1.38
   4   6   1    4.02    1.16
   6   5   1   -0.26    0.68
   9   5   0   -0.14    0.60
  -9   3  -4    0.62    0.96
  -9   4  -4    3.74    1.30
  -8   5  -3    4.12    1.60
  -7   2  -2    1.52    0.89
  -7   5  -2    7.65    1.60
  -6   5  -1    0.60    1.44
  -5   6  -1    2.69    1.49
  -3   4   1    4.84    1.24
  -2   5   1  133.48    3.50
  -2   7   0   17.82    2.42
  -1   6   1   79.25    3.20
   0   6   1    1.93    1.30
   5   6   1    0.84    0.97
  -8   2  -3    0.31    0.70
  -6   2  -1   46.27    1.62
  -5   3   0    1.89    0.82
  -5   5   0   15.10    1.82
  -4   6   0    4.52    1.54
  -3   3   1    5.14    0.86
  -3   5   1    2.09    1.31
   1   4   2    2.62    0.95
   2   4   2   88.63    2.28
   3   4   2   49.57    1.70
   7   5   1    0.86    0.72
 -10   3  -5    9.37    1.24
  -8   4  -2   18.45    1.74
  -7   4  -1   22.89    1.85
  -6   6  -1   16.44    2.10
  -2   6   1   11.98    1.75
   0   4   2   14.03    1.19
   0   5   2   41.60    2.13
   0   7   1    0.93    1.59
   1   5   2   57.46    2.30
   1   7   1    9.56    1.82
   2   5   2    3.36    1.07
   2   7   1   13.54    1.86
   3   5   2   13.31    1.24
   4   4   2   47.89    1.62
   6   6   1   13.10    1.27
  -9   4  -3    3.06    1.28
  -8   3  -2    3.77    1.06
  -8   5  -2    6.70    1.49
  -7   3  -1   -1.23    0.95
  -7   5  -1    0.61    1.24
  -6   4   0   37.49    2.14
  -5   6   0   21.67    2.22
  -4   4   1  200.89    3.97
  -4   5   1    3.01    1.42
  -3   6   1   51.30    2.71
  -1   4   2   -1.40    0.83
  -1   5   2   73.74    2.73
  -1   7   1    1.23    1.67
   4   5   2    1.84    0.85
  -9   3  -3    3.86    1.02
  -6   3   0    3.53    1.08
  -6   5   0    1.09    1.23
  -4   3   1    4.17    0.88
  -4   6   1    7.83    1.87
  -2   4   2  258.93    4.30
  -2   5   2   12.67    1.66
  -2   7   1    7.76    1.74
  -1   3   2  123.30    2.48
   0   6   2   19.61    1.91
   1   6   2    5.64    1.36
   2   6   2    2.74    1.09
   3   6   2   29.45    1.88
   5   5   2   61.25    2.04
 -10   3  -4   -0.19    0.89
  -6   6   0   -0.08    1.42
  -5   4   1   14.33    1.46
  -5   5   1    3.04    1.45
  -1   6   2   10.93    1.58
   4   6   2    1.28    1.04
   8   5   1   12.31    0.96
  -9   4  -2    1.99    1.26
  -8   2  -2   38.06    1.56
  -8   4  -1    6.17    1.42
  -8   5  -1    9.98    1.62
  -7   2  -1   17.20    1.17
  -7   4   0   -0.15    1.19
  -7   5   0   33.40    2.38
  -5   3   1   12.69    1.29
  -5   6   1   -2.51    1.54
  -3   4   2   18.74    1.50
  -3   5   2  167.31    4.02
  -2   3   2  269.43    3.75
  -2   6   2    2.56    1.37
   0   7   2   -1.27    1.48
   1   7   2    1.79    1.50
   5   6   2    3.62    1.02
  -9   3  -2   14.39    1.36
  -8   3  -1  124.95    3.12
  -7   6   0   -0.34    1.68
  -6   5   1   12.32    1.78
  -4   5   2    5.53    1.58
  -3   6   2   21.56    2.02
  -2   7   2    1.94    1.85
  -1   7   2    3.08    1.61
   6   5   2    9.42    1.01
  -7   3   0   42.56    1.95
  -6   2   0   29.30    1.36
  -6   4   1   53.31    2.33
  -6   6   1    1.16    1.72
  -4   4   2   21.62    1.61
  -4   6   2   10.72    1.72
  -3   3   2   -0.12    0.76
  -1   5   3  110.90    3.22
   0   4   3   32.17    1.71
   0   5   3    6.85    1.17
   1   4   3    2.66    0.98
   1   5   3   -0.06    0.83
   2   5   3   65.69    2.32
  -1   4   3  262.48    4.20
   0   6   3   25.98    1.92
   1   6   3    0.77    1.06
  -2   3   1    0.46    1.00
  -2   4   2  253.25    4.96
  -2   5  -8    9.18    1.35
  -2   6  -7    0.37    1.40
  -2   6   2    4.55    2.04
  -2   7  -1   12.46    2.61
  -1   5   6    1.06    1.55
   0   4   8   49.38    2.60
   0   5   8   22.76    2.34
   1   3   9   55.95    2.35
  -2   4   3  117.22    3.54
  -2   5   3   25.29    2.23
  -2   6   3    1.33    1.89
  -2   7   0   12.98    2.40
  -2   7   1    9.01    2.51
  -1   4   6    0.25    1.01
  -1   6   6    0.16    1.59
   0   6   8    5.06    1.89
   1   5  10   -1.16    1.39
   2   4  11    5.00    1.33
  -2   3   2  279.34    4.47
  -2   5  -9    0.22    0.90
  -2   5   4    0.80    1.35
  -2   6   4    1.32    1.90
  -2   7   2    1.14    2.04
  -1   5   7    2.83    1.67
   1   4  10    0.07    1.20
  -3   5  -3   26.54    2.18
  -3   5  -2   13.12    1.78
  -3   5  -1   -0.82    1.30
  -3   6  -2   29.69    2.66
  -2   4   4  137.85    3.85
  -1   3   6  110.17    3.08
  -1   4   7   -0.64    1.30
  -1   6   7    6.70    2.04
   0   3   8    1.26    1.25
   0   4   9   -1.14    1.25
   0   5   9    5.36    1.67
  -3   4  -3    1.58    1.17
  -3   4  -2   52.07    2.40
  -3   4  -1   27.26    1.96
  -3   5  -5    1.97    1.21
  -3   5   0    0.14    1.23
  -3   5   1   -0.69    1.62
  -3   6  -5   23.50    2.29
  -3   6  -4    1.35    1.37
  -3   6  -1    3.91    1.69
  -3   6   0    4.04    1.75
  -3   6   1   53.96    3.41
  -2   6   5   -1.92    1.67
   1   5  11    0.06    1.45
   2   3  11   14.94    1.37
   3   3  12   21.15    1.57
  -3   4  -4    3.39    0.98
  -3   4   0   21.26    1.71
  -3   5  -6    2.12    1.13
  -3   5   2  174.07    4.91
  -3   6  -6    0.94    1.41
  -3   6   2   22.67    2.65
  -2   4 -10    2.31    0.81
  -2   4   5   12.97    1.57
  -2   5   6   -0.53    1.55
  -2   6   6   32.98    2.99
  -1   5   8    3.64    1.56
  -1   6   8   23.28    2.62
   0   5  10    0.42    1.54
   1   3  10   24.54    1.66
   2   4  12    7.65    1.56
  -3   4   2   17.33    1.96
  -3   5  -7    1.18    1.09
  -3   5   3   98.93    3.81
  -3   6  -7    4.50    1.51
  -3   6   3    5.98    1.86
  -1   3   7   -0.09    1.05
  -1   4   8  109.80    3.59
   0   3   9  405.79    5.85
   1   4  11   14.04    1.70
  -3   4  -6    2.85    0.93
  -3   5   4    3.81    1.80
  -3   6   4   13.24    2.14
  -2   4   6    4.15    1.27
  -2   5   7   22.70    2.38
  -2   6   7   -0.70    1.60
  -1   5   9   58.61    3.29
  -1   6   9    0.33    1.78
   0   4  10    7.64    1.58
  -3   3  -1  110.43    2.81
  -3   5  -8    6.39    1.19
  -3   6   5    0.37    1.92
  -2   3   5   41.38    2.01
   0   5  11    4.72    1.70
  -4   6  -3    3.47    1.73
  -4   6  -2    0.87    1.46
  -4   6  -1    4.35    1.70
  -4   6   0    6.40    2.07
  -4   6   1    9.02    2.20
  -3   3   1    5.93    1.04
  -3   4   4  119.24    3.71
  -3   5   5    2.31    1.46
  -3   6   6    0.67    1.98
  -2   4   7   29.06    2.08
  -2   5   8    2.98    1.81
  -2   6   8    0.22    1.69
  -1   3   8   32.05    1.98
  -1   4   9   56.70    2.73
  -1   5  10   18.01    2.27
   1   3  11    4.07    1.07
   1   4  12    7.36    1.55
   2   3  12    3.78    1.13
  -4   5  -4    4.48    1.46
  -4   5  -3   24.77    2.02
  -4   5   0    5.62    1.50
  -4   5   1    1.56    1.36
  -4   6  -5    7.59    1.72
  -4   6  -4   10.11    1.72
  -4   6   2   11.85    2.10
  -3   3   2   -0.71    0.85
  -3   4   5    0.92    1.54
  -3   5   6   -0.29    1.35
  -2   3   6    5.51    1.10
  -2   6   9   -0.15    2.10
   0   3  10   -0.57    0.98
   0   4  11   65.97    2.99
   3   3  13    0.06    0.98
  -4   5  -5    7.32    1.47
  -4   5   2    5.37    1.59
  -4   5   3   10.30    2.09
  -4   6  -6    1.29    1.41
  -4   6   3    4.74    1.81
  -4   6   4    1.62    1.99
  -3   3   3    2.74    1.31
  -3   6   7   -0.44    1.67
  -2   4   8   22.60    1.93
  -2   5   9   19.26    2.40
  -1   4  10   16.83    1.97
  -4   4  -3   26.31    1.87
  -4   4  -2   49.07    2.28
  -4   4  -1    1.05    1.01
  -4   4   0   16.09    1.62
  -4   4   1  214.12    4.80
  -4   5  -6   14.44    1.62
  -4   6   5    2.60    2.12
  -3   4   6   13.32    1.88
  -3   5   7    5.22    1.62
  -3   6   8   -0.01    2.03
  -2   3   7   20.20    1.71
  -1   3   9    3.79    1.33
  -1   5  11    0.92    1.64
  -4   4  -4   54.26    2.36
  -4   4   2   22.45    1.94
  -4   5   5    0.22    1.71
  -3   3   4  280.83    4.86
  -3   4  -9   12.73    1.16
  -3   5   8    1.90    1.79
  -2   4   9   24.12    2.27
  -2   5  10    5.44    1.95
   0   4  12    2.66    1.49
   1   4  13    5.81    1.58
  -5   6  -2    2.09    1.74
  -5   6  -1   -0.93    1.74
  -5   6   0   21.28    2.59
  -5   6   1   -1.02    1.83
  -4   4  -5   97.61    2.92
  -4   4   3    1.83    1.38
  -4   5  -7    5.09    1.21
  -4   6   6   14.74    2.35
  -3   4   7    1.15    1.17
  -1   4  11    1.43    1.38
   0   3  11    5.84    1.24
   1   3  12    0.49    0.87
   2   3  13    4.06    1.11
  -5   6  -4    9.95    1.89
  -5   6  -3    1.50    1.41
  -5   6   2   12.46    2.23
  -5   6   3    2.57    2.02
  -4   4   4   93.48    3.47
  -4   5   6    2.39    1.54
  -4   6   7    0.27    1.76
  -3   3   5    0.90    1.01
  -3   5   9   14.94    2.34
  -2   3   8   63.55    2.64
  -5   5  -3   -1.10    1.31
  -5   5  -2   60.99    2.94
  -5   5  -1   10.26    1.59
  -5   5   0   12.01    1.78
  -5   5   1    2.09    1.40
  -5   5   2    8.39    1.92
  -5   6   4    6.29    1.96
  -4   4  -6    1.15    0.89
  -4   4   5   61.20    2.92
  -4   5  -8   14.64    1.46
  -4   5   7    1.23    1.77
  -4   6   8    3.42    2.28
  -3   4 -10    6.19    0.95
  -3   4   8    6.49    1.43
  -2   4  10   95.68    3.63
  -2   5  11   28.64    2.68
  -1   3  10   87.68    2.95
  -5   5  -4   34.42    2.31
  -5   5   3    9.03    1.81
  -5   5   4    4.83    1.93
  -5   6   5    0.56    1.75
  -4   3  -2    4.87    1.07
  -4   3   0    6.16    1.06
  -4   3   1    4.17    1.22
  -4   4   6   -0.59    1.48
  -3   3   6    0.85    0.98
  -3   5  10   27.90    2.77
   0   4  13    1.37    1.24
  -5   5  -5   -0.37    1.15
  -5   5   5    1.14    1.81
  -5   6   6   -0.26    1.78
  -4   3  -3   47.68    1.94
  -4   5   8    2.00    1.58
  -3   4   9   61.83    3.13
  -2   3   9   22.41    1.83
  -1   4  12    3.21    1.43
  -6   6  -1   15.08    2.34
  -6   6   0   -0.79    1.81
  -6   6   1    1.05    1.92
  -5   4  -2   10.06    1.56
  -5   4  -1    2.16    1.12
  -5   4   0   14.96    1.63
  -5   4   1   13.81    1.66
  -5   4   2   53.55    2.92
  -5   5   6    4.67    1.97
  -5   6   7   19.57    2.63
  -4   3  -4    0.24    0.78
  -4   3   3  534.56    6.80
  -4   4   7   19.40    2.03
  -3   3   7    2.69    1.09
  -2   4  11   19.74    2.09
  -1   3  11    2.10    1.05
   0   3  12    1.26    0.94
   1   3  13    3.87    1.07
  -6   6  -3   16.44    2.23
  -6   6  -2    0.60    1.45
  -6   6   2    1.54    1.73
  -6   6   3    4.43    1.91
  -6   6   4   -0.41    2.02
  -5   4  -3   65.66    2.69
  -5   4   3  149.71    4.35
  -5   5  -6    9.91    1.49
  -4   3   4    0.94    1.20
  -4   5   9   -0.16    1.55
  -3   4  10   20.57    2.21
  -3   5  11    2.33    1.65
  -2   2   7  325.90    4.64
  -1   2   9   16.47    1.41
  -6   5  -1    0.92    1.54
  -6   5   0    0.35    1.56
  -6   5   1   12.21    2.06
  -6   5   2   -0.53    1.61
  -6   6   5    0.81    2.11
  -5   4  -4    7.48    1.28
  -5   5  -7    2.32    1.26
  -5   5   7    4.95    1.77
  -4   3   5   51.68    2.41
  -4   4   8    1.13    1.32
  -4   5  10   17.06    2.51
  -3   3   8    3.24    1.11
  -2   3  10   61.02    2.63
  -1   4  13    2.38    1.36
  -6   5  -2    8.91    1.78
  -6   5   3    4.03    1.63
  -6   5   4    9.61    2.16
  -6   6   6    6.37    2.13
  -5   4  -5   27.91    1.80
  -5   4   5   72.87    3.22
  -5   5   8   16.74    2.50
  -2   4  12    9.07    1.55
  -6   5  -3   16.85    1.73
  -6   5   5    9.37    2.19
  -5   4   6   -1.55    1.18
  -4   3   6   21.96    1.75
  -4   4  -9   15.72    1.30
  -4   4   9   39.78    2.61
  -4   5  11   29.13    2.90
  -3   2   5  560.97    6.06
  -3   3   9    5.97    1.42
  -3   4  11   31.64    2.51
  -2   2   8  309.13    4.61
  -1   3  12    6.99    1.25
   0   3  13    7.86    1.19
  -7   6   0    1.26    1.90
  -7   6   1    7.78    2.25
  -7   6   2    0.48    1.98
  -7   6   3   -0.25    2.17
  -6   5  -4   -0.26    1.03
  -6   5   6    3.56    1.74
  -5   4  -6   17.93    1.59
  -5   4   7    0.38    1.29
  -5   5   9    4.26    1.83
  -4   3   7   25.03    1.98
  -2   3  11    0.77    1.05
  -1   2  10    6.74    1.16
   1   3  14   25.86    1.73
  -7   6   4   15.45    2.57
  -6   4  -1  108.47    3.61
  -6   4   0   36.34    2.41
  -6   4   1   49.79    2.62
  -6   4   2   -0.77    1.13
  -6   4   3   27.16    2.40
  -6   5  -5   11.41    1.65
  -6   5   7   13.08    2.18
  -5   3  -1   12.97    1.43
  -5   3   0    2.22    0.97
  -5   3   1   13.94    1.44
  -5   3   2   55.21    2.45
  -5   3   3   76.18    3.06
  -5   4   8    0.67    1.58
  -5   5  10    3.53    2.09
  -4   4  10   -0.13    1.46
  -3   2   6  246.87    4.16
  -3   4  12   24.87    2.29
  -2   4  13    7.60    1.67
  -7   5   1    1.44    1.75
  -7   5   2   12.35    2.20
  -6   4  -2    9.12    1.59
  -6   4   4  148.43    4.56
  -6   5   8    3.22    2.15
  -5   3  -2   83.45    2.61
  -5   3   4  339.79    5.83
  -4   3   8    4.17    1.43
  -3   3  10    1.58    1.21
  -7   5  -1    0.71    1.58
  -7   5   0   35.67    2.61
  -7   5   3   -0.33    1.51
  -7   5   4   10.49    2.26
  -6   4  -3    0.10    1.07
  -6   4   5   84.15    3.61
  -6   5  -6    0.05    1.14
  -5   3  -3    8.18    1.19
  -5   3   5  146.98    3.99
  -5   4   9    1.29    1.67
  -5   5  11   -1.50    1.93
  -4   4  11   19.87    2.27
  -3   2   7    9.94    1.30
  -2   2   9   42.45    1.95
  -2   3  12    7.04    1.27
  -1   3  13   10.77    1.38
   0   3  14    1.34    0.97
  -7   5  -2    7.72    1.58
  -7   5   5    6.19    1.90
  -7   5   6    0.35    1.97
  -6   4  -4    1.87    1.09
  -6   4   6    0.40    1.41
  -6   5   9   23.94    2.66
  -5   3  -4   37.10    1.78
  -5   3   6    8.54    1.64
  -4   2   3   34.02    1.76
  -4   3   9   79.30    3.15
  -3   3  11    0.53    1.19
  -3   4  13    1.53    1.44
   0   2  12    5.12    0.94
  -7   5  -3    0.38    1.17
  -7   5   7    0.16    2.03
  -6   4   7   -1.14    1.31
  -6   5  -7    2.31    1.14
  -6   5  10   -1.21    1.65
  -5   3   7    9.59    1.67
  -5   4  10    0.46    1.43
  -4   2   4   -0.70    0.80
  -4   4  12    4.54    1.71
  -3   2   8   17.66    1.51
  -1   2  11   38.48    1.76
  -7   5  -4   10.79    1.75
  -7   5   8   16.35    2.68
  -6   4  -5   43.55    2.20
  -6   4   8    3.61    1.56
  -4   2   5   -0.81    0.80
  -4   3  10    6.48    1.50
  -2   2  10  217.56    4.04
  -8   5   2   -0.18    1.78
  -8   5   3    4.15    2.05
  -7   4   0   -0.52    1.30
  -7   4   1    9.88    1.54
  -7   4   2   24.27    2.08
  -7   4   3   -1.37    1.31
  -7   4   4    5.02    1.69
  -7   5  -5    0.77    1.31
  -7   5   9    6.17    2.39
  -6   3   0    4.50    1.32
  -6   3   1   28.62    2.01
  -6   3   2   -0.81    1.25
  -6   3   3   20.82    2.09
  -6   4   9   13.26    2.21
  -5   3   8   74.43    3.17
  -5   4  11   11.61    1.89
  -4   2   6  108.89    3.05
  -3   3  12   -0.66    1.04
  -2   3  13    3.44    1.21
  -1   3  14   35.65    2.02
  -8   5   0    6.53    1.92
  -8   5   1    4.92    1.70
  -8   5   4    7.18    1.99
  -8   5   5   -0.50    2.02
  -7   4  -2   14.61    1.75
  -7   4  -1   20.26    1.92
  -7   4   5   -1.38    1.44
  -7   4   6   10.00    2.10
  -6   3  -1    0.94    1.16
  -6   3   4    8.25    1.64
  -6   3   5    3.98    1.78
  -6   4  -6   11.82    1.45
  -4   4  13   -0.11    1.36
  -3   2   9   14.04    1.43
  -8   5  -2    5.74    1.75
  -8   5  -1    9.65    1.79
  -8   5   6    3.88    1.94
  -8   5   7   11.11    2.54
  -7   4   7    2.59    1.85
  -7   5  10    1.88    2.07
  -6   3  -2   27.85    1.85
  -6   3   6   14.89    1.96
  -6   4  10    9.40    1.88
  -5   3   9    6.24    1.38
  -5   4  12    0.94    1.40
  -4   2   7   60.83    2.36
  -4   3  11   14.91    1.60
  -2   2  11    2.17    1.09
  -1   2  12   29.00    1.64
  -8   5  -3    5.56    1.72
  -8   5   8    0.77    2.24
  -7   4  -3    5.70    1.21
  -7   4   8    5.41    1.99
  -6   3   7    0.77    1.51
  -6   4  11   -0.04    1.71
  -5   2   1   34.11    1.85
  -5   2   2  272.71    4.57
  -5   4  -9    1.76    0.83
  -3   3  13    1.82    1.21
  -2   3  14    1.15    1.24
   0   2  13   11.35    1.09
  -7   4  -4   54.64    2.57
  -7   4   9    5.93    2.07
  -6   3  -3   28.20    1.79
  -5   2   0   72.75    2.28
  -5   2   3  575.95    6.63
  -5   2   4  428.76    5.87
  -5   3  10   65.49    3.01
  -5   4  13   -0.31    1.58
  -4   2   8   34.59    1.91
  -4   3  12   10.82    1.65
  -3   2  10   37.37    2.02
  -9   5   1    2.71    1.90
  -9   5   2    0.39    1.89
  -9   5   3    0.86    2.04
  -9   5   4    8.69    2.42
  -9   5   5    3.61    2.27
  -8   4   1   11.08    1.93
  -8   4   2    0.36    1.35
  -8   4   3    1.54    1.50
  -8   4   4    6.49    1.81
  -8   4   5    4.80    2.06
  -8   5  -4    2.45    1.52
  -6   3  -4   23.08    1.61
  -6   4  12    7.04    2.01
  -5   2   5   18.84    1.60
  -9   5   0   -1.34    1.66
  -9   5   6   -0.87    1.97
  -8   4  -1    4.84    1.60
  -8   4   0    0.37    1.26
  -8   4   6    2.03    1.67
  -8   4   7   20.22    2.56
  -7   3   1    8.82    1.58
  -7   3   2    2.33    1.22
  -7   3   4  683.61    8.94
  -7   3   5   23.96    2.59
  -7   4  -5    6.81    1.33
  -7   4  10   10.33    2.01
  -6   3   9   15.63    1.94
  -5   2   6    0.14    0.96
  -5   3  11    2.40    1.29
  -4   2   9    1.14    1.17
  -2   2  12    0.09    0.81
  -1   2  13    6.35    1.03
  -9   5  -1   -0.17    1.50
  -8   4  -2   15.48    1.87
  -8   4   8   -0.58    1.88
  -7   3   0   39.35    2.20
  -7   3   6   32.84    2.33
  -7   4  11    5.19    2.05
  -6   4  -8   30.65    1.76
  -6   4  13    2.75    1.83
  -5   2   7    9.81    1.51
  -4   3  13    5.51    1.44
  -3   2  11   91.66    2.89
  -3   3  14    6.67    1.42
  -2   3  15    2.17    1.21
  -8   4   9   17.55    2.58
  -7   3  -1   -1.49    0.89
  -7   3   7    1.46    1.34
  -6   3  -5    2.85    0.87
  -6   3  10   -0.41    1.27
  -5   3  12   -0.35    1.31
  -4   2  10   39.38    2.14
   0   2  14   -0.29    0.75
  -9   4   3    0.23    1.79
  -9   4   4   48.14    3.34
  -9   4   5   33.84    3.05
  -8   4  -3    0.29    1.25
  -8   4  10    0.99    2.00
  -7   3  -2   84.12    2.97
  -7   3   8    1.43    1.33
  -7   4  -6    0.80    0.98
  -7   4  12    2.09    1.78
  -6   3  11   40.46    2.72
  -9   4   1   17.46    2.24
  -9   4   2   -0.29    1.40
  -9   4   6   -0.29    1.69
  -9   4   7    3.29    2.14
  -8   4  -4   15.45    1.79
  -7   3   9    5.51    1.78
  -6   2   1   64.84    2.47
  -6   2   2   -2.25    0.91
  -6   2   3  108.20    3.20
  -6   2   4  151.88    3.83
  -6   2   5  136.34    3.79
  -5   2   9   96.29    3.25
  -5   3  13    1.00    1.36
  -4   3  14    1.00    1.32
  -3   3  15    3.64    1.29
  -2   2  13    0.62    0.83
  -9   4   0   21.95    2.16
  -9   4   8    0.84    1.75
  -8   3   2    3.54    1.55
  -8   3   3   25.28    2.09
  -8   3   4    0.49    1.63
  -8   3   5  243.47    5.91
  -8   3   6   35.02    2.84
  -8   4  11   -0.41    1.63
  -7   3  -3   -0.01    0.98
  -7   3  10   24.11    2.42
  -6   2   6  102.52    3.29
  -6   3  12   -1.29    1.39
  -4   2  11    3.70    1.05
  -1   2  14    3.02    0.96
  -9   4  -1   19.16    2.02
  -9   4   9   10.03    2.19
  -8   3   0   33.45    2.28
  -8   3   1    1.81    1.22
  -8   3   7    0.69    1.69
  -6   2  -1   43.33    1.94
  -6   2   7    9.11    1.39
  -6   4  -9    0.85    0.83
  -5   2  10    0.25    1.20
  -4   3  15   42.91    2.68
  -9   4  -2    1.64    1.44
  -9   4  10   -1.35    1.87
  -8   3  -1  132.88    3.93
  -8   3   8    0.20    1.41
  -8   4  -5   20.12    1.79
  -7   3  -4   23.47    1.63
  -7   3  11    2.92    1.50
  -6   2   8    6.53    1.31
  -6   3  13   -0.98    1.38
  -5   3  14    0.82    1.26
  -4   2  12   25.45    1.82
  -3   2  13    5.64    1.14
 -10   4   2   -1.68    1.68
 -10   4   3    0.47    1.58
 -10   4   4    7.58    2.00
 -10   4   5    1.71    1.82
 -10   4   6    7.66    2.10
 -10   4   7    7.43    2.42
  -9   4  -3    2.78    1.37
  -8   3   9    8.71    1.79
  -7   3  12    0.99    1.64
  -6   2  -2    1.41    0.89
  -6   2   9   19.92    1.92
  -5   2  11    2.98    1.26
  -2   2  14    0.39    0.92
   0   2  15    0.09    0.73
 -10   4   1    1.77    1.50
 -10   4   8   -0.20    1.97
  -9   3   4   10.52    2.13
  -9   3   5    5.59    2.15
  -8   3  -2    2.21    1.23
  -8   3  10   -0.48    1.44
  -8   4  -6   13.17    1.60
  -7   2   2  148.34    3.87
  -7   2   3   78.36    2.93
  -7   2   4   16.64    1.78
  -7   2   5  232.45    5.00
  -7   2   6    2.25    1.70
  -7   3  -5    3.85    1.10
  -7   4  -8    1.78    1.03
  -6   3  -7  108.43    2.61
  -6   3  14    6.48    1.73
 -10   4   0    1.37    1.55
  -9   3   2    1.83    1.54
  -9   3   3    1.07    1.38
  -9   3   6   18.62    2.30
  -9   3   7   -1.96    1.74
  -9   4  -4    2.74    1.33
  -8   3  11   15.43    2.31
  -7   2   1   -0.66    0.92
  -7   2   7   31.97    2.35
  -7   3  13    1.07    1.62
  -6   2  -3    4.73    0.95
  -6   2  10    4.77    1.24
  -5   2  12    5.38    1.39
  -4   1   7  144.88    3.14
  -4   2  13    4.13    1.15
  -3   2  14   14.92    1.52
  -1   2  15   -0.17    0.79
 -10   4  -1   13.31    1.98
  -9   3   1    3.29    1.35
  -9   3   8    5.85    1.78
  -9   3   9    2.51    1.93
  -8   3  -3    8.56    1.35
  -7   2   0    0.89    0.90
  -7   2   8    6.63    1.41
  -4   1   8    3.57    1.02
 -11   4   3   -0.55    1.90
 -11   4   4    2.74    2.00
 -11   4   5    1.92    2.06
 -10   4  -2   10.45    1.87
  -9   3   0    1.58    1.24
  -9   3  10   24.54    2.72
  -8   3  12    1.37    1.54
  -7   2  -1   16.69    1.52
  -7   2   9   -0.39    1.28
  -7   3  14    9.06    1.95
  -6   2  11   30.79    2.15
  -5   1   4    1.89    0.87
  -5   1   5   45.30    2.02
  -3   1  10   22.63    1.48
  -2   2  15   17.91    1.48
 -11   4   2    2.52    1.67
  -9   3  -1   12.94    1.84
  -9   3  11   -1.66    1.80
  -9   4  -5    3.84    1.29
  -8   2   4   93.91    3.57
  -8   2   5   91.54    3.62
  -8   3  -4    8.67    1.30
  -8   3  13   -0.20    1.71
  -7   2  10   -1.28    1.33
  -6   2  12    0.21    1.29
  -5   1   6  186.85    3.76
  -5   2  13    1.40    1.21
  -4   1   9   21.03    1.52
  -4   2  14   11.60    1.47
 -10   3   2    5.35    1.78
 -10   3   3    0.14    1.41
 -10   3   4    4.10    1.76
 -10   3   6   14.11    2.27
 -10   3   7    2.23    1.90
 -10   3   8    1.05    1.96
  -9   3  -2   15.11    1.80
  -8   2   2   -1.37    1.21
  -8   2   3    7.85    1.58
  -8   2   6   51.86    2.85
  -8   2   7   93.01    3.53
  -7   2  -2    0.75    0.99
  -5   1   7  453.17    5.87
  -3   2  15    0.38    1.00
 -10   3   1    6.52    1.78
 -10   3   9    2.56    1.92
  -9   3  12    2.62    1.70
  -8   2   1    1.28    1.01
  -8   2   8    3.24    1.44
  -8   2   9    7.11    1.75
  -7   2  11   30.58    2.19
  -6   2  13    7.86    1.58
  -5   1   8   19.46    1.65
  -5   2  14    1.84    1.23
  -4   1  10   78.71    2.57
  -3   1  11  182.93    3.53
 -10   3   0    4.60    1.70
 -10   3  10    0.07    1.71
 -10   3  11   -0.39    2.13
  -9   3  -3    3.72    1.30
  -8   2   0    0.66    1.15
  -8   2  10    1.33    1.54
  -8   3  -5    0.63    0.89
  -7   2  -3   46.59    2.11
  -7   2  12    0.03    1.43
  -4   2  15   -0.24    0.96
 -11   3   4   12.21    2.33
 -11   3   5    0.16    2.01
 -11   3   6   13.78    2.57
 -11   3   7   -0.88    2.03
  -9   2   5   34.32    2.70
  -9   2   6   23.45    2.51
  -7   3  -7    0.01    0.77
  -6   1   2   38.35    1.98
  -6   1   3  286.17    4.63
  -6   1   4  213.59    4.11
  -6   1   5    8.42    1.25
  -6   1   6  130.31    3.41
  -5   1   9   42.67    2.03
 -11   3   3    1.27    1.55
 -11   3   8    3.03    1.89
 -11   3   9    0.44    2.10
 -10   3  -1   60.41    2.97
  -9   2   2    0.52    1.30
  -9   2   3    0.77    1.19
  -9   2   7    9.36    1.87
  -9   2   8    5.51    1.66
  -8   2  -1   42.48    2.13
  -8   2  11    0.13    1.29
  -7   2  13    3.75    1.60
  -6   1   1  464.27    5.59
  -6   1   7   43.92    2.20
  -6   1   8   -2.21    1.12
  -6   2  14    1.30    1.33
  -5   1  10   -0.85    1.06
  -5   2  15    4.46    1.33
  -4   1  11   22.44    1.65
  -3   1  12   42.27    1.93
 -11   3   1   12.24    2.11
 -11   3   2    1.93    1.53
 -10   3  -2    2.83    1.42
  -9   2   1   10.70    1.62
  -9   2   9    2.53    1.52
  -9   2  10   -0.69    1.59
  -9   3  -4    2.87    1.17
  -8   2  -2   41.97    2.15
  -8   2  12    2.41    1.67
  -7   2  -4  196.09    3.70
  -9   2  11    1.04    1.69
  -7   1   4    7.19    1.44
  -7   1   5   -0.03    1.24
  -7   1   6    0.98    1.31
  -7   2  14   -0.77    1.39
  -6   1   0    9.27    1.18
  -6   1   9    2.63    1.02
  -6   2  15    7.90    1.61
  -5   1  11   17.82    1.64
  -4   1  12    2.41    1.07
  -2   1  13   24.76    1.40
 -12   3   4   -0.15    1.95
 -12   3   5   -0.70    1.66
 -12   3   6   -0.11    1.93
 -11   3   0   28.84    2.50
 -10   2   4    1.90    1.72
 -10   2   5    3.64    1.72
 -10   2   6  124.99    4.47
 -10   2   7   15.04    2.22
 -10   2   8    8.36    2.16
 -10   3  -3    1.64    1.25
  -9   2   0   18.93    1.69
  -9   3  -5   10.14    1.40
  -8   2  13   21.36    2.18
  -7   1   3    2.37    1.07
  -7   1   7   12.14    1.54
  -7   1   8   -0.51    1.28
  -6   1  10    0.46    1.15
  -3   1  13   23.77    1.55
 -12   3   2    1.40    1.82
 -12   3   3    2.01    1.82
 -11   3  -1   -1.38    1.44
 -10   2   2    3.04    1.54
 -10   2   3    1.04    1.30
 -10   2   9   -0.66    1.47
 -10   2  10    1.32    1.82
  -9   2  -1   15.42    1.68
  -9   2  12    0.80    1.46
  -8   2  -3    0.14    0.93
  -8   2  14    5.20    1.81
  -7   1   2   69.81    2.52
  -7   1   9    1.33    1.28
  -7   2  15    3.36    1.58
  -7   3  -8   23.85    1.36
  -6   1  11   -0.07    1.13
  -5   1  12   75.93    2.78
 -12   3   1    1.05    1.76
 -10   2   1   11.01    1.81
 -10   2  11    1.14    1.83
  -9   2  13    3.21    1.89
  -7   1   1   46.54    2.07
  -7   1  10    0.77    1.28
  -4   1  13    3.21    1.10
 -11   2   5    2.05    1.92
 -11   2   7    8.03    2.08
 -11   2   8   36.93    3.17
 -11   3  -2    5.30    1.56
 -10   2  12    1.46    1.85
 -10   3  -4    0.45    1.11
  -9   2  -2   10.68    1.45
  -8   1   4    0.69    1.04
  -8   1   5   -0.19    1.08
  -8   1   6   34.39    2.30
  -8   1   7   43.76    2.58
  -8   1   8   68.61    3.16
  -6   1  12   96.91    3.34
  -5   1  13   69.75    2.71
  -2   1  14   -0.04    0.75
 -11   2   3    0.17    1.62
 -11   2   4    1.05    1.48
 -11   2  10    3.70    2.10
 -10   2   0   55.41    2.76
  -8   1   2    8.58    1.44
  -8   1   3    2.04    1.08
  -8   1   9    4.32    1.27
  -8   2  -4   20.81    1.51
  -7   1  11   -0.18    0.97
  -3   1  14    2.74    0.91
 -11   2   2    8.37    1.90
 -11   2  11    0.38    1.81
 -11   3  -3    2.63    1.38
 -10   2  -1    1.99    1.38
  -8   1  10    3.77    1.32
  -7   1  12    2.02    1.42
  -6   1  13   60.38    2.81
  -4   1  14   -0.28    0.82
 -12   2   5   15.23    2.48
 -12   2   6   -0.46    1.99
 -12   2   7   -1.21    2.01
 -12   2   8    2.41    2.21
 -12   2   9    4.64    2.45
 -11   2   1   17.83    2.17
 -10   3  -5   10.78    1.43
  -9   1   4   -1.55    1.34
  -9   1   5   17.64    1.82
  -9   1   6   38.89    2.43
  -9   1   7   70.21    3.17
  -9   1   9    7.44    1.86
  -9   2  -3   29.02    1.88
  -8   1   1    1.74    0.98
  -8   1  11    0.42    1.17
  -7   1  -1    8.61    1.04
  -5   1  14    0.04    1.03
 -12   2   4    2.80    1.68
 -10   2  -2    0.50    1.24
  -9   1   3   13.71    1.63
  -9   1  10    1.78    1.59
  -8   1   0   10.61    1.41
  -8   1  12    0.86    1.46
  -7   1  13    0.73    1.44
  -6   1  14    0.47    1.19
 -12   2   3    4.69    1.84
 -11   2   0   11.24    1.72
 -10   1   6   12.30    2.11
 -10   1   7   35.30    2.81
  -9   1   2    9.77    1.51
  -9   1  11    7.97    1.83
  -8   1  13    1.51    1.55
  -8   3  -8    3.79    0.86
  -7   1  -2    4.21    0.98
  -5   1  15    4.73    1.24
  -4   1  15    2.99    0.92
  -3   1  15    1.50    0.86
  -2   1  15   -0.37    0.67
 -12   2   2    9.13    1.84
 -11   2  -1    4.22    1.52
 -10   1   4    9.37    1.85
 -10   1   5    9.48    1.73
 -10   1   8   28.36    2.51
 -10   1   9   12.93    2.00
 -10   1  10    5.53    1.90
  -9   1   1   13.63    1.66
  -9   2  -4    7.23    1.21
  -8   1  -1    0.61    1.04
  -7   1  14   37.87    2.43
  -6   1  15    0.45    1.17
  -5   0   5    6.62    0.95
  -5   0   6    0.32    0.83
  -5   0   7   28.87    1.71
 -12   2   1    0.51    1.40
 -10   1   3   17.44    2.01
 -10   1  11   -0.95    1.62
 -10   2  -3    8.09    1.41
  -9   1  13   13.19    2.11
  -8   1  14   -1.51    1.43
  -5   0   8   -0.62    0.92
  -4   0   9    0.04    0.76
 -12   2   0    4.11    1.71
 -11   1   6    1.31    1.90
 -11   1   7   16.71    2.24
 -11   1   8   -0.76    1.92
 -11   1   9   -0.85    1.85
 -11   2  -2    1.40    1.32
 -10   1   2   -1.27    1.17
 -10   1  12    0.12    1.69
  -9   1   0   16.14    1.54
  -7   1  -3    8.07    1.06
  -7   1  15   14.76    1.82
  -6   0   4   14.69    1.35
  -6   0   5   -0.34    0.78
  -6   0   6   85.23    2.69
  -6   0   7   -2.64    1.26
  -6   0   8  120.99    3.31
  -5   0   9   14.54    1.36
  -5   1  16    0.84    1.12
  -4   1  16   -0.67    0.90
 -11   1   4   -0.40    1.61
 -11   1   5   25.06    2.37
 -11   1  10    0.55    1.58
 -11   1  11    0.56    1.82
 -10   1   1    3.03    1.42
 -10   1  13    3.68    1.89
  -9   1  14   18.47    2.22
  -9   2  -5    7.05    1.20
  -8   1  -2   39.89    1.97
  -8   1  15    0.77    1.51
  -6   0   3   -1.65    0.84
  -6   0   9   -0.04    1.11
  -6   1  16    7.61    1.40
  -5   0  10   -0.71    0.90
  -4   0  10   18.16    1.33
  -3   1  16    5.19    0.96
 -12   1   8   24.42    2.92
 -12   2  -1   10.69    1.88
 -11   1   3   -0.14    1.28
 -11   1  12   -0.07    1.82
 -10   2  -4    5.05    1.20
  -9   1  -1    1.75    1.13
  -7   0   4   -0.50    1.06
  -7   0   5    0.08    0.93
  -7   0   7  811.12    8.55
  -6   0  10   19.31    1.63
  -2   1  16    0.55    0.70
 -12   1   5    2.12    1.91
 -12   1   6   20.81    2.55
 -12   1   7   14.65    2.32
 -12   1   9    3.20    1.92
 -12   1  10    0.51    1.71
 -11   1   2    2.69    1.58
 -11   2  -3    4.76    1.40
 -10   1   0    4.06    1.41
  -7   0   3   17.08    1.55
  -7   0   9    9.24    1.34
  -7   0  10   -0.48    1.12
  -6   0   2    5.11    0.92
  -6   0  11   -1.43    1.03
  -5   0  11   22.73    1.66
 -12   1   4    1.14    1.52
 -12   2  -2   15.79    1.97
 -11   1   1   14.58    1.92
  -9   1  -2   -0.64    1.01
  -8   0   5    0.83    1.01
  -8   0   6    0.28    1.10
  -8   0   8   22.35    2.04
  -8   0   9   -0.56    1.32
  -8   1  -3    9.54    1.22
  -7   0  11    4.85    1.30
  -6   0   1   -1.39    0.84
 -13   1   6   -1.27    2.11
 -13   1   7   -0.37    1.97
 -12   1   3    0.55    1.56
 -10   1  -1    1.96    1.20
 -10   2  -5   -0.34    0.95
  -9   0   6   -1.20    1.40
  -9   0   7   11.80    1.89
  -9   0   8   -1.49    1.37
  -8   0   3   -1.83    1.20
  -8   0   4    8.98    1.29
  -8   0  10    5.62    1.22
  -7   0   2   -0.85    0.87
  -6   0  12   63.04    2.65
  -5   0  12    0.48    1.24
  -4   0  12  851.94    7.51
  -3   0  12   -0.13    0.90
 -13   1   4    2.17    1.95
 -13   1   5    6.37    2.03
 -12   1   2   -0.37    1.35
 -11   1   0    0.64    1.37
 -11   2  -4    4.52    1.28
  -9   0   5    3.33    1.35
  -9   0   9    0.80    1.26
  -9   0  10    0.64    1.41
  -8   0  11    0.17    0.96
  -8   2  -7   32.10    1.53
  -7   0   1  212.31    4.00
  -7   0  12   -0.60    1.14
 -13   1   3    9.56    2.17
 -12   1   1   16.35    2.12
 -10   0   6   23.52    2.30
 -10   0   7   -2.11    1.65
 -10   0   8   85.59    3.73
 -10   0   9   -1.04    1.63
 -10   1  -2   16.45    1.71
  -9   0   3   69.91    2.96
  -9   0   4   -0.51    1.07
  -9   0  11    1.87    1.26
  -9   1  -3   72.55    2.60
  -8   0   2  295.80    5.10
  -8   0  12    6.48    1.41
  -7   0  13  207.62    4.84
  -6   0  13   -0.12    1.24
 -13   1   2    6.53    2.00
 -11   1  -1    8.28    1.60
 -10   0   5   -1.43    1.17
 -10   0  10    1.79    1.43
 -10   0  11   -0.45    1.55
  -9   0  12   -0.68    1.28
  -8   0  13   -0.38    1.49
  -8   1  -4  130.23    3.03
  -7   0   0   -0.83    0.91
  -3   0  13   14.99    1.18
 -12   1   0    5.64    1.69
 -11   0   6   -0.98    1.69
 -11   0   7   25.67    2.45
 -11   0   9    6.49    1.82
 -11   0  10   -0.37    1.71
 -10   0   3   -0.57    1.37
 -10   0   4    1.36    1.26
 -10   0  12   -0.38    1.57
  -9   0   2   -1.03    1.01
  -9   0  13    1.43    1.33
  -8   0  14   37.22    2.57
  -7   0  14   -2.02    1.24
  -6   0  14   -0.41    1.06
  -5   0  14   -1.10    0.86
 -13   1   1    1.22    1.73
 -11   0   5    1.55    1.43
 -11   0  11    3.23    1.60
 -11   0  12   -0.06    1.73
 -11   1  -2    7.45    1.52
 -10   0  13   -2.15    1.26
 -10   1  -3   26.96    1.89
  -9   0   1    7.07    1.40
  -9   0  14   -0.40    1.51
  -9   2  -7   14.52    1.26
  -8   0   0   28.22    1.79
  -4   0  14   19.40    1.35
 -12   0   6   -0.25    1.83
 -12   0   7   -1.84    1.64
 -12   0   8   58.87    3.51
 -12   0   9   -1.56    1.65
 -12   0  10   -1.30    1.68
 -12   1  -1    3.25    1.55
 -11   0   4   -1.23    1.23
 -10   0   2    9.56    1.48
  -9   1  -4  103.82    2.96
  -8   0  15   -0.04    1.34
  -7   0  15    0.65    1.16
  -6   0  15   -0.52    0.94
  -5   0  15   -0.09    0.95
  -3   0  14   -0.54    0.73
 -13   0   8   -0.80    2.35
 -12   0   5   -1.36    1.54
 -11   0   3   13.81    1.80
 -10   0   1   -0.68    1.22
  -9   0   0   -0.94    1.04
 -13   0   6   -0.36    1.94
 -13   0   7    1.74    2.02
 -12   0   4    1.39    1.46
 -12   1  -2    2.21    1.44
 -11   0   2    0.48    1.21
 -11   1  -3   17.47    1.79
 -10   1  -4   50.22    2.35
  -8   0  -1   -1.15    0.93
  -6   0  16    2.08    1.04
  -4   0  15   -0.57    0.75
 -13   0   5    2.03    1.81
 -12   0   3   -0.58    1.35
 -11   0   1    3.40    1.47
 -10   0   0    2.24    1.28
  -7   0  -2   -0.75    0.77
  -5   0  16    0.13    0.92
 -13   0   4   -1.87    1.43
 -12   0   2   24.75    2.24
  -9   0  -1   12.89    1.35
  -3   0  15    1.11    0.77
 -13   0   3   -0.75    1.44
 -12   0   1   -0.63    1.46
 -12   1  -3    8.00    1.60
 -11   0   0    0.15    1.27
 -11   1  -4    1.10    1.13
 -10   0  -1    0.73    1.17
  -9  -1   8   42.19    2.69
  -8  -1   6   37.26    2.32
  -8  -1   7   41.63    2.33
  -8  -1   8   66.71    2.85
  -8  -1   9    3.36    1.43
  -8  -1  10    3.99    1.31
  -8   0  -2    0.93    0.94
  -7  -1   5    0.50    1.18
  -7  -1   6    0.29    1.01
  -7  -1   7   11.60    1.42
  -7  -1   8    0.82    1.01
  -7  -1   9    2.55    1.03
  -7  -1  10    0.14    1.07
  -6  -1   5    8.49    1.32
  -6  -1   6  131.39    3.20
  -6  -1   7   40.00    1.99
  -6  -1   8   -1.17    0.89
  -6  -1   9    2.20    1.10
  -5  -1   7  450.62    5.43
  -5  -1   8   18.97    1.49
  -4   0  16    8.96    1.13
 -13   0   2   -0.14    1.43
 -10  -1   7   35.14    2.69
 -10  -1   8   25.61    2.49
 -10  -1   9   11.82    2.05
 -10  -1  10    3.87    1.71
 -10   1  -5   -0.08    0.98
  -9  -1   6   38.55    2.31
  -9  -1   7   65.99    2.93
  -9  -1   9    5.88    1.49
  -9  -1  10    3.14    1.32
  -9  -1  11    5.94    1.61
  -9   0  -2   -0.80    0.95
  -9   2  -8    0.35    0.68
  -8  -1   5    0.56    1.05
  -8  -1  11   -0.40    1.23
  -7  -1   4    7.04    1.37
  -7  -1  11   -0.34    1.05
  -6  -1   4  224.15    4.01
  -6  -1  10   -0.35    0.99
  -5  -1   5   43.89    1.85
  -5  -1   6  186.05    3.47
  -5  -1   9   46.30    1.98
 -13   0   1    2.86    1.72
 -12   0   0    1.85    1.50
 -11  -1   7   16.91    2.36
 -11  -1   8   -0.10    1.85
 -11  -1   9   -0.28    1.76
 -11  -1  10    0.37    1.71
 -11   0  -1   10.84    1.64
 -10  -1   5   11.41    1.89
 -10  -1   6   12.21    1.84
 -10  -1  11    0.11    1.30
 -10  -1  12    0.10    1.54
  -9  -1   4   -0.95    1.29
  -9  -1   5   14.46    1.64
  -9  -1  12    1.25    1.48
  -8  -1   4   -1.01    0.91
  -8  -1  12    1.45    1.34
  -7  -1  12    2.02    1.29
  -7   0  -3   -1.02    0.70
  -6  -1  11   -1.34    0.98
  -5  -1   4    1.76    0.80
  -5  -1  10   -0.61    0.91
  -4  -1   8    2.41    0.86
 -12  -1   8   19.74    2.67
 -12  -1   9    1.93    2.05
 -12  -1  10    1.98    2.05
 -11  -1   6    0.12    1.52
 -11  -1  11   -0.16    1.41
 -11  -1  12   -0.26    1.66
 -10  -1   4   10.24    1.78
 -10  -1  13    6.52    1.84
 -10   0  -2    2.00    1.21
  -9  -1  13   13.01    1.93
  -8  -1   3    1.38    1.00
  -8  -1  13    0.69    1.36
  -8   0  -3   -1.05    0.91
  -7  -1   3    2.81    1.04
  -7  -1  13    2.99    1.36
  -6  -1   3  287.39    4.39
  -6  -1  12   91.10    2.94
  -5  -1  11   17.77    1.43
  -4  -1   9   18.00    1.27
 -12  -1   7   13.21    2.20
 -11  -1   5   23.72    2.24
  -9  -1   3   13.47    1.64
 -12  -2   8    0.37    1.69
 -11  -3   8    1.73    1.39
 -11  -2   7    8.77    1.88
 -11   0   6   -1.42    1.42
 -11   1   6    1.11    1.59
 -10  -4   8    0.06    1.45
 -10  -3   7    1.82    1.39
 -10  -2   6  122.37    3.59
 -10   1   5   12.51    1.58
  -9  -3   6   18.49    1.88
  -7  -5   7    1.23    1.05
  -6  -4   5   76.39    2.25
  -6  -2   3  111.54    2.52
  -4  -6   7    0.14    0.77
 -13   0   8   -0.06    1.80
 -12   0   7   -0.76    1.44
 -12   2   7    1.07    1.89
 -11   2   6   -0.25    1.62
 -10   0   5   -0.16    1.05
  -9  -4   7    2.36    1.27
  -9  -2   5   31.50    1.87
  -9   1   4   -0.13    1.12
  -8  -4   6    1.53    1.20
  -8  -3   5  226.53    4.23
  -8   3   4    1.47    0.92
  -7  -1   3    2.43    0.85
  -4  -5   5    1.95    0.81
 -11  -1   6   -0.04    1.30
 -10  -1   5   10.08    1.44
  -9   0   4    0.48    0.94
  -8  -2   4   84.81    2.59
  -6  -5   6    1.75    0.96
  -6   0   2    4.61    0.74
  -5  -4   4  121.96    2.67
  -5  -3   3   74.29    2.05
  -2  -6   6   26.56    1.15
 -11  -3   7   -0.48    1.57
 -11   3   6   11.71    1.90
 -10  -3   6   15.21    1.95
  -9  -1   4    0.62    0.98
  -8  -5   7    9.28    1.47
  -8   0   3   -0.13    1.02
  -8   1   3    2.05    1.05
  -7  -4   5   -1.41    1.10
  -7  -3   4  654.42    6.52
  -5  -6   7   15.01    1.31
 -13   0   7    0.59    1.91
 -13   1   7    0.37    2.03
 -12  -2   7   -0.08    1.43
 -12   0   6   -0.38    1.63
 -12   1   6   22.05    2.40
 -11  -2   6    1.70    1.41
 -11   0   5    1.21    1.46
 -10  -4   7    7.66    1.52
 -10  -2   5    4.09    1.62
  -9  -4   6   -0.33    1.32
  -9  -3   5    6.04    1.60
  -9   5   6    0.53    0.72
  -7  -2   3   76.41    2.29
  -6  -1   2   37.74    1.49
  -5  -5   5    0.90    0.87
  -5  -2   2  266.29    3.40
  -3  -6   6   -0.18    0.69
 -13  -1   7    2.07    1.78
 -12  -1   6   18.84    2.02
 -12   2   6    1.92    1.85
 -11  -1   5   26.43    2.19
 -10   0   4   -0.60    1.25
 -10   1   4    8.48    1.47
  -9  -2   4  101.87    3.11
  -9   3   4   11.68    1.29
  -8  -1   3    0.98    0.88
  -7  -5   6    0.75    1.04
  -6  -4   4  144.41    3.14
  -6  -3   3   17.28    1.48
 -11  -3   6   13.35    2.08
 -11   2   5    0.84    1.29
 -10  -1   4    8.19    1.56
  -8  -4   5    6.64    1.24
  -8  -3   4    1.95    1.11
  -7   0   2   -1.35    0.72
  -4  -6   6   15.25    1.16
  -4  -4   3    2.54    0.84
  -3  -5   4    5.50    0.79
 -13   0   6   -0.19    1.81
 -12  -2   6    1.20    1.61
 -12   3   6    1.41    1.65
 -11  -2   5    3.77    1.68
 -10  -4   6    5.09    1.68
 -10  -3   5   93.25    3.38
 -10   2   4    1.05    1.00
  -9   0   3   71.49    2.46
  -9   1   3   17.06    1.46
  -8  -5   6    0.42    1.17
  -8  -2   3    7.37    1.21
  -7  -1   2   70.57    2.21
  -6  -5   5    8.59    1.19
  -6  -2   2   -0.11    0.76
  -4  -3   2   10.87    0.86
 -13  -1   6    2.11    2.00
 -13   1   6    0.65    1.66
 -12   0   5   -0.70    1.47
 -12   1   5    1.11    1.70
 -11   3   5    0.11    1.34
 -10  -2   4    2.55    1.47
  -9  -4   5   34.69    2.26
  -9  -3   4    7.68    1.61
  -9  -1   3   13.87    1.42
  -9   2   3    0.88    1.04
  -8   3   3   29.50    1.41
  -7  -4   4    4.14    1.10
  -7  -3   3   -0.04    0.94
  -7   2   2  147.18    2.67
  -5  -6   6    0.29    0.85
 -12  -3   6   -0.54    1.94
 -12  -1   5    1.55    1.43
 -11  -1   4   -0.36    1.42
 -11   0   4    0.02    1.19
 -11   1   4   -0.72    1.17
 -10   3   4    1.65    1.22
  -8   0   2  304.71    4.47
  -8   1   2    7.36    1.16
  -7  -5   5    4.43    1.17
  -5  -4   3  152.85    2.94
  -5  -3   2   53.43    1.81
 -12  -2   5   13.08    2.09
 -11  -3   5    0.10    1.38
 -11   2   4   -1.68    1.31
 -10   0   3   -0.17    0.93
 -10   1   3   16.77    1.65
  -9  -5   6   -0.65    1.20
  -9  -2   3    1.57    1.08
  -8  -4   4    6.15    1.34
  -8  -3   3   28.59    1.87
  -8  -1   2    7.52    1.26
  -6  -6   6    6.87    1.14
  -6   0   1   -0.82    0.61
  -5  -5   4    3.44    0.87
 -13   0   5    4.66    1.68
 -13   1   5    7.35    2.13
 -11  -2   4   -0.05    1.51
 -10  -4   5    0.84    1.35
 -10  -3   4    2.83    1.56
 -10  -1   3   17.60    1.65
  -8  -5   5    1.36    1.21
  -8   2   2    0.07    0.86
  -6  -4   3   26.34    1.52
  -6  -3   2    0.51    0.99
  -6  -1   1  466.51    4.83
  -3  -6   5    0.26    0.67
 -13  -1   5    2.65    1.61
 -12  -1   4    1.93    1.66
 -12   0   4   -0.98    1.45
 -12   1   4    1.63    1.65
 -12   3   5    0.40    1.44
 -11   4   5    1.77    1.20
 -10   2   3   -0.61    1.11
  -9  -4   4   47.22    2.52
  -9   0   2   -1.64    1.10
  -9   3   3    0.21    0.80
  -9   5   5    4.87    0.78
  -8  -2   2   -0.24    1.11
  -6  -5   4    8.67    1.15
  -5  -2   1   34.73    1.41
  -4  -6   5    3.33    0.87
 -12  -3   5   -1.15    1.58
 -11  -4   5    4.24    1.91
 -11   0   3   14.05    1.66
 -11   1   3    0.69    1.36
 -11   3   4   11.09    1.54
 -10  -2   3   -0.04    1.14
  -9  -5   5    4.66    1.51
  -9  -3   3    0.04    1.08
  -9  -1   2   11.40    1.35
  -9   1   2   11.11    1.28
  -7  -4   3    0.54    0.85
  -7  -3   2    2.94    1.13
  -7   0   1  213.60    3.47
  -5  -6   5    0.84    0.88
 -12  -2   4    2.84    1.64
 -12   2   4    2.61    1.40
 -11  -3   4   11.42    1.75
 -11  -1   3    1.16    1.24
  -7  -5   4    5.72    1.10
  -7  -1   1   44.48    1.80
  -6  -2   1   66.91    2.05
  -4  -4   2   23.85    1.29
 -13  -1   4    1.68    1.83
 -13   0   4   -1.44    1.61
 -13   1   4    1.09    1.83
 -11  -2   3    0.29    1.50
 -11   2   3   -0.31    1.21
 -10  -4   4    5.95    1.52
 -10  -3   3    0.28    1.44
 -10  -1   2   -0.33    1.25
 -10   0   2   11.37    1.42
 -10   1   2    0.93    1.14
 -10   3   3    1.28    0.99
  -9  -2   2    0.11    0.91
  -9   2   2    0.91    0.79
  -8  -5   4    6.06    1.41
  -8  -4   3   -0.63    0.87
  -8  -3   2    4.53    1.33
  -8   0   1    0.47    1.04
  -8   4   3    0.88    0.63
  -6  -6   5    1.80    0.95
  -5  -4   2   53.36    1.94
  -4  -5   3    8.78    0.98
  -4  -3   1    4.12    0.78
 -12  -3   4    0.01    1.72
 -12  -1   3    0.33    1.63
 -12   0   3   -1.40    1.41
 -12   1   3   -0.17    1.52
 -12   3   4    0.61    1.33
  -8  -1   1    2.89    0.95
  -8   1   1    3.21    1.03
  -7  -2   1    0.18    0.81
  -7   2   1    0.90    0.70
  -6  -4   2    0.59    0.98
  -5  -5   3    7.55    1.01
  -5  -3   1   13.69    1.16
 -11  -4   4    1.07    1.45
 -11  -3   3    0.58    1.61
 -10  -2   2    2.52    1.23
  -9  -5   4   10.31    1.71
  -9  -4   3    0.09    1.13
  -9  -3   2    0.37    1.27
  -6  -5   3    4.05    1.01
 -13   0   3   -0.24    1.77
 -12  -2   3    5.05    1.62
 -12   2   3    4.93    1.58
 -11  -1   2    2.30    1.31
 -11   0   2    0.34    1.19
 -11   1   2    3.17    1.42
 -11   3   3    0.09    1.06
 -10   2   2    2.29    0.92
  -9  -1   1   14.32    1.44
  -9   0   1    7.07    1.16
  -8  -2   1   -0.24    0.98
  -7  -5   3    0.81    1.06
  -7  -4   2   28.25    1.83
  -6  -3   1   25.19    1.47
  -6   0   0  222.10    3.33
  -4  -6   4    3.89    0.89
  -3  -6   4   10.79    0.98
 -13  -1   3   10.28    2.02
 -13   1   3   10.90    2.15
 -11  -2   2    8.70    1.81
 -10  -4   3   -0.61    1.23
 -10  -3   2    7.17    1.68
  -9   1   1   13.67    1.29
  -9   3   2    0.78    0.80
  -8  -4   2    0.37    1.19
  -8   2   1    1.11    0.85
  -7  -3   1   10.36    1.22
  -6  -6   4    0.60    1.05
  -6  -1   0   11.05    1.02
  -5  -6   4    5.84    0.95
 -12  -3   3    1.00    1.50
 -12  -1   2    1.43    1.69
 -12   0   2   26.67    2.21
 -11  -4   3    0.49    1.64
 -11   2   2   11.45    1.58
 -10  -1   1    3.51    1.41
 -10   0   1   -0.48    0.99
  -9  -2   1    9.87    1.39
  -9   5   4    8.40    0.81
  -8  -5   3    4.16    1.35
  -8  -3   1    3.63    1.23
  -7  -6   4   12.25    1.47
  -7  -1   0    0.17    0.98
  -7   0   0    0.23    0.74
  -5  -2   0   73.44    2.01
 -12  -2   2   10.94    2.07
 -12   1   2    0.92    1.32
 -12   3   3    0.66    1.22
 -11  -3   2    3.38    1.73
 -10  -2   1   13.17    1.83
 -10   1   1    3.37    1.04
 -10   3   2    5.83    1.04
  -9  -5   3    1.40    1.41
  -9  -4   2    0.63    1.13
  -9   2   1   13.05    1.30
  -8   0   0   28.96    1.72
  -7   1   0    0.37    0.80
  -6  -2   0   27.60    1.47
  -4  -4   1  208.70    3.33
 -13  -1   2    6.08    2.04
 -13   0   2    1.82    1.86
 -11  -1   1   13.10    1.90
 -11   0   1    2.55    1.47
 -10  -4   2   -0.33    1.47
  -9  -3   1    3.63    1.26
  -8  -1   0    9.90    1.22
  -7  -2   0    1.72    0.88
  -6  -5   2    0.43    0.88
  -6  -4   1   50.74    2.12
  -5  -5   2    8.52    1.05
  -5  -4   1   13.52    1.29
  -4  -5   2    5.05    0.85
 -13   1   2    5.05    1.90
 -12  -3   2    0.96    1.79
 -12   2   2    9.42    1.69
 -11  -2   1   15.63    2.10
 -11   1   1   14.09    1.77
 -10   2   1   12.70    1.47
  -9  -1   0   14.90    1.61
  -9   0   0    0.13    1.12
  -8  -2   0    2.20    1.04
  -8   1   0    9.05    1.08
  -7  -5   2   15.13    1.55
  -7  -4   1   10.79    1.46
  -5  -3   0    1.97    0.89
  -4  -3   0    5.97    0.87
 -12  -1   1   11.52    2.06
 -12   0   1   -0.44    1.55
 -11  -4   2    3.86    1.76
 -11   3   2    3.47    1.13
 -10  -3   1    9.06    1.60
  -9  -2   0   23.56    1.98
  -9   1   0   15.63    1.50
  -8  -5   2    0.34    1.21
  -8  -4   1   10.08    1.55
  -7  -3   0   41.64    2.10
  -6  -6   3    5.77    1.20
  -6  -3   0    4.80    0.96
  -5  -6   3    1.46    0.95
 -12  -2   1    2.89    1.86
 -12   1   1   15.13    2.00
 -11  -3   1   12.36    2.08
 -11   2   1   15.52    1.70
 -10  -1   0    4.82    1.31
 -10   0   0    2.56    1.13
  -9  -5   2    0.25    1.36
  -9  -4   1   15.48    1.87
  -8  -3   0   29.55    1.99
  -7  -6   3    0.70    1.07
  -7   2   0    1.00    0.71
  -4  -6   3    3.53    0.87
 -13  -1   1    1.83    1.90
 -13   0   1    3.02    1.87
 -12   3   2   -0.58    1.11
 -10  -4   1   -0.04    1.53
 -10  -2   0   60.16    2.82
 -10   1   0    4.95    1.28
  -9   3   1    3.91    0.91
  -8   2   0    0.61    0.86
  -7  -1  -1    8.20    1.25
  -6  -1  -1   13.23    1.13
  -6   0  -1    0.06    0.64
  -5  -1  -1  187.88    3.08
  -3  -6   3    6.30    0.86
 -13   1   1    2.11    1.78
 -12  -3   1    0.56    1.70
 -12   2   1    2.76    1.45
 -11  -2   0   12.72    2.07
 -11  -1   0   -0.13    1.26
 -11   0   0   -0.67    1.16
 -10   3   1    6.76    1.17
  -9  -3   0    0.98    1.23
  -9   2   0   22.82    1.55
  -8  -1  -1    0.66    1.14
  -7   0  -1   11.64    1.14
  -6  -2  -1   47.42    2.00
  -5  -2  -1   30.19    1.51
 -12  -1   0    7.83    1.96
 -12   0   0    2.61    1.68
 -11   1   0    1.54    1.38
 -10  -3   0    3.91    1.63
  -9  -1  -1    1.38    1.28
  -8  -5   1    5.12    1.42
  -8  -2  -1   43.35    2.29
  -8   0  -1   -0.23    0.81
  -7  -5   1    0.55    1.11
  -7  -4   0   -0.84    1.15
  -7  -2  -1   14.94    1.37
  -7   1  -1    8.05    1.07
  -6  -5   1   10.06    1.32
  -6  -4   0   35.37    1.91
  -6   1  -1   12.52    1.04
  -5  -5   1    3.94    0.92
  -5  -4   0   14.55    1.33
 -12  -2   0    2.34    1.62
 -11  -3   0   33.15    2.73
 -11   3   1   12.07    1.43
 -10   2   0   64.34    2.54
  -9  -5   1    1.80    1.45
  -9  -2  -1   14.38    1.82
  -9   0  -1   11.69    1.36
  -8  -4   0   -0.50    1.06
  -8   1  -1    2.18    1.03
  -7  -6   2    0.83    1.11
  -6  -6   2    2.35    1.04
  -4  -5   1    2.11    0.76
  -4  -4   0   15.94    1.20
 -13   0   0    1.04    1.96
 -12   1   0    5.43    1.61
 -11   2   0   12.28    1.62
 -10  -4   0   -0.62    1.57
 -10  -2  -1    3.23    1.65
 -10  -1  -1    3.36    1.32
 -10   0  -1    0.21    1.08
  -9  -4   0   23.07    2.00
  -9   1  -1    1.68    1.12
  -8  -3  -1  124.94    3.64
  -7  -3  -1   -0.76    0.96
  -6  -3  -1    1.74    0.88
  -5  -6   2   11.23    1.18
  -5  -3  -1   13.39    1.27
  -3  -5   1    1.61    0.74
 -12   3   1   -0.75    1.11
 -11  -2  -1    4.15    1.82
 -11  -1  -1    8.96    1.68
 -11   0  -1   13.09    1.91
 -10   1  -1    3.20    1.31
  -9  -3  -1   11.61    1.91
  -4  -6   2    9.78    1.12
  -4  -3  -1   31.72    1.48
 -12  -1  -1    1.08    1.83
 -12   2   0    3.35    1.47
 -10  -3  -1   61.93    3.07
  -9   3   0    2.70    1.01
 -12  -2  -1   11.27    2.11
 -12   0  -1    0.61    1.44
 -11  -3  -1   -0.62    1.47
 -11   1  -1    8.66    1.58
  -9  -5   0   -0.07    1.42
  -9  -1  -2   -0.55    1.31
  -9   4   1   13.76    1.07
  -8  -5   0    5.59    1.51
  -8  -4  -1    4.59    1.52
  -8  -2  -2   40.09    2.29
  -8  -1  -2   38.08    2.05
  -8   0  -2    1.24    1.13
  -8   2  -1   42.28    1.86
  -7  -4  -1   18.66    1.80
  -7  -2  -2    1.56    1.21
  -7  -1  -2    3.54    1.00
  -7   0  -2   -0.83    1.00
  -7   2  -1   13.92    1.13
  -6  -5   0    0.49    0.99
  -6  -4  -1  110.32    3.17
  -6  -2  -2    2.30    1.11
  -6  -1  -2   51.76    1.98
  -6   0  -2  148.51    3.08
  -5  -1  -2   36.23    1.63
  -3  -6   2   20.56    1.25
 -12   1  -1    0.31    1.57
 -10  -4  -1   13.67    2.13
 -10  -1  -2   16.37    2.04
 -10   2  -1    0.97    1.08
 -10   3   0    4.25    1.08
  -9  -4  -1   20.45    2.07
  -9  -2  -2   13.26    1.69
  -9   0  -2   -0.74    1.03
  -9   2  -1   14.18    1.26
  -7  -6   1    7.82    1.43
  -6  -6   1    0.32    0.99
  -5  -5   0   14.58    1.31
  -5  -4  -1    0.87    0.98
  -5  -2  -2   35.29    1.71
 -11  -1  -2    8.51    2.00
 -11   2  -1    4.06    1.36
 -11   3   0   30.67    1.93
 -10  -2  -2   -0.38    1.33
 -10   0  -2    1.84    1.25
  -9  -3  -2   14.63    1.99
  -8  -3  -2    1.96    1.48
  -8   1  -2   36.58    1.93
  -7  -3  -2   81.49    2.96
  -7   1  -2    5.46    1.09
  -6  -3  -2   27.68    1.83
  -5  -6   1   -0.35    0.92
  -4  -5   0    7.20    1.10
 -12  -1  -2    3.18    1.99
 -11  -2  -2   -0.30    1.47
 -11   0  -2    1.48    1.47
 -10  -3  -2    1.40    1.68
 -10   1  -2   16.37    1.80
  -9   1  -2   -0.53    0.87
  -6   1  -2   53.12    1.86
  -5  -3  -2   82.99    2.56
  -4  -4  -1    1.71    0.88
  -4  -2  -2    0.92    0.64
 -12   0  -2    0.35    1.68
 -12   2  -1    9.81    1.72
 -11  -3  -2    3.16    1.77
 -11   1  -2    7.99    1.74
  -9  -5  -1    1.96    1.58
  -8  -5  -1   12.66    1.79
  -7  -5  -1    0.09    1.20
  -4  -6   1    6.32    1.04
 -12   1  -2    4.30    1.78
 -10  -4  -2   11.52    2.11
  -9  -4  -2    2.96    1.42
  -9  -2  -3   30.11    2.37
  -9  -1  -3   76.80    3.23
  -8  -4  -2   16.38    1.77
  -8  -2  -3    2.02    1.45
  -8  -1  -3   10.49    1.49
  -7  -6   0    0.86    1.19
  -7  -4  -2   15.69    1.76
  -7  -1  -3    8.81    1.44
  -6  -5  -1   -0.60    1.08
  -4  -3  -2    5.20    1.01
  -3  -5   0    0.19    0.72
  -3  -4  -1   27.05    1.34
 -11  -1  -3   16.52    2.35
 -10  -2  -3    5.36    1.60
 -10  -1  -3   26.56    2.29
 -10   0  -3   -0.41    1.73
 -10   3  -1   57.18    2.36
  -9   0  -3   -0.60    1.44
  -9   2  -2   12.25    1.37
  -9   3  -1   11.56    1.24
  -8   0  -3   -0.30    1.13
  -8   2  -2   40.43    1.90
  -7  -2  -3   45.93    2.31
  -7   0  -3   -0.30    1.07
  -6  -6   0   -0.26    1.02
  -6  -4  -2    9.90    1.26
  -6  -2  -3    5.35    1.28
  -6  -1  -3   61.91    2.29
  -5  -5  -1   11.27    1.30
 -12  -1  -3    9.09    2.24
 -11  -2  -3    4.93    1.71
 -11   0  -3  190.28    5.25
 -11   2  -2    1.24    1.28
 -11   3  -1    0.05    1.05
 -10  -3  -3    1.97    1.75
 -10   2  -2    0.36    1.14
  -9  -3  -3    4.16    1.46
  -8  -3  -3    9.53    1.55
  -7  -3  -3   -0.24    1.26
  -7   2  -2    0.89    0.83
  -6   0  -3    0.80    1.01
  -5  -6   0   18.56    1.55
  -5  -4  -2    9.01    1.31
  -5  -1  -3  382.57    4.96
  -3  -6   1   50.13    1.74
 -12   0  -3   -2.54    1.56
 -12   2  -2   14.97    1.91
 -11  -3  -3    2.05    1.76
 -10   1  -3   26.87    2.23
  -9   1  -3   75.23    2.92
  -9   4   0   21.20    1.29
  -8  -5  -2    7.19    1.66
  -8   1  -3    9.97    1.54
  -6  -3  -3   29.18    1.83
  -5  -2  -3   97.89    2.70
  -4  -5  -1   75.32    2.42
 -11   1  -3   16.95    2.11
  -9  -4  -3    2.49    1.70
  -8  -4  -3    0.79    1.47
  -7  -5  -2    6.62    1.51
  -7   1  -3    8.38    1.29
  -5  -3  -3    7.57    1.27
  -5   0  -3  103.56    2.51
  -4  -4  -2   49.20    2.01
 -12   1  -3    9.64    1.92
 -11  -2  -4    2.40    1.94
 -11  -1  -4    0.09    1.87
 -10  -2  -4    3.97    1.62
 -10  -1  -4   52.51    2.99
  -9  -2  -4    6.68    1.60
  -9  -1  -4  104.82    3.74
  -8  -2  -4   20.25    2.13
  -8  -1  -4  130.12    3.80
  -7  -4  -3    6.69    1.36
  -6  -6  -1   14.78    1.69
  -6  -5  -2    8.72    1.45
  -6   1  -3   63.77    2.17
  -4  -6   0    5.07    0.97
  -4  -2  -3    3.02    0.82
  -4  -1  -3   67.16    2.00
 -11   0  -4   -0.33    1.86
 -10  -3  -4   -0.22    1.74
 -10   0  -4  179.06    4.85
  -9  -3  -4    1.84    1.44
  -8  -3  -4    9.19    1.80
  -8   0  -4  637.55    7.91
  -7  -2  -4  195.73    4.47
  -7  -1  -4   -0.43    1.13
  -6  -4  -3    0.32    0.94
  -5  -5  -2   57.02    2.37
 -11   2  -3    4.41    1.43
 -11   3  -2    2.93    1.16
 -10   2  -3    7.92    1.44
 -10   3  -2    1.58    1.02
  -9   2  -3   30.02    1.93
  -9   3  -2   15.54    1.34
  -8  -5  -3    5.53    1.70
  -8   2  -3    1.53    1.04
  -7  -3  -4   24.01    1.88
  -6  -2  -4   12.87    1.47
  -6  -1  -4  153.23    3.61
  -5  -6  -1    0.34    1.06
  -5  -4  -3   66.41    2.58
  -4  -3  -3   44.21    1.84
  -3  -5  -1    0.36    0.66
  -3  -4  -2   49.44    1.83
 -11   1  -4    0.43    1.60
 -10   1  -4   54.99    2.90
  -9  -4  -4    2.98    1.55
  -9   1  -4  108.72    3.60
  -8  -4  -4   18.52    2.17
  -8   3  -2    2.48    0.87
  -7  -5  -3   -1.02    1.28
  -6  -3  -4   26.07    2.02
  -6   0  -4  281.98    4.69
  -3  -6   0    4.11    0.95
 -11  -1  -5   -0.09    1.82
 -10  -2  -5    1.26    1.81
 -10  -1  -5    0.45    1.72
  -9  -2  -5    5.50    1.81
  -9  -1  -5    4.15    1.82
  -8   1  -4  133.92    3.59
  -7  -4  -4   59.44    2.93
  -7   2  -3   45.89    1.94
  -6  -5  -3   17.62    1.77
  -5  -2  -4    5.41    1.12
  -5  -1  -4  338.98    4.95
  -4  -5  -2    3.00    0.96
 -11   0  -5    7.06    1.99
 -10  -3  -5   11.48    2.02
 -10   0  -5    0.71    1.68
  -9  -3  -5    9.44    1.82
  -9   0  -5    3.91    1.71
  -9   4  -1   19.87    1.30
  -8  -3  -5    1.62    1.60
  -8  -2  -5   -0.07    1.25
  -8  -1  -5   99.17    3.54
  -7  -2  -5   31.33    2.25
  -7   1  -4   -0.64    1.14
  -6  -6  -2    0.73    1.15
  -6  -4  -4    1.80    1.23
  -5  -3  -4   34.97    1.91
  -4  -6  -1    4.69    1.07
  -4  -4  -3   27.36    1.71
  -3  -3  -3   25.74    1.43
  -8  -5  -4    1.26    1.67
  -8   0  -5   -0.44    1.45
  -7  -3  -5    3.39    1.52
  -7  -1  -5   58.83    2.75
  -6   2  -3    4.75    0.91
  -5  -5  -3    0.89    1.06
  -5   0  -4   -0.13    0.79
  -4  -2  -4  106.64    2.83
 -11   1  -5   -0.25    1.54
 -11   2  -4    2.78    1.34
 -11   3  -3    1.04    1.11
 -10   2  -4    4.15    1.35
 -10   3  -3    0.99    1.00
  -9  -4  -5    5.95    1.90
  -9   2  -4    6.76    1.38
  -8  -4  -5   20.30    2.34
  -7  -5  -4    9.74    1.77
  -7   0  -5  287.17    5.33
  -6  -2  -5  155.63    3.98
  -6  -1  -5  217.37    4.58
  -6   1  -4  152.53    3.32
  -5  -6  -2    4.28    1.16
  -5  -4  -4    7.33    1.37
  -4  -3  -4    0.91    1.03
  -4  -1  -4  296.28    4.32
 -10  -2  -6   -0.52    1.51
 -10  -1  -6   15.14    2.29
 -10   1  -5    1.00    1.27
  -9  -2  -6    0.27    1.71
  -9  -1  -6    9.94    2.00
  -9   1  -5    3.95    1.56
  -9   3  -3    4.31    1.03
  -8   2  -4   20.33    1.62
  -7  -4  -5    7.36    1.78
  -6  -3  -5    2.27    1.08
  -3  -5  -2   11.49    1.10
  -3  -4  -3    1.25    0.89
 -10   0  -6    5.00    1.82
  -9  -3  -6    1.02    1.53
  -8  -3  -6    0.90    1.63
  -8  -2  -6    2.43    1.44
  -8  -1  -6   22.28    2.23
  -8   1  -5   96.61    3.21
  -8   3  -3    8.36    1.14
  -6  -6  -3   16.38    1.79
  -6  -5  -4    0.16    1.16
  -5  -2  -5   20.86    1.67
  -5  -1  -5  256.58    4.67
  -4  -5  -3   25.53    1.67
  -4   0  -4   37.92    1.69
  -3  -6  -1    5.93    1.01
  -9   0  -6   -0.11    1.28
  -7  -2  -6   23.02    2.05
  -7  -1  -6   17.66    1.91
  -7   2  -4  198.85    3.89
  -6  -4  -5   38.01    2.32
  -5  -3  -5    0.47    1.00
  -5   1  -4  341.62    4.55
  -4  -6  -2    0.01    0.85
  -4  -4  -4   50.86    2.25
  -3  -2  -4   19.67    1.35
 -10   2  -5   -1.15    1.19
  -8  -4  -6   16.44    2.33
  -8   0  -6   12.38    1.67
  -7  -5  -5    1.47    1.59
  -7  -3  -6   -1.04    1.22
  -5  -6  -3    0.89    1.08
  -5  -5  -4   30.42    2.04
  -3  -3  -4    0.12    0.86
 -10  -1  -7    2.41    1.64
 -10   1  -6   11.96    1.75
 -10   3  -4   -0.55    0.99
  -9  -2  -7   18.78    2.44
  -9  -1  -7   10.74    2.08
  -9   1  -6   11.96    1.82
  -9   2  -5    6.33    1.39
  -7  -4  -6    1.34    1.65
  -7   0  -6   -0.14    1.16
  -6  -3  -6   44.95    2.64
  -6  -1  -6   22.16    1.88
  -6   1  -5  216.87    4.23
  -6   2  -4   13.36    1.27
  -5  -4  -5   30.08    2.08
  -5   0  -5   70.07    2.42
  -4  -2  -5  348.80    5.20
 -10   0  -7   -0.09    1.70
  -9  -3  -7    2.52    1.69
  -9   3  -4    2.10    1.03
  -8  -3  -7   11.69    2.16
  -8  -2  -7   29.03    2.44
  -8  -1  -7    3.25    1.74
  -8   1  -6   19.96    1.94
  -8   2  -5   -0.74    1.05
  -8   4  -2   14.93    1.13
  -6  -5  -5   12.26    1.64
  -4  -3  -5    1.95    0.96
  -4  -1  -5  182.06    3.66
  -3  -5  -3   23.29    1.48
  -2  -5  -2    3.13    0.79
  -9   0  -7   26.67    2.30
  -7  -2  -7    1.68    1.63
  -6  -4  -6   14.31    1.78
  -6   0  -6    0.34    1.03
  -5  -3  -6    1.14    1.32
  -5  -2  -6    1.38    1.18
  -5  -1  -6  357.13    5.72
  -4  -6  -3    5.88    1.26
  -4  -5  -4    5.91    1.20
  -3  -6  -2   28.87    1.63
  -3  -4  -4    2.85    1.03
  -8   0  -7   -0.89    1.21
  -8   3  -4    8.16    1.12
  -7  -3  -7    0.47    1.43
  -7  -1  -7   99.50    3.63
  -7   1  -6   18.02    1.77
  -7   2  -5   29.97    1.87
  -5  -6  -4    8.90    1.47
  -5  -5  -5    0.97    1.24
  -4  -4  -5   95.80    3.02
  -4   0  -5   -2.13    0.97
 -10   1  -7    0.82    1.34
 -10   2  -6    0.61    1.23
  -9  -2  -8    1.90    1.79
  -9  -1  -8    4.41    1.94
  -9   2  -6    0.21    1.21
  -7  -4  -7    8.73    2.02
  -7   0  -7    7.49    1.62
  -6  -5  -6   -0.61    1.44
  -6  -3  -7  116.86    4.04
  -6  -2  -7    5.72    1.47
  -6  -1  -7   51.66    2.75
  -5  -4  -6   16.70    1.80
  -3  -2  -5   25.76    1.62
 -10   3  -5    9.13    1.44
  -9   1  -7    8.54    1.59
  -8  -3  -8    2.01    1.65
  -8  -2  -8    7.75    1.80
  -8  -1  -8    5.40    1.85
  -5   0  -6   -0.69    0.88
  -4  -3  -6   37.06    2.19
  -4  -2  -6  185.51    4.07
  -3  -3  -5   40.66    1.89
  -3  -1  -5   35.13    1.74
  -2  -3  -4    0.65    0.77
  -9   0  -8    1.28    1.57
  -9   3  -5    8.50    1.30
  -8   1  -7    3.60    1.33
  -8   2  -6    2.16    1.21
  -7  -3  -8   27.29    2.61
  -7  -2  -8   -0.65    1.35
  -7   3  -4   24.14    1.42
  -6  -4  -7    4.71    1.54
  -6   1  -6   21.46    1.67
  -6   2  -5  149.72    3.37
  -5  -3  -7   18.41    2.07
  -5  -2  -7   49.37    2.67
  -4  -6  -4   13.51    1.56
  -4  -5  -5    6.92    1.36
  -4  -1  -6    0.60    0.98
  -3  -5  -4   39.21    1.91
  -8   0  -8    0.35    1.31
  -7  -4  -8    2.46    1.89
  -7  -1  -8   -0.37    1.29
  -6   0  -7    0.40    1.14
  -5  -5  -6   10.87    1.70
  -5  -1  -7   47.03    2.39
  -4  -4  -6    2.15    1.29
  -3  -6  -3    2.22    0.96
  -3  -4  -5    9.70    1.31
  -2  -5  -3   66.42    2.07
  -2  -4  -4   17.18    1.30
  -9  -1  -9   17.23    2.32
  -8  -2  -9    5.49    2.06
  -8   3  -5    0.88    0.91
  -8   4  -3    0.03    0.70
  -7   1  -7   94.55    3.29
  -7   2  -6   22.24    1.72
  -6  -5  -7    2.61    1.67
  -6  -3  -8    8.73    1.94
  -6  -2  -8   20.51    2.07
  -5  -4  -7   61.43    3.03
  -4   1  -5  182.54    3.39
  -9   0  -9   -1.01    1.72
  -9   2  -7   15.59    1.73
  -8  -1  -9   -0.19    1.47
  -7   0  -8    0.25    1.21
  -6  -4  -8   30.57    2.64
  -6  -1  -8   21.96    2.01
  -5   0  -7   -0.64    1.12
  -5   1  -6  362.55    5.31
  -4  -3  -7  250.24    5.19
  -4  -2  -7  178.96    4.33
  -3  -3  -6    5.51    1.27
  -3  -2  -6  122.31    3.17
  -2  -6  -2    4.38    0.89
  -9   3  -6    0.68    1.20
  -8   1  -8    4.81    1.42
  -8   2  -7   30.75    2.16
  -7  -3  -9    0.08    1.63
  -7  -2  -9    0.56    1.48
  -7  -1  -9    6.72    1.86
  -6   1  -7   50.95    2.48
  -5  -5  -7    2.60    1.50
  -5  -3  -8    2.04    1.63
  -5  -2  -8  179.44    4.70
  -5   2  -5   21.98    1.46
  -4  -6  -5    6.63    1.33
  -4  -5  -6   10.29    1.54
  -4  -1  -7   55.27    2.50
  -3  -5  -5    1.37    0.97
  -3  -1  -6    0.60    1.03
  -2  -3  -5    0.43    0.86
  -2  -2  -5    0.30    0.66
  -8   0  -9    1.11    1.44
  -7   3  -5    4.05    0.98
  -6  -2  -9   -1.34    1.55
  -6   0  -8    9.36    1.49
  -6   2  -6  194.15    4.00
  -5  -1  -8   11.19    1.67
  -4  -4  -7   10.55    1.69
  -3  -6  -4    1.59    0.90
  -3  -4  -6    4.25    1.18
  -2  -5  -4    0.03    0.85
  -9   1  -9   16.71    2.25
  -9   2  -8    1.00    1.49
  -8  -1 -10   -0.08    1.88
  -8   3  -6    1.09    1.05
  -7   0  -9    3.91    1.67
  -7   1  -8   -0.69    1.08
  -7   2  -7    0.41    1.09
  -6  -3  -9    0.68    1.43
  -6  -1  -9    7.83    1.79
  -5  -4  -8   74.80    3.33
  -2  -4  -5   13.87    1.32
  -7  -2 -10    1.91    1.90
  -6  -4  -9    1.47    1.63
  -5   0  -8    0.16    1.25
  -5   1  -7   47.69    2.34
  -4  -5  -7    3.79    1.41
  -4  -3  -8   -0.26    1.61
  -4   0  -7   -0.03    0.90
  -3  -3  -7   25.17    2.06
  -3  -2  -7  373.91    5.77
  -2  -6  -3   10.38    1.12
  -9   3  -7    2.77    1.44
  -8   0 -10   25.88    2.66
  -8   1  -9    0.00    1.28
  -8   2  -8    5.01    1.47
  -7  -1 -10    6.16    1.74
  -6   0  -9    0.10    1.42
  -6   1  -8   22.11    1.97
  -5  -5  -8    9.94    1.87
  -5  -3  -9   10.22    1.75
  -5  -2  -9   25.12    2.17
  -4  -6  -6   -1.25    1.10
  -4  -4  -8    2.91    1.56
  -4  -1  -8   26.03    2.09
  -3  -5  -6    0.76    1.09
  -2  -3  -6    5.46    1.15
  -2  -2  -6   54.28    2.13
  -7   1  -9    5.52    1.60
  -7   3  -6    0.63    1.02
  -6  -3 -10    3.34    1.63
  -6  -2 -10    6.69    1.74
  -6   2  -7    5.65    1.24
  -6   3  -5    2.15    0.82
  -5  -4  -9    2.14    1.71
  -5  -1  -9    5.80    1.45
  -5   2  -6   -0.99    0.98
  -3  -6  -5   21.32    1.64
  -3  -4  -7   -0.81    0.89
  -3  -1  -7   28.21    1.76
  -2  -5  -5   54.14    2.20
  -8   3  -7    9.17    1.49
  -7   0 -10    0.24    1.37
  -7   2  -8    0.00    1.17
  -6  -1 -10    1.52    1.43
  -2  -4  -6   11.29    1.32
  -2  -1  -6  235.68    3.98
  -8   1 -10    0.47    1.65
  -7  -1 -11    2.42    2.00
  -7   4  -4   55.26    1.83
  -5  -3 -10   -0.68    1.59
  -5  -2 -10    0.97    1.61
  -5   0  -9    7.77    1.60
  -5   1  -8   11.74    1.56
  -4  -5  -8   15.30    1.93
  -4  -3  -9   48.51    2.71
  -4   0  -8    5.46    1.33
  -3  -5  -7    1.93    1.19
  -3  -3  -8  762.10    8.87
  -3  -2  -8   20.56    2.00
  -2  -6  -4    2.93    0.99
  -1  -3  -5    4.44    0.89
  -8   2  -9    5.15    1.54
  -6  -2 -11   23.54    2.70
  -6   0 -10   13.74    1.84
  -6   1  -9    5.79    1.34
  -5  -4 -10   -0.02    1.64
  -5  -1 -10    2.63    1.62
  -4  -4  -9   16.03    1.89
  -4  -1  -9   -0.19    1.34
  -4   1  -7   51.90    2.17
  -3  -6  -6   -0.11    1.01
  -3  -4  -8   13.46    1.79
  -3   0  -7   72.82    2.47
  -2  -3  -7    2.82    1.28
  -2  -2  -7   28.51    1.87
  -7   0 -11    2.01    1.82
  -7   1 -10    5.41    1.73
  -7   3  -7   -0.94    0.94
  -6  -1 -11   -0.89    1.71
  -6   2  -8   20.08    1.76
  -5   2  -7   51.47    2.25
  -3  -1  -8   34.57    2.00
  -3   1  -6    1.40    0.88
  -2  -5  -6    2.71    1.00
  -2  -4  -7   28.66    1.92
  -1  -5  -4    8.19    0.97
  -1  -4  -5   15.53    1.24
  -8   3  -8    3.26    1.27
  -7   2  -9    0.81    1.28
  -5  -3 -11    0.11    1.75
  -5  -2 -11    1.69    1.77
  -4  -5  -9    8.12    1.77
  -4  -3 -10    0.28    1.55
  -4  -2 -10   -0.65    1.46
  -4   2  -6  182.35    3.46
  -3  -5  -8    6.17    1.46
  -3  -3  -9    0.72    1.45
  -2  -6  -5    1.41    1.01
  -2  -1  -7  132.82    3.27
  -2   0  -6  787.42    6.85
  -6   0 -11    1.14    1.67
  -6   1 -10    1.15    1.44
  -5   0 -10   -0.05    1.25
  -5   1  -9    3.01    1.37
  -4  -4 -10   -1.71    1.48
  -4  -1 -10   23.87    2.21
  -4   0  -9    0.11    1.01
  -4   1  -8   24.78    1.81
  -3  -6  -7    4.54    1.28
  -3  -4  -9   13.21    1.86
  -3  -2  -9   40.02    2.33
  -1  -3  -6   22.35    1.48
  -1  -2  -6    7.10    1.04
  -7   1 -11    5.51    1.88
  -6  -1 -12    4.96    2.11
  -5  -1 -11    8.15    1.74
  -3  -1  -9   11.70    1.49
  -3   0  -8   -0.17    0.87
  -2  -5  -7   -1.61    1.02
  -2  -3  -8   21.84    1.87
  -2  -2  -8  174.42    4.03
  -1  -5  -5    9.83    1.16
  -1  -4  -6   -0.23    0.87
  -7   2 -10    2.01    1.44
  -7   3  -8   25.56    1.86
  -6   2  -9    1.16    1.22
  -5  -2 -12    3.12    2.04
  -5   2  -8  175.34    4.02
  -4  -3 -11    0.51    1.65
  -4  -2 -11   -0.79    1.56
  -3  -5  -9   -0.74    1.28
  -3  -3 -10   23.80    2.22
  -3   1  -7   29.32    1.61
  -2  -6  -6   20.82    1.67
  -6   0 -12    1.82    1.84
  -6   1 -11    1.91    1.60
  -5   0 -11   12.16    1.82
  -5   1 -10    4.49    1.48
  -5   3  -6    0.98    0.87
  -4  -4 -11    3.03    1.55
  -4  -1 -11    1.47    1.60
  -4   0 -10  127.10    3.91
  -4   2  -7  177.46    3.67
  -3  -4 -10    6.69    1.70
  -3  -2 -10   67.24    3.03
  -2  -1  -8   30.78    1.84
  -2   0  -7   -1.17    0.72
  -1  -3  -7  101.45    2.96
  -1  -1  -6  467.61    5.22
  -5  -1 -12   19.35    2.27
  -4   1  -9    0.41    0.95
  -3  -1 -10   15.32    1.87
  -3   0  -9   53.48    2.44
  -2  -5  -8   10.66    1.51
  -2  -3  -9   83.16    3.16
  -2  -2  -9  169.37    4.21
  -1  -6  -4    8.99    1.06
  -1  -5  -6   23.23    1.62
  -1  -4  -7   15.96    1.49
  -1  -2  -7   -0.29    0.79
  -7   3  -9   -0.44    1.09
  -6   2 -10    6.02    1.51
  -6   3  -8    7.15    1.34
  -5   2  -9   23.13    1.83
  -4  -3 -12   15.31    2.16
  -4  -2 -12    3.19    1.88
  -3  -5 -10   10.21    1.82
  -3  -3 -11    0.65    1.55
  -3   1  -8   34.65    1.95
  -2  -6  -7    0.60    0.99
  -2  -4  -9   29.47    2.08
  -6   1 -12    5.41    1.88
  -6   4  -5   36.25    1.54
  -5  -1 -13    7.26    2.19
  -5   0 -12    0.47    1.53
  -5   1 -11    5.17    1.63
  -4  -1 -12   -0.28    1.65
  -4   0 -11   -1.30    1.23
  -4   2  -8   33.59    1.96
  -3  -4 -11   -1.93    1.46
  -3  -2 -11    4.71    1.49
  -2  -3 -10    6.23    1.62
  -2  -1  -9   13.80    1.50
  -2   0  -8   74.75    2.54
  -1  -3  -8  476.92    6.46
  -1  -1  -7   22.10    1.43
  -5   3  -7   16.92    1.38
  -4   1 -10   22.31    1.80
  -3  -1 -11   38.32    2.48
  -3   0 -10   -0.43    1.03
  -2  -5  -9    0.51    1.21
  -2  -4 -10    1.91    1.43
  -2  -2 -10   25.78    1.97
  -1  -6  -5   30.28    1.63
  -1  -5  -7   20.33    1.56
  -1  -4  -8   73.28    2.77
  -1  -2  -8  249.65    4.58
  -6   2 -11   22.00    2.18
  -6   3  -9    1.75    1.16
  -5   0 -13   16.41    2.40
  -5   2 -10    0.76    1.20
  -4  -2 -13    5.13    2.00
  -3  -3 -12   21.95    2.26
  -3  -2 -12    0.31    1.63
  -3   1  -9   12.25    1.52
  -2  -1 -10   -0.15    1.35
   0  -3  -6   31.84    1.56
  -5   1 -12   17.34    2.18
  -4  -1 -13    4.78    1.99
  -4   0 -12   12.96    1.87
  -4   1 -11    0.96    1.40
  -4   2  -9   12.08    1.47
  -3   0 -11   68.71    3.15
  -3   2  -7  357.74    4.84
  -2  -5 -10    0.39    1.34
  -2  -3 -11   14.40    1.96
  -2  -2 -11   22.89    2.19
  -2   0  -9    0.73    0.93
  -2   1  -7  127.97    2.92
  -1  -6  -6    0.15    0.92
  -1  -5  -8   14.20    1.61
  -1  -3  -9   54.59    2.60
  -1  -2  -9  304.76    5.40
  -1  -1  -8   10.34    1.24
   0  -4  -6   -0.45    0.82
  -5   3  -8    1.46    1.00
  -3  -3 -13    1.76    1.97
  -3  -1 -12   -0.27    1.29
  -2  -4 -11    5.34    1.46
  -1  -4  -9   84.54    3.02
  -1   0  -7   48.95    1.88
  -7   4  -8    1.61    0.91
  -6   3 -10    2.23    1.21
  -5   2 -11    3.11    1.41
  -4   0 -13    1.50    1.77
  -3  -2 -13   30.41    2.70
  -3   1 -10   14.21    1.58
  -2  -3 -12    3.24    1.70
  -2  -1 -11   99.65    3.56
  -2   0 -10    0.11    1.35
  -2   1  -8   31.56    1.79
  -1  -6  -7    1.34    1.05
  -1  -3 -10   23.79    2.07
  -1  -1  -9  190.73    4.20
   0  -5  -5    3.24    0.75
   0  -3  -7    4.66    0.94
   0  -2  -7   11.71    1.22
  -5   1 -13    6.79    1.84
  -4  -1 -14    6.37    2.06
  -4   1 -12   -0.69    1.41
  -4   2 -10   -0.40    1.14
  -3  -1 -13   12.96    2.17
  -3   0 -12   -1.39    1.43
  -3   2  -8   19.74    1.64
  -2  -4 -12    4.82    1.78
  -2  -2 -12    0.47    1.30
  -1  -5  -9   -0.44    1.11
  -1  -4 -10   -0.37    1.25
  -1  -2 -10   -2.46    1.20
  -1   0  -8    0.57    0.97
   0  -4  -7    1.50    0.90
   0  -3  -8   -0.35    1.00
  -6  -2  -9    0.03    0.99
  -3  -1  -7   26.97    1.60
  -1  -3 -13    4.13    2.02
  -1  -1  -7   18.46    1.36
   0  -3 -13    8.38    2.15
   0  -1  -7  406.07    5.33
   2  -2 -10  222.98    5.10
   4  -3 -12   10.22    2.10
   4  -2  -9    0.63    1.07
   6  -4 -13    4.62    1.91
   7  -3 -10   24.67    2.25
   9  -3  -7    0.10    1.10
 -10  -2  -6   -0.27    0.78
  -4  -2 -10    0.09    0.95
  -2  -3 -13    2.53    1.68
   1  -3 -13    8.79    1.96
   1  -1  -7   44.85    2.01
   2  -3 -13    3.10    1.95
   3  -2 -10   39.60    2.42
   6  -3 -11   39.61    2.68
   8  -3  -9    7.74    1.56
  -5  -2 -10    0.91    1.19
  -3  -3 -13   -0.14    1.56
  -2  -2 -11   22.06    2.14
  -1  -2 -11    0.62    1.18
   0  -2 -11  247.53    5.60
   1  -2 -11   45.52    2.86
   3  -3 -13    3.65    1.70
   5  -3 -12    2.67    1.53
   5  -2  -9   98.09    3.37
   6  -2  -8    6.53    1.34
  -7  -2  -9    0.14    1.01
  -3  -2 -11    4.64    1.51
  -1  -1  -8   11.14    1.40
   0  -3 -14    3.00    2.10
   2  -2 -11    1.25    1.42
   2  -1  -7  213.38    3.89
   4  -3 -13    7.18    1.87
   4  -2 -10   39.94    2.44
   6  -3 -12   -0.90    1.64
   7  -3 -11    3.37    1.70
   7  -2  -7   31.45    1.88
   8  -3 -10    0.29    1.38
   9  -3  -8    5.24    1.35
  -6  -2 -10    4.18    1.33
  -4  -2 -11   -1.39    1.19
  -3  -1  -8   33.88    1.88
  -1  -3 -14   24.47    2.62
   0  -1  -8  122.70    3.19
   1  -3 -14   40.59    3.10
   1  -1  -8   11.12    1.43
   2  -3 -14    2.00    1.77
   3  -2 -11   92.76    3.54
   5  -3 -13    2.04    1.87
  10  -3  -6   12.49    1.44
  -8  -2  -9    2.91    1.22
  -5  -2 -11    1.71    1.30
  -4  -1  -8   23.33    1.62
  -2  -2 -12   -0.23    1.43
  -1  -2 -12    0.92    1.30
   0  -2 -12    6.07    1.61
   1  -2 -12   26.68    2.49
   3  -3 -14    5.37    1.96
   3  -1  -7   -0.98    0.75
   4  -3 -14    1.73    2.07
   4  -2 -11    3.83    1.64
   5  -2 -10    0.59    1.13
   6  -2  -9   20.29    1.72
   7  -2  -8    7.13    1.32
   9  -3  -9    1.14    1.28
  -7  -2 -10    1.85    1.17
  -3  -2 -12    0.95    1.47
  -1  -1  -9  197.92    4.32
   2  -2 -12    0.22    1.40
   2  -1  -8   20.61    1.56
   6  -3 -13    0.40    1.50
   7  -3 -12    0.54    1.40
   8  -3 -11   13.63    2.02
   8  -2  -6   48.94    2.00
  10  -3  -7    2.50    1.04
  -6  -2 -11   19.83    2.00
  -5  -1  -8    9.19    1.17
  -4  -2 -12    2.65    1.54
  -3  -1  -9   10.05    1.39
  -2  -1  -9   11.32    1.36
   0  -1  -9    8.26    1.35
   1  -1  -9  278.95    5.12
   2  -3 -15    1.87    2.06
   3  -3 -15    2.50    2.28
   3  -2 -12   70.93    3.34
   3  -1  -8  237.57    4.44
   4  -1  -7  148.58    3.34
   5  -3 -14   -1.35    1.75
   5  -2 -11    4.15    1.62
   6  -2 -10    5.19    1.55
   9  -3 -10   20.72    2.04
  10  -3  -8    1.50    1.19
  -5  -2 -12    1.51    1.48
  -2  -2 -13   15.71    2.17
  -1  -2 -13    5.35    1.48
   0  -2 -13   10.72    1.86
   1  -2 -13    7.22    1.74
   2  -2 -13   -0.24    1.65
   2  -1  -9   -1.52    1.31
   4  -3 -15   48.19    3.59
   4  -2 -12   25.72    2.28
   6  -3 -14    5.56    2.16
   7  -3 -13    0.98    1.53
   7  -2  -9    0.65    1.13
   8  -3 -12    2.12    1.70
   8  -2  -7   87.85    2.76
  -6  -1  -8   20.76    1.52
  -4  -1  -9    0.68    0.82
  -3  -2 -13   25.82    2.46
  -1  -1 -10   72.42    2.96
   0  -1 -10   94.24    3.32
   3  -2 -13    3.83    1.88
   5  -2 -12    5.63    1.79
   6  -2 -11   34.96    2.43
   9  -3 -11    1.27    1.49
  10  -3  -9    1.05    1.17
  -5  -1  -9    4.41    1.07
  -4  -2 -13    3.05    1.69
  -3  -1 -10   14.23    1.68
  -2  -1 -10   -0.66    1.09
  -1  -2 -14    3.80    1.87
   0  -2 -14    0.80    1.77
   1  -2 -14    3.55    1.90
   1  -1 -10  101.22    3.37
   3  -1  -9  181.83    4.14
   4  -2 -13    4.55    1.87
   4  -1  -8    4.68    1.07
   7  -3 -14    6.63    2.18
   7  -2 -10    0.90    1.13
   8  -3 -13    3.44    1.82
   8  -2  -8    2.71    1.12
  11  -3  -5   -0.08    0.87
  -4  -1 -10   23.69    1.80
  -2  -2 -14    0.26    1.46
   2  -2 -14    1.19    1.56
   2  -1 -10  316.22    5.70
   3  -2 -14   18.96    2.46
   5  -1  -7  460.28    5.68
   6  -2 -12    1.42    1.60
   8  -2  -9    4.33    1.22
   9  -3 -12    3.35    1.67
  10  -3 -10    1.32    1.32
  11  -3  -6   11.23    1.30
  -6  -1  -9    5.16    1.14
  -3  -2 -14   -0.30    1.44
  -2  -1 -11  102.90    3.53
  -1  -1 -11  130.09    3.89
   0  -1 -11   -0.72    1.15
   1  -1 -11   -2.64    1.63
   3  -1 -10   22.55    1.91
   4  -2 -14   13.47    2.30
   4  -1  -9   18.98    1.64
   5  -2 -13    1.45    1.50
   5  -1  -8   21.25    1.73
   7  -2 -11   31.20    2.26
   9  -2  -6   22.40    1.52
  10  -3 -11    1.30    1.44
  11  -3  -7    0.50    0.97
  -8  -1  -7    2.35    0.82
  -5  -1 -10    3.77    1.11
  -3  -1 -11   38.96    2.34
  -1  -2 -15   29.94    2.72
   0  -2 -15   -0.22    1.73
   1  -2 -15   -1.14    1.69
   2  -2 -15   20.43    2.66
   2  -1 -11  202.94    4.91
   4  -1 -10   81.93    3.13
   6  -2 -13   10.36    2.08
   7  -2 -12    0.00    1.54
   8  -2 -10    0.98    1.27
   9  -2  -7   11.62    1.28
  11  -3  -8    1.66    0.98
  -4  -1 -11    1.27    1.23
  -1  -1 -12   17.76    2.01
   0  -1 -12    1.84    1.44
   1  -1 -12   81.15    3.49
   3  -2 -15    2.22    1.74
   3  -1 -11  192.98    4.79
   4  -2 -15    1.21    2.00
   5  -2 -14    2.22    1.64
   5  -1  -9   42.76    2.16
   6  -1  -7   40.98    1.95
   8  -2 -11   -1.08    1.28
   9  -2  -8    4.26    1.11
  11  -3  -9   -0.52    1.02
  -6  -1 -10    0.95    0.99
  -3  -1 -12   -0.69    1.22
  -2  -1 -12   -0.93    1.05
   2  -1 -12  249.13    5.64
   4  -1 -11   24.59    2.30
   5  -1 -10   -0.23    1.26
   6  -2 -14    2.08    1.89
   6  -1  -8    0.38    1.08
   7  -2 -13    5.57    1.89
   9  -2  -9    3.02    1.13
  -5  -1 -11    6.41    1.37
  -1  -1 -13    1.26    1.48
   0  -1 -13    1.31    1.53
   1  -1 -13   18.39    2.19
   3  -1 -12   41.17    2.60
   5  -2 -15    4.94    1.90
   8  -2 -12    3.45    1.64
   9  -2 -10    1.04    1.20
  -4  -1 -12   -0.30    0.90
  -2  -1 -13    1.19    1.46
   2  -1 -13   25.70    2.30
   4  -1 -12    2.58    1.56
   5  -1 -11   18.56    2.08
   6  -2 -15    8.26    2.02
   6  -1  -9    2.74    1.01
   7  -2 -14   -0.92    1.47
   8  -2 -13   22.72    2.43
  -7  -1 -10    4.12    1.06
  -6  -1 -11    0.71    1.08
  -5  -1 -12   16.53    1.80
  -3  -1 -13   11.77    1.68
  -1   0  -7   45.98    1.76
   0  -1 -14    1.14    1.67
   0   0  -7    0.47    0.71
   1  -1 -14   18.80    2.30
   3  -1 -13   25.81    2.33
   6  -1 -10    0.18    1.00
   7  -1  -7   11.83    1.30
   9  -2 -11    1.35    1.23
  -4  -1 -13    3.15    1.48
  -2  -1 -14    2.14    1.69
  -2   0  -8   75.22    2.41
  -1  -1 -14   -1.21    1.33
  -1   0  -8    0.87    0.92
   0   0  -8   50.02    2.07
   1   0  -7  672.77    6.45
   2  -1 -14    0.20    1.39
   3  -1 -14    3.50    1.81
   4  -1 -13    3.62    1.63
   5  -1 -12   76.49    3.36
   6  -1 -11   -0.29    1.27
   7  -2 -15    1.92    1.88
   7  -1  -8    1.65    1.10
   8  -2 -14    3.88    1.99
   9  -2 -12   -0.41    1.39
  10  -2  -8    7.68    1.32
  10  -2  -7   16.07    1.40
  12  -3  -6    1.53    0.88
  -9  -1  -8    2.78    0.86
  -7  -1 -11    2.64    1.19
  -6  -1 -12    5.49    1.38
  -3  -1 -14   -0.40    1.51
  -3   0  -8   -1.62    0.78
   0  -1 -15    4.17    1.95
   1  -1 -15   17.08    2.40
   1   0  -8   -1.45    0.76
   2   0  -7    0.02    0.86
   4  -1 -14   -0.74    1.68
   5  -1 -13   77.62    3.68
   6  -1 -12   95.86    3.77
   7  -1  -9    2.26    0.97
   9  -2 -13    2.49    1.70
  10  -2 -10   -0.03    1.11
  10  -2  -9    0.15    1.03
  -5  -1 -13    4.71    1.31
  -4  -1 -14    7.58    1.75
  -2  -1 -15    1.53    1.77
  -2   0  -9    0.13    1.00
  -1  -1 -15   30.33    2.68
  -1   0  -9   23.71    1.61
   0   0  -9   -0.68    0.87
   1   0  -9   76.99    2.71
   2  -1 -15   -0.06    1.48
   2   0  -8   34.14    1.73
   3  -1 -15    1.34    1.82
   7  -1 -10    0.33    1.02
  10  -2 -11    1.10    1.24
  -4   0  -8    4.70    0.96
  -3   0  -9   53.86    2.23
   0   0 -10  101.10    3.17
   1  -1 -16    7.64    2.19
   1   0 -10   -2.62    1.30
   2  -1 -16   -1.30    1.84
   2   0  -9   -1.01    0.84
   3   0  -7   53.02    1.99
   4  -1 -15    2.76    1.65
   5  -1 -14    1.89    1.57
   6  -1 -13   63.98    3.30
   7  -1 -11    0.31    1.08
  10  -2 -12   -0.43    1.33
  -9  -1  -9   16.47    1.34
  -4   0  -9   -2.02    0.87
  -3   0 -10   -2.05    1.01
  -2   0 -10   -0.21    0.87
   2   0 -10   72.01    2.84
   3  -1 -16    5.23    1.86
   3   0  -9    2.27    1.16
   3   0  -8   -0.36    0.76
   5  -1 -15    6.43    2.06
   6  -1 -14    0.25    1.84
   7  -1 -12    1.35    1.33
   8  -1  -9    3.11    1.19
   8  -1  -8   66.37    2.49
   8  -1  -7   39.70    1.84
  -5   0  -8   -0.41    0.65
  -2   0 -11    0.94    1.22
  -1   0 -11  137.27    3.82
   1   0 -11  526.80    7.38
   2   0 -11    1.69    1.68
   3   0 -10    0.19    1.22
   4  -1 -16   -0.51    1.57
   6  -1 -15    0.99    1.86
   7  -1 -13    2.90    1.61
   8  -1 -11    0.56    1.26
   8  -1 -10    4.15    1.24
  -5   0  -9    7.20    1.05
  -4   0 -10  119.51    3.29
  -3   0 -11   65.02    2.76
  -1   0 -12   -1.02    1.30
   0   0 -12   83.57    3.24
   1   0 -12   -1.61    1.25
   2   0 -12    0.75    1.58
   3   0 -11   21.52    2.25
   4   0  -9   -1.02    1.05
   4   0  -8    2.94    0.91
   5  -1 -16    1.78    1.73
   7  -1 -14   36.68    2.78
   8  -1 -12    2.60    1.50
  11  -2 -11    1.57    1.25
  11  -2 -10    3.72    1.22
  11  -2  -9    1.01    0.98
  11  -2  -7    9.17    1.20
  -4   0 -11   -1.48    1.06
  -2   0 -12   29.74    2.06
  -1   0 -13    2.90    1.46
   0   0 -13    0.85    1.43
   1   0 -13    5.04    1.64
   3   0 -12    0.35    1.72
   4   0 -10   17.62    1.60
   6  -1 -16   10.24    2.25
   7  -1 -15   15.35    2.45
   8  -1 -13    3.33    1.76
  -5   0 -10   -0.57    0.82
  -3   0 -12   -0.82    0.96
  -2   0 -13    0.04    1.37
   2   0 -13   -1.23    1.20
   3   0 -13   15.81    2.14
   4   0 -12  923.88   10.43
   5   0  -9   17.36    1.61
   5   0  -8   -0.44    0.98
   8  -1 -14    1.54    1.85
   9  -1 -10    3.80    1.26
   9  -1  -9    6.43    1.22
   9  -1  -8   42.51    2.08
  11  -2  -6    2.35    0.87
  -5   0 -11   12.54    1.41
  -4   0 -12   11.15    1.55
  -3   0 -13   -0.18    1.28
  -1   0 -14    1.72    1.58
   0   0 -14    1.46    1.33
   1   0 -14   -0.63    1.24
   2   0 -14    1.09    1.37
   3   0 -14   -0.26    1.59
   5   0 -11   20.45    2.11
   5   0 -10   -0.37    0.93
   5   0  -7   28.82    1.55
   8  -1 -15    0.98    1.91
   9  -1 -12    2.52    1.46
   9  -1 -11    7.90    1.35
   9  -1  -7   67.33    2.29
  -6   0 -10   12.32    1.35
  -4   0 -13    0.07    1.24
  -2   0 -14   61.31    3.06
  -1   0 -15    6.32    1.87
   0   0 -15    0.32    1.66
   1   0 -15   10.22    1.84
   2   0 -15   -1.68    1.60
   4   0 -14   20.64    2.34
   5   0 -12    0.78    1.67
   9  -1 -14   15.61    2.28
   9  -1 -13   10.81    1.87
  -5   0 -12    0.01    1.08
  -3   0 -14   -1.51    1.24
  -2   0 -15    1.16    1.62
   1   0 -16    0.14    1.82
   3   0 -15    0.16    1.44
   4   0 -15   -1.56    1.64
   5   0 -14   -1.53    1.72
   5   0 -13  126.45    4.32
   6   0 -11   -2.51    1.31
   6   0 -10   18.89    1.77
   6   0  -9   -1.28    1.05
   6   0  -8  119.87    3.13
  12  -2  -9    3.03    1.16
  -6   0 -11    0.01    0.89
  -5   0 -13   15.42    1.75
  -4   0 -14    7.15    1.67
   0   0 -16    1.30    1.57
   2   0 -16    2.77    1.65
   3   0 -16   -0.58    1.50
   5   0 -15    0.00    1.72
   6   0 -13    0.37    1.98
   6   0 -12   63.27    3.05
   6   0  -7   -0.49    0.99
  10  -1 -13    2.86    1.67
  10  -1 -12    0.58    1.29
  10  -1 -11   -0.64    1.09
  10  -1 -10    4.42    1.25
  12  -2  -8    2.02    1.02
  -6   0 -12    0.88    1.03
   4   0 -16   10.74    2.03
   5   0 -16    0.95    1.91
   6   0 -14   -1.71    1.43
  10  -1  -9   10.82    1.37
  10  -1  -8   29.80    1.81
   6   0 -15   -0.14    1.61
   7   0 -13  216.57    5.53
   7   0 -12   -1.79    1.30
   7   0 -11    6.38    1.28
   7   0 -10   -1.03    0.93
   7   0  -9    8.85    1.34
  12  -2  -7    0.34    0.79
  -7   0 -11    2.59    0.92
   6   0 -16    3.63    1.76
   7   0 -15   -0.24    1.76
   7   0 -14   -2.97    1.51
  10  -1  -7   33.36    1.70
  -8   0  -9    0.16    0.78
  -8   0  -8    3.01    0.76
   7   0  -7  804.70    7.18
   8   0 -13   -1.38    1.65
   8   0 -12    4.60    1.55
   8   0 -11   -0.23    1.19
  11  -1 -12    0.60    1.26
  11  -1 -11    0.00    1.09
  -1   1 -11  126.87    3.67
  -1   1 -10   76.70    2.82
  -1   1  -9  199.62    4.02
  -1   1  -8    8.43    1.19
   0   1 -12    0.86    1.31
   0   1 -11   -0.65    1.13
   0   1 -10   92.66    3.00
   0   1  -9    6.75    1.24
   0   1  -8  125.64    3.06
   1   1 -12   86.16    3.33
   1   1 -11   -1.19    1.38
   1   1 -10  105.65    3.26
   1   1  -9  271.18    4.69
   2   1 -11  204.56    4.85
   2   1 -10  313.45    5.46
   8   0 -15   -0.09    1.80
   8   0 -14   38.68    2.77
   8   0 -10    4.32    1.04
   8   0  -9   -1.40    0.97
  10  -1  -6    9.77    1.07
  11  -1 -10   -0.66    0.95
  -2   1 -12   -1.77    1.17
  -2   1 -11   98.99    3.22
  -2   1 -10   -0.31    0.89
  -2   1  -9   13.08    1.28
  -2   1  -8   29.77    1.64
  -1   1 -13   -0.48    1.29
  -1   1 -12   17.49    1.76
  -1   1  -7   19.09    1.32
   0   1 -13    0.78    1.20
   0   1  -7  385.25    4.79
   1   1 -14   24.31    2.34
   1   1 -13   16.58    1.79
   1   1  -8   10.78    1.22
   2   1 -13   27.15    2.27
   2   1 -12  243.42    5.29
   2   1  -9   -1.56    1.02
   2   1  -8   19.41    1.58
   3   1 -12   45.06    2.82
   3   1 -11  189.00    4.63
   3   1 -10   21.76    2.00
   8   0  -8   23.25    1.72
  11  -1  -9   -0.27    0.87
  -3   1 -12   -0.94    1.11
  -3   1 -11   41.82    2.22
  -3   1 -10   13.30    1.44
  -3   1  -9   12.00    1.31
  -3   1  -8   34.01    1.65
  -2   1 -13    1.80    1.35
  -2   1  -7  124.84    2.69
  -1   1 -14   -1.10    1.43
   0   1 -15    6.72    1.90
   0   1 -14    3.22    1.41
   1   1 -15   14.70    2.23
   1   1  -7   42.90    1.75
   2   1 -15    0.87    1.70
   2   1 -14    0.77    1.37
   3   1 -14    2.11    1.69
   3   1 -13   22.23    2.16
   3   1  -9  181.54    3.96
   4   1 -13    2.79    1.78
   4   1 -12    1.66    1.75
   4   1 -11   20.97    2.08
   9   0 -14    1.39    1.71
   9   0 -13    0.24    1.25
   9   0 -12    0.24    1.29
   9   0 -11    2.02    1.22
  11  -1  -8    1.11    1.03
  -4   1 -10   22.49    1.57
  -4   1  -9    0.62    0.93
  -3   1 -13   10.33    1.62
  -2   1 -14    3.73    1.38
  -1   1 -15   32.84    2.51
   1   1 -16    5.64    2.03
   2   1 -16   -0.69    1.79
   2   1  -7  204.74    3.59
   3   1 -16    7.89    2.11
   3   1 -15    1.34    1.49
   3   1  -8  229.59    4.12
   4   1 -15    4.41    1.88
   4   1 -14   -0.93    1.48
   4   1 -10   77.20    2.85
   8   0  -7    0.52    0.95
   9   0 -10   -0.49    1.04
  -4   1 -12    1.27    1.10
  -4   1 -11    1.36    0.99
  -4   1  -8   25.27    1.44
  -3   1 -14    1.61    1.42
  -2   1 -15   -0.02    1.42
   3   1  -7   -1.68    0.86
   4   1 -16   -0.54    1.52
   4   1  -8    4.58    1.20
   5   1 -15    3.67    1.88
   5   1 -14   -0.36    1.44
   5   1 -13   77.74    3.41
   5   1 -12   74.37    3.20
   5   1 -11   18.00    1.75
   5   1 -10   -1.41    1.27
   9   0  -9    1.73    0.98
  12  -1 -10    2.39    1.12
  -9   0  -9   -0.54    0.65
  -4   1 -14    8.63    1.61
  -4   1 -13    3.89    1.33
   5   1 -16   -1.10    1.68
   5   1  -9   45.79    2.21
   6   1 -15    0.81    1.81
   6   1 -14   -0.66    1.75
   6   1 -13   65.80    3.36
   6   1 -12   98.52    3.68
  10   0 -13   -0.13    1.29
  10   0 -12   -0.81    1.20
  11  -1  -7   15.67    1.26
  -5   1 -12   16.61    1.62
  -5   1 -11    8.09    1.24
  -5   1 -10    3.00    0.92
  -5   1  -9    5.56    0.98
  -5   1  -8    9.21    1.03
   4   1  -7  149.32    3.19
   6   1 -16   10.89    2.19
   6   1 -11   -1.37    1.05
   6   1 -10    0.81    1.20
   8   0  -6   -0.66    0.64
   9   0  -8    0.65    0.91
  10   0 -11   -0.83    1.06
  12  -1  -9    1.36    1.02
  -5   1 -13    6.69    1.41
   5   1  -8   19.05    1.50
   6   1  -9    2.17    1.14
   7   1 -15   19.06    2.27
   7   1 -14   37.94    2.83
   7   1 -13    2.51    1.57
   7   1 -12    1.21    1.51
  10   0 -10    2.78    1.13
  -6   1 -11    1.66    1.06
  -6   1 -10    1.05    0.90
   7   1 -11   -0.10    0.93
   9   0  -7   10.82    1.10
  10   0  -9   -0.19    0.90
  11   0 -12    0.44    1.22
  12  -1  -8   20.44    1.47
  -6   1 -12    4.52    1.15
   4   1  -6   73.90    2.12
   5   1  -7  456.96    5.42
   6   1  -8   -0.77    1.06
   7   1 -10   -0.96    0.82
   8   1 -15   -1.29    1.67
   8   1 -14    0.32    1.50
   8   1 -13    2.96    1.48
   8   1 -12    2.81    1.49
  11   0 -11    2.45    1.19
   7   1  -9    2.57    1.14
   8   1 -11   -0.12    1.12
  10   0  -8   76.44    2.51
   1   2 -15    1.33    1.70
   1   2 -14    3.45    1.69
   1   2 -13    7.33    1.72
   2   2 -15   21.67    2.43
   2   2 -14   -1.61    1.54
   2   2 -13   -1.32    1.44
   5   1  -6  187.29    3.31
   6   1  -7   44.74    1.95
   8   1 -10    3.86    1.28
   9   1 -14   17.00    2.19
   9   1 -13   10.30    1.89
  11   0 -10   -0.11    0.97
  -1   2 -15   26.82    2.46
  -1   2 -14    3.63    1.60
  -1   2 -13    6.57    1.58
  -1   2 -12    0.71    1.18
   0   2 -15    1.59    1.57
   0   2 -14   -1.00    1.23
   0   2 -13   10.74    1.63
   0   2 -12    5.27    1.30
   0   2 -11  259.81    5.19
   1   2 -12   29.31    2.16
   1   2 -11   40.74    2.48
   2   2 -12    0.86    1.28
   2   2 -11    0.81    1.42
   3   2 -15   -0.22    1.63
   3   2 -14   16.09    2.00
   3   2 -13    5.45    1.54
   3   2 -12   71.00    3.17
   4   2 -15   -1.33    1.74
   4   2 -14   11.28    2.04
   7   1  -8    0.28    1.04
   9   0  -6   -0.28    0.58
   9   1 -12    3.01    1.44
  12  -1  -7   14.09    1.15
  -2   2 -14   -0.75    1.38
  -2   2 -13   16.59    1.87
  -2   2 -12    0.05    1.19
  -1   2 -11    1.08    1.03
   0   2 -10  355.54    5.71
   1   2 -10    6.22    1.38
   2   2 -10  221.87    4.67
   3   2 -11   97.23    3.36
   4   2 -13    4.50    1.50
   4   2 -12   26.29    2.11
   5   2 -15    5.26    2.01
   5   2 -14    1.49    1.74
   8   1  -9    4.41    1.16
   9   1 -11    7.56    1.46
  10   0  -7   -0.53    0.85
  11   0  -9    5.75    1.13
  -7   1  -8    0.60    0.65
  -3   2 -14    0.31    1.42
  -3   2 -13   29.99    2.18
  -3   2 -12    0.83    1.16
  -2   2 -11   20.26    1.68
  -2   2 -10   24.39    1.82
   0   2  -9   -2.74    1.20
   1   2  -9   14.98    1.61
   3   2 -10   36.63    2.14
   4   2 -11    3.13    1.20
   5   2 -13    1.90    1.40
   5   2 -12    6.58    1.68
   6   2 -15    9.09    2.17
   6   2 -14    1.64    1.77
   9   1 -10    2.06    1.20
  10   1 -13    4.70    1.55
  -3   2 -11    3.97    1.23
  -1   2  -9  295.18    4.83
   2   2  -9   43.26    2.12
   3   2  -9   12.27    1.56
   4   2 -10   41.63    2.22
   5   2 -11    3.31    1.27
   6   1  -6  130.63    2.75
   6   2 -13    9.77    1.83
   6   2 -12   -0.25    1.46
   7   1  -7   11.59    1.17
   7   2 -15    3.34    2.07
   8   1  -8   68.46    2.44
  10   1 -12    0.72    1.10
  11   0  -8    0.28    0.97
  12   0 -10   -0.26    1.02
  -8   1 -10   -0.35    0.78
  -4   2 -13    3.87    1.37
  -4   2 -12    0.21    1.10
  -3   2 -10   63.76    2.44
  -2   2  -9  166.08    3.61
  -1   2  -8  253.51    4.27
   0   2  -8   49.39    2.04
   1   2  -8   34.70    1.80
   2   2  -8  316.31    4.91
   4   2  -9    0.84    1.27
   5   2 -10    0.61    1.26
   7   2 -14   -1.28    1.53
   7   2 -13    3.44    1.73
   9   1  -9    7.17    1.30
  10   1 -11    0.58    1.18
  -4   2 -11   -0.01    0.95
  -3   2  -9   41.88    1.99
  -2   2  -8  170.66    3.50
   3   2  -8   14.40    1.54
   6   2 -11   33.77    2.19
   7   2 -12    0.46    1.52
   8   2 -14    3.32    1.88
  -8   1  -9   -0.13    0.63
  -5   2 -12    1.65    1.13
  -4   2 -10    0.76    0.87
   0   2  -7   11.46    1.20
   1   2  -7   94.42    2.61
   5   2  -9   91.78    2.94
   6   2 -10    5.74    1.23
   7   1  -6    1.14    0.84
   7   2 -11   32.81    2.29
   8   1  -7   43.60    1.92
   8   2 -13   22.91    2.35
  10   0  -6   21.50    1.23
  10   1 -10    3.31    1.18
  11   1 -12    1.72    1.32
  12   0  -9    0.33    0.83
  -5   2 -11    1.74    0.97
  -4   2  -9   11.46    1.21
  -3   2  -8   18.58    1.50
  -1   2  -7   -0.33    0.69
   2   2  -7  320.59    4.59
   4   2  -8   34.42    1.84
   8   2 -12    4.91    1.63
   9   1  -8   42.90    1.98
  11   0  -7   24.62    1.45
  11   1 -11   -1.23    1.07
  -5   2 -10   -0.09    0.82
  -2   2  -7   27.16    1.44
   2   3 -15    3.19    2.02
   3   2  -7    9.96    1.16
   5   2  -8   41.35    2.07
   6   2  -9   21.24    1.70
   7   2 -10   -0.96    0.98
   8   2 -11   -0.97    1.25
   9   2 -13    3.82    1.73
  10   1  -9   12.28    1.37
  13  -1  -7   -0.32    0.64
  -5   2  -9   22.48    1.49
  -4   2  -8   34.20    1.64
  -3   2  -7  367.80    4.56
   0   2  -6    9.82    1.05
   0   3 -14    1.52    1.67
   1   3 -14   38.86    2.65
   1   3 -13   11.46    1.90
   2   3 -14    1.78    1.64
   2   3 -13    4.56    1.70
   3   3 -15    6.52    1.99
   3   3 -14    6.08    1.71
   4   2  -7   60.53    2.25
   4   3 -15   44.26    3.09
   4   3 -14   -0.72    1.74
   9   2 -12    0.14    1.39
  11   1 -10   -0.23    1.01
  12   0  -8   54.64    2.07
  -6   2 -11   22.12    1.55
  -1   2  -6    6.83    0.93
  -1   3 -14   25.16    2.35
  -1   3 -13    4.66    1.61
   0   3 -13    6.58    1.64
   0   3 -12    1.01    1.39
   1   2  -6   34.85    1.54
   1   3 -12    8.41    1.68
   2   2  -6  208.07    3.53
   2   3 -12    6.40    1.66
   3   3 -13    2.19    1.42
   3   3 -12    0.90    1.49
   4   3 -13    7.16    1.84
   5   3 -14   -0.18    1.73
   6   2  -8    7.25    1.27
   7   2  -9   -1.40    1.09
   8   1  -6   36.49    1.61
   8   2 -10    1.60    1.23
   9   1  -7   67.82    2.23
  -6   2 -10    6.11    1.00
  -2   2  -6   53.95    1.77
  -2   3 -13    4.86    1.56
  -1   3 -12   -1.13    1.26
   1   3 -11    1.38    1.39
   2   3 -11   -0.31    1.37
   3   2  -6  251.53    3.91
   4   3 -12   11.96    1.90
   5   2  -7   10.51    1.30
   5   3 -13   -0.10    1.36
   6   3 -14    6.03    1.97
   9   2 -11    2.07    1.34
  10   1  -8   29.30    1.72
  -5   2  -8  177.82    3.24
  -4   2  -7  177.48    3.13
  -2   3 -12    3.83    1.40
  -1   3 -11    3.24    1.35
   0   3 -11    6.45    1.34
   3   3 -11   -0.59    1.14
   4   3 -11   16.36    1.92
   5   3 -12    1.22    1.32
   6   3 -13    0.23    1.38
   7   3 -14    6.07    2.09
   8   2  -9    6.44    1.34
  10   2 -12    1.24    1.38
  11   1  -9   -0.07    0.93
  -3   3 -13   -1.00    1.33
  -2   3 -11   15.86    1.67
   0   3 -10   -1.22    0.99
   1   3 -10   86.59    3.00
   2   3 -10   61.48    2.61
   3   3 -10    0.36    1.32
   4   2  -6  106.17    2.61
   5   3 -11    2.76    1.56
   6   2  -7    8.23    1.25
   6   3 -12   -1.09    1.48
   7   2  -8    7.29    1.13
   7   3 -13    2.96    1.73
   9   2 -10    0.47    1.17
  11   0  -6    0.09    0.65
  12   1 -10    1.41    1.23
  -3   3 -12   21.83    1.79
  -1   3 -10   23.43    1.78
   4   3 -10    4.77    1.33
   7   3 -12    0.21    1.53
  10   2 -11    1.48    1.10
  12   0  -7   -0.54    0.77
  -4   3 -12   11.33    1.58
  -3   3 -11   -0.47    0.89
  -2   3 -10    6.43    1.15
  -1   3  -9   53.21    2.50
   0   3  -9  394.43    5.85
   1   3  -9    3.49    1.33
   2   3  -9   19.41    1.74
   3   3  -9    5.64    1.42
   5   2  -6    2.01    0.81
   5   3 -10   66.57    2.82
   6   3 -11   35.10    2.33
   8   2  -8    4.21    1.13
   8   3 -13    2.30    1.45
   9   1  -6   39.72    1.61
   9   2  -9    2.97    1.18
  10   1  -7   33.70    1.67
  11   1  -8    0.14    1.00
  13   0  -8    0.24    0.89
  -3   3 -10   23.32    1.70
   3   2  -5  569.15    5.39
   4   3  -9   77.25    2.80
   6   3 -10   -1.21    1.35
   7   2  -7   30.18    1.73
   7   3 -11    2.77    1.57
   8   1  -5    0.71    0.64
   8   3 -12    2.86    1.62
  10   2 -10    0.24    1.11
  11   2 -11    0.44    1.25
  12   1  -9    0.87    1.03
  -4   3 -11   -0.79    0.71
  -2   3  -9   80.72    2.68
   0   3  -8   -1.85    1.23
   1   3  -8   31.47    1.81
   2   3  -8   59.18    2.35
   4   2  -5    0.92    0.84
   5   3  -9    4.70    1.45
   6   2  -6  106.59    2.70
  -4   3 -10    0.92    1.00
  -3   3  -9   -2.21    1.14
  -1   3  -8  482.82    6.02
   3   3  -8    3.83    1.11
   4   3  -8    5.84    1.38
   7   3 -10   25.31    2.09
   8   3 -11   13.85    1.73
   9   2  -8    3.94    1.11
   9   3 -12    1.58    1.56
  10   2  -9   -0.15    1.01
  -5   3 -11   -0.51    0.94
  -2   3  -8   20.52    1.78
   0   4 -13    0.43    1.60
   1   4 -13    3.39    1.64
   2   4 -13    9.24    1.79
   3   4 -13    0.20    1.42
   4   4 -13   -0.89    1.40
   5   2  -5   22.05    1.36
   6   3  -9   16.50    1.56
   8   2  -7   94.79    2.74
  11   2 -10    5.15    1.31
  -7   2  -8   -0.28    0.62
  -4   3  -9   46.97    2.02
  -1   4 -13    7.28    1.79
   0   3  -7    3.46    1.12
   0   4 -12    2.28    1.59
   1   3  -7    0.22    0.84
   1   4 -12    5.10    1.63
   2   3  -7   18.49    1.41
   2   4 -12    9.00    1.70
   3   4 -12   23.62    2.28
   4   4 -12    4.81    1.83
   5   3  -8   77.12    2.74
   5   4 -13   -1.75    1.38
   6   4 -13    4.56    2.02
   7   2  -6    3.27    1.08
   7   3  -9    4.72    1.39
   8   3 -10    0.62    1.34
   9   3 -11    0.30    1.41
  10   1  -6   11.07    1.03
  11   1  -7   16.19    1.25
  12   1  -8   20.98    1.51
  -5   3 -10    0.58    0.87
  -3   3  -8  738.19    7.12
  -1   3  -7  101.05    2.71
  -1   4 -12    9.54    1.76
   1   4 -11    0.38    1.52
   2   4 -11   20.23    2.18
   3   3  -7    1.98    0.92
   3   4 -11   30.51    2.47
   5   4 -12    1.11    1.43
   6   3  -8   -0.17    1.11
   9   1  -5   16.95    1.03
  13   0  -7    1.97    0.77
  -8   2  -9    5.21    0.82
  -2   3  -7    2.26    1.10
  -2   4 -12    3.85    1.52
  -1   4 -11   15.49    1.85
   0   4 -11   66.98    2.93
   4   3  -7   22.24    1.55
   4   4 -11   22.76    2.20
   5   4 -11   16.94    2.10
   6   2  -5  136.64    2.84
   6   4 -12    4.84    1.60
   8   3  -9    6.71    1.43
   9   2  -7   10.55    1.25
   9   3 -10   24.06    2.03
  10   2  -8    6.27    1.24
  10   3 -11    0.00    1.36
  11   2  -9    0.71    1.07
  -5   3  -9   10.20    1.17
  -4   3  -8   -0.88    0.93
   0   4 -10    6.56    1.58
   1   3  -6  105.19    2.74
   1   4 -10   14.71    1.73
   2   4 -10   97.91    3.43
   3   4 -10   19.84    2.12
   5   3  -7    6.74    1.13
   6   4 -11    0.96    1.61
   7   3  -8    2.02    1.20
   7   4 -12   -0.80    1.63
   8   2  -6   50.80    2.02
  -6   3 -10    4.25    0.93
  -3   3  -7   22.65    1.60
  -2   4 -11    6.24    1.33
  -1   3  -6   22.36    1.44
  -1   4 -10   -0.71    1.26
   0   3  -6   33.54    1.61
   2   3  -6    3.77    0.95
   3   3  -6    0.48    1.01
   4   4 -10   -0.19    1.29
   5   4 -10    1.11    1.53
   6   3  -7    2.41    1.15
  -3   4 -11    0.48    1.19
  -2   4 -10    2.24    1.28
   0   4  -9    1.47    1.40
   1   4  -9   55.48    2.57
   2   4  -9   21.66    1.90
   3   4  -9   64.14    2.88
   4   3  -6   20.37    1.53
   5   2  -4  426.29    4.49
   6   4 -10   11.08    1.84
   7   2  -5  234.83    3.66
   7   4 -11    3.70    1.58
   8   3  -8    0.23    1.12
   9   3  -9    2.44    1.12
  10   3 -10    2.45    1.26
  11   1  -6    1.33    0.81
  11   2  -8   34.58    1.96
  12   1  -7   14.74    1.24
  -8   2  -8    6.57    0.78
  -6   3  -9    1.66    0.90
  -5   3  -8    1.73    0.88
  -4   3  -7  242.27    3.83
  -2   3  -6    4.95    0.87
  -1   4  -9   91.42    3.12
   4   4  -9   39.81    2.32
   7   3  -7    1.03    1.04
   8   4 -11    1.10    1.57
  10   1  -5    9.87    0.94
  10   2  -7   18.24    1.47
  12   2  -9    3.13    1.11
  -4   4 -11    4.29    1.29
  -3   4 -10    6.11    1.33
  -2   4  -9   31.90    2.04
   1   4  -8  112.24    3.38
   2   4  -8   23.72    1.89
   5   3  -6    8.53    1.12
   5   4  -9    0.51    1.19
   7   4 -10    9.77    1.72
   9   2  -6   23.40    1.47
  10   3  -9    1.47    1.21
  -3   3  -6    6.53    0.89
   0   3  -5   -0.67    0.68
   0   4  -8   47.23    2.26
   1   3  -5   93.20    2.41
   2   3  -5   42.04    1.73
   3   4  -8    6.11    1.33
   4   4  -8    1.61    1.34
   6   2  -4  152.51    2.79
   6   3  -6   13.56    1.42
   6   4  -9   14.80    1.61
   8   2  -5   92.43    2.41
   8   4 -10    1.22    1.52
   9   3  -8    5.02    1.27
  -5   3  -7   19.96    1.31
  -4   4 -10   -0.20    1.01
  -3   4  -9   11.76    1.47
  -1   3  -5    4.61    0.81
  -1   4  -8   73.97    2.65
   3   3  -5    1.95    0.86
   5   4  -8   -0.61    1.24
   7   4  -9    5.80    1.59
   8   3  -7    0.01    0.91
  12   2  -8    1.31    1.04
  -4   3  -6   39.53    1.62
  -2   3  -5    0.63    0.76
  -2   4  -8  122.93    3.34
   0   5 -11    4.87    1.71
   1   4  -7   -0.18    1.22
   1   5 -11    0.80    1.39
   2   4  -7   29.91    1.97
   2   5 -11   25.97    2.36
   3   5 -11    2.09    1.73
   4   3  -5   47.05    1.88
   4   5 -11   29.97    2.64
   6   4  -8    4.06    1.41
   7   3  -6   33.32    1.85
   9   4 -10    0.26    1.45
  10   2  -6  118.96    2.85
  11   2  -7    8.50    1.16
  11   3  -9   -0.30    1.14
  -5   4 -10   -0.41    0.95
  -4   4  -9   16.88    1.53
  -1   5 -11   -0.77    1.42
   0   4  -7    3.29    1.04
   3   4  -7    0.40    0.99
   4   4  -7   16.83    1.61
   5   3  -5  155.26    3.28
   5   5 -11    0.45    1.53
   7   2  -4   18.87    1.25
   8   4  -9   15.84    1.73
   9   3  -7   -0.45    1.03
  10   3  -8    1.92    1.08
  12   1  -6   18.94    1.21
  13   1  -7    0.08    0.78
  -3   3  -5   41.84    1.59
  -3   4  -8   15.17    1.42
  -1   4  -7   14.16    1.36
   0   5 -10    1.25    1.48
   1   5 -10   19.21    2.07
   2   5 -10    1.95    1.49
   3   5 -10   27.58    2.30
   4   5 -10   17.38    2.01
   5   4  -7   -0.20    1.16
   7   4  -8    5.08    1.46
   9   2  -5   34.48    1.57
  11   1  -5   23.36    1.19
  -5   3  -6    1.92    0.79
  -2   4  -7   30.65    1.80
  -1   5 -10   -0.26    1.35
   0   3  -4    9.88    1.11
   1   3  -4   -0.71    0.68
   2   3  -4  208.52    3.40
   5   5 -10    5.02    1.59
   6   3  -5    5.37    1.03
   6   5 -10   -1.74    1.59
   8   3  -6   35.82    1.94
   9   4  -9   11.23    1.75
  -5   4  -9    1.47    1.01
  -4   4  -8    3.98    1.14
  -2   5 -10   -0.47    1.28
  -1   3  -4  390.51    4.38
   0   4  -6   -0.40    1.07
   0   5  -9    3.59    1.56
   1   4  -6    0.79    0.89
   1   5  -9   55.55    2.72
   2   4  -6    3.65    1.04
   2   5  -9   18.69    1.95
   3   3  -4  271.67    3.92
   3   4  -6   10.42    1.43
   3   5  -9   13.51    1.91
   4   5  -9   -0.64    1.53
   6   4  -7   -0.45    0.97
   8   4  -8    1.97    1.17
  10   3  -7    0.67    1.04
  11   3  -8    2.14    1.15
  12   2  -7    0.41    0.86
  -4   3  -5    3.47    0.78
  -3   4  -7   -0.26    0.74
  -1   4  -6    0.44    1.01
  -1   5  -9    0.85    1.35
   4   3  -4   -0.13    0.83
   4   4  -6    0.76    0.93
   5   5  -9    4.29    1.61
   7   4  -7    0.62    1.21
   7   5 -10    1.55    1.64
   8   2  -4   87.67    2.17
  11   2  -6    2.35    0.85
  -5   4  -8   73.18    2.44
  -3   5 -10    9.47    1.57
  -2   3  -4    0.78    0.61
  -2   4  -6   11.74    1.31
  -2   5  -9   -0.04    1.23
   1   5  -8    3.02    1.52
   2   5  -8    1.30    1.48
   3   5  -8    2.96    1.54
   5   3  -4  337.86    4.52
   5   4  -6   -1.12    0.92
   6   5  -9   28.63    2.34
   9   3  -6   18.13    1.53
   9   4  -8    2.99    1.38
  10   2  -5    4.53    0.97
  -6   4  -9    0.78    0.87
  -4   4  -7   10.51    1.22
   0   5  -8   21.83    1.86
   4   5  -8   -0.35    1.20
   5   5  -8   15.73    1.95
   6   4  -6   -0.52    1.06
   7   5  -9    6.81    1.62
   8   4  -7   19.82    1.80
  -3   3  -4    0.21    0.64
  -3   4  -6    5.16    1.06
  -3   5  -9   -0.19    1.17
  -1   5  -8   12.58    1.53
   0   4  -5   24.99    1.62
   1   4  -5    0.76    0.86
   2   4  -5   13.95    1.32
   3   4  -5    0.50    1.21
   6   3  -4    8.03    1.34
   6   5  -8    4.23    1.66
   8   3  -5  228.49    3.96
  10   4  -8    1.08    1.29
  11   3  -7   -0.09    0.97
  13   1  -6    0.28    0.66
  -8   3  -8    3.40    0.74
  -5   3  -5    0.37    0.57
  -2   5  -8   11.07    1.55
  -1   4  -5   14.93    1.35
   0   3  -3 1195.10    7.40
   1   3  -3    1.55    0.77
   1   5  -7    2.18    1.37
   2   3  -3   32.39    1.42
   2   5  -7   23.07    1.85
   3   5  -7    4.30    1.29
   4   4  -5   58.26    2.29
   4   5  -7    0.10    1.34
   7   2  -3   76.76    1.92
   7   4  -6    7.16    1.26
   7   5  -8   17.19    2.05
   9   2  -4   92.96    2.19
   9   4  -7    4.26    1.34
  10   3  -6   13.91    1.41
  -6   4  -8   32.13    1.65
  -4   5  -9    9.73    1.48
  -3   5  -8    7.50    1.39
  -1   3  -3   49.95    1.69
  -1   5  -7   23.72    1.89
   0   5  -7   10.83    1.46
   3   3  -3    3.89    0.87
   5   4  -5   74.09    2.56
   5   5  -7    5.19    1.57
   7   3  -4  673.06    6.40
   9   3  -5    8.17    1.20
  12   2  -6    0.34    0.67
  -4   4  -6    1.45    0.72
  -2   4  -5   13.73    1.18
   4   3  -3  522.52    5.23
   8   4  -6    0.94    1.01
 -10  -3  -4   -0.13    0.97
  -3  -2  -8   20.48    1.99
  -1  -4 -13    6.41    2.50
  -1  -3 -11    4.54    1.55
   0  -2  -9   -1.40    1.15
   4  -2  -9    1.13    0.92
   6  -4 -13    3.63    1.52
  -8  -2  -4   22.98    1.63
  -7  -2  -5   32.36    1.91
  -5  -2  -7   50.07    2.53
  -4  -3 -10    0.32    1.37
  -2  -3 -11   12.89    1.90
  -1  -2  -9  304.84    5.60
   1  -3 -12    6.83    1.86
   2  -3 -12    6.36    1.58
   3  -3 -12   -0.66    1.21
   4  -3 -12    8.75    1.76
   7  -3 -11    3.24    1.28
   7  -2  -8    6.15    0.90
  -9  -3  -6    1.18    1.31
  -8  -3  -7   11.17    1.85
  -7  -3  -8   27.76    2.27
  -6  -3  -9    1.53    1.61
  -4  -2  -8   35.39    2.34
  -3  -3 -11   -0.25    1.65
  -2  -2  -9  172.33    4.50
  -1  -1  -6  457.51    5.28
   0  -3 -12    0.05    1.39
   2  -2 -10  214.75    4.78
   5  -3 -12   -0.78    1.32
   6  -2  -9   19.23    1.52
   9  -3 -10   22.01    1.67
  10  -3  -9    1.65    0.96
 -10  -3  -5   12.13    1.59
  -5  -3 -10   -0.11    1.61
  -1  -3 -12   -1.18    1.37
   0  -2 -10  348.70    6.27
   1  -2 -10    6.21    1.49
   3  -2 -10   35.52    2.11
   4  -2 -10   36.17    2.15
   6  -3 -12   -1.40    1.22
   8  -3 -11   13.89    1.58
  11  -3  -8    1.21    0.78
  -7  -2  -6   23.59    1.80
  -6  -2  -7    6.05    1.40
  -4  -3 -11   -0.34    1.70
  -3  -2  -9   42.02    2.47
  -2  -3 -12    3.48    1.65
  -2  -1  -6  229.90    3.87
  -1  -2 -10   -2.71    1.45
   1  -1  -7   42.35    1.87
   2  -3 -13    1.75    1.73
   2  -1  -7  203.75    3.58
   3  -3 -13    2.26    1.70
   4  -3 -13    5.04    1.75
   5  -2 -10    1.36    1.14
   7  -3 -12    0.39    1.23
   7  -2  -9   -0.29    0.86
   8  -2  -8    4.62    0.87
 -10  -2  -2   -0.11    0.84
  -9  -3  -7    2.00    1.45
  -8  -3  -8    3.79    1.62
  -8  -2  -5   -0.50    0.88
  -7  -3  -9   -0.82    1.52
  -6  -3 -10    4.77    1.83
  -5  -2  -8  177.97    4.44
  -4  -1  -5  182.74    3.38
  -3  -3 -12   22.96    2.71
  -2  -2 -10   25.46    2.21
   0  -3 -13    8.94    2.16
   0  -1  -7  384.43    5.09
   1  -3 -13   11.42    1.97
   5  -3 -13    2.02    1.55
  -5  -3 -11    1.19    1.82
  -4  -2  -9   11.71    1.57
  -3  -1  -6    0.19    0.77
  -1  -3 -13    3.19    1.75
  -1  -1  -7   18.94    1.40
   1  -2 -11   40.12    2.44
   2  -2 -11    2.52    1.29
   3  -2 -11   94.25    3.33
   6  -3 -13    0.39    1.40
   6  -2 -10    6.56    1.24
   8  -3 -12    1.61    1.22
   9  -3 -11    0.42    0.97
  10  -3 -10    2.09    0.99
  -7  -2  -7    0.92    1.15
  -6  -2  -8   24.39    2.12
  -4  -3 -12   15.20    2.52
  -3  -2 -10   66.33    3.07
  -2  -3 -13    4.38    1.86
  -2  -1  -7  132.32    3.26
  -1  -2 -11   -0.11    1.58
   0  -2 -11  254.05    5.59
   1  -3 -14   39.33    3.17
   2  -3 -14    1.65    1.95
   3  -3 -14    6.99    2.07
   4  -3 -14    0.65    1.72
   4  -2 -11    3.91    1.27
   5  -2 -11    2.12    1.23
   7  -3 -13    3.20    1.44
  11  -3  -9    0.04    0.78
  -8  -2  -6    0.83    1.02
  -5  -2  -9   25.75    2.20
  -5  -1  -5  257.26    4.16
  -3  -3 -13    2.30    2.17
  -2  -2 -11   21.10    2.25
   0  -3 -14   -0.78    1.96
   0  -1  -8  123.87    3.25
   1  -1  -8   11.64    1.25
   2  -1  -8   20.08    1.44
   5  -3 -14   -0.29    1.60
   7  -2 -10    0.91    0.91
   8  -2  -9    5.52    0.95
  -9  -2  -5    5.39    1.24
  -4  -2 -10   -1.17    1.01
  -3  -1  -7   28.81    1.82
  -1  -3 -14   26.30    2.84
  -1  -1  -8   10.51    1.44
   0  -2 -12    4.21    1.79
   1  -2 -12   28.27    2.32
   2  -2 -12    0.07    1.29
   3  -2 -12   64.25    3.10
   3  -1  -8  225.47    3.94
   6  -3 -14    3.72    1.69
   6  -2 -11   31.70    2.02
   8  -3 -13    1.04    1.30
   9  -3 -12    2.31    1.17
  10  -3 -11    0.62    1.02
  -7  -2  -8   -0.01    1.25
  -6  -2  -9    1.33    1.40
  -3  -2 -11    4.07    1.46
  -2  -1  -8   32.27    2.00
  -1  -2 -12   -0.56    1.56
   2  -3 -15    3.46    2.25
   3  -3 -15    5.27    2.16
   4  -3 -15   47.56    3.44
   4  -2 -12   25.31    2.04
   4  -1  -8    3.61    0.98
   5  -2 -12    6.53    1.53
   7  -3 -14    8.14    1.79
  -8  -2  -7   32.08    2.19
  -6  -1  -5  219.98    3.95
  -5  -2 -10   -1.27    1.15
  -5  -1  -6  369.56    5.33
  -4  -1  -7   54.94    2.39
  -2  -2 -12    0.89    1.62
   0  -1  -9    7.31    1.54
   1  -1  -9  269.58    4.86
   2  -1  -9    0.36    1.02
   7  -2 -11   29.77    1.90
   8  -2 -10    1.64    0.91
  -9  -2  -6    0.94    1.08
  -4  -2 -11   -0.34    1.28
  -3  -1  -8   34.71    1.97
  -1  -1  -9  187.11    4.25
   0  -2 -13   14.13    2.18
   1  -2 -13    9.70    1.89
   2  -2 -13    0.76    1.35
   3  -2 -13    6.10    1.55
   3  -1  -9  185.65    3.88
   4  -2 -13    5.33    1.67
   5  -1  -8   21.52    1.38
   6  -2 -12    1.02    1.28
   9  -2  -9    2.38    0.87
 -11  -2  -2    0.83    0.79
  -7  -2  -9   -0.17    1.33
  -7  -1  -4    0.07    0.80
  -6  -2 -10    7.88    1.79
  -5  -2 -11    1.59    1.64
  -3  -2 -12    2.37    1.51
  -2  -1  -9   11.78    1.62
  -1  -2 -13    4.73    1.66
   4  -1  -9   19.18    1.44
   5  -2 -13    1.77    1.46
  -8  -2  -8    7.24    1.54
  -6  -1  -6   23.70    1.76
  -5  -1  -7   46.68    2.19
  -4  -2 -12    2.71    1.84
  -4  -1  -8   22.40    1.71
  -3  -1  -9   11.06    1.61
  -2  -2 -13   16.82    2.19
   0  -1 -10   93.52    3.25
   1  -2 -14    2.07    1.84
   1  -1 -10  101.66    3.32
   2  -2 -14   -1.13    1.67
   2  -1 -10  306.87    5.40
   3  -2 -14   19.41    2.33
   3  -1 -10   24.17    1.94
   5  -1  -9   46.32    2.01
   6  -2 -13    9.30    1.67
   7  -2 -12   -0.19    1.14
   8  -2 -11    0.18    0.94
 -11  -2  -3    2.84    0.98
  -9  -2  -7   17.60    1.79
  -7  -1  -5   57.40    2.19
  -3  -2 -13   28.21    2.81
  -1  -2 -14    5.00    2.06
  -1  -1 -10   73.39    2.98
   0  -2 -14    1.31    1.70
   4  -2 -14   10.72    1.80
   4  -1 -10   77.28    2.78
   9  -2 -10    0.72    0.78
 -10  -2  -6    1.42    1.17
  -8  -2  -9    5.17    1.62
  -7  -2 -10    1.89    1.47
  -6  -2 -11   23.82    2.34
  -6  -1  -7   49.65    2.36
  -5  -2 -12    2.45    1.65
  -5  -1  -8    9.74    1.51
  -4  -1  -9    0.86    1.34
  -2  -2 -14   -1.38    1.89
  -2  -1 -10   -1.86    1.16
   0  -1 -11   -0.56    1.49
   1  -1 -11   -1.50    1.65
   2  -1 -11  205.98    4.87
   5  -2 -14   -0.07    1.40
   7  -2 -13    1.89    1.33
   8  -2 -12    3.20    1.19
 -11  -2  -4    4.17    1.07
  -9  -2  -8    0.99    1.29
  -7  -1  -6   18.18    1.55
  -4  -2 -13    4.02    1.83
  -3  -1 -10   13.96    1.63
  -1  -1 -11  129.64    4.00
   0  -2 -15    0.13    1.98
   1  -2 -15   -0.39    1.58
   2  -2 -15   21.11    2.49
   3  -2 -15    1.39    1.58
   3  -1 -11  188.04    4.46
   4  -2 -15   -1.33    1.68
   5  -1 -10   -1.24    1.00
   6  -2 -14    2.97    1.56
   6  -1  -9    2.80    0.93
   9  -2 -11    2.30    1.03
  10  -2  -9    0.02    0.78
  -6  -1  -8   19.52    1.84
  -5  -1  -9    4.75    1.45
  -4  -1 -10   22.96    2.04
  -3  -2 -14    0.12    1.74
  -2  -1 -11  103.81    3.72
  -1  -2 -15   29.62    2.86
   1  -1 -12   81.17    3.43
   2  -1 -12  241.83    5.47
   4  -1 -11   24.19    1.93
   5  -2 -15    4.20    1.84
   8  -2 -13   21.29    1.93
  -8  -1  -5   98.19    2.83
  -7  -1  -7   95.85    3.12
  -3  -1 -11   42.15    2.70
  -1  -1 -12   17.94    2.16
   0  -1 -12    1.77    1.40
   3  -1 -12   42.64    2.52
   5  -1 -11   15.31    1.69
   6  -2 -15    8.71    1.90
   6  -1 -10   -0.70    0.93
   7  -2 -14    0.09    1.16
   9  -2 -12    0.83    1.06
  10  -2 -10    0.13    0.87
  -6  -1  -9    5.81    1.48
  -5  -1 -10    3.67    1.50
  -4  -1 -11    1.31    1.51
  -2  -1 -12    0.26    1.31
   1  -1 -13   17.22    2.17
   4  -1 -12    1.45    1.24
   7  -1  -9    2.38    0.86
  -8  -1  -6   19.48    1.58
  -7  -1  -8   -1.35    1.04
  -3  -1 -12   -0.67    1.51
  -1  -1 -13    0.86    1.64
   0  -1 -13    0.41    1.34
   2  -1 -13   25.31    2.23
   3  -1 -13   24.87    2.18
   5  -1 -12   74.74    3.11
   6  -1 -11   -1.79    0.98
   7  -2 -15    0.66    1.51
   8  -2 -14    4.61    1.53
   9  -2 -13    2.48    1.31
  10  -2 -11    1.46    0.95
  -6  -1 -10    2.33    1.43
  -5  -1 -11    8.22    1.79
  -2  -1 -13    2.48    1.75
   0   0  -7   -1.28    0.94
   4  -1 -13    4.56    1.36
   7  -1 -10    0.42    0.78
  -8  -1  -7    3.20    1.12
  -7  -1  -9    3.09    1.34
  -4  -1 -12   -0.88    1.29
  -3  -1 -13   12.29    2.16
  -1  -1 -14   -0.02    1.80
  -1   0  -7   47.43    1.93
   0  -1 -14    4.91    1.79
   1  -1 -14   19.90    2.19
   1   0  -7  676.66    6.40
   2  -1 -14   -0.33    1.34
   3  -1 -14    4.09    1.50
   5  -1 -13   74.65    3.27
   6  -1 -12   97.70    3.35
  10  -2 -12    0.30    0.99
  -8  -1  -8    4.28    1.31
  -6  -1 -11    1.27    1.53
  -5  -1 -12   16.47    2.25
  -4  -1 -13    3.76    1.89
  -2  -1 -14    1.78    1.93
  -1   0  -8    0.40    0.84
   0   0  -8   47.19    2.02
   1  -1 -15   15.40    2.38
   1   0  -8   -1.91    0.74
   4  -1 -14   -0.81    1.23
   7  -1 -11   -0.54    0.84
  -9  -1  -6   10.38    1.30
  -7  -1 -10    5.03    1.57
  -4   0  -6   13.69    1.27
  -3  -1 -14    3.10    2.00
  -3   0  -7   71.36    2.40
  -2   0  -8   73.32    2.57
  -1  -1 -15   40.19    3.24
  -1   0  -9   25.50    1.89
   0  -1 -15    5.21    1.84
   0   0  -9   -1.23    0.91
   1   0  -9   78.40    2.73
   2  -1 -15    0.64    1.55
   2   0  -8   33.72    1.66
   3  -1 -15    0.44    1.43
   5  -1 -14    0.57    1.29
   6  -1 -13   62.89    2.88
   7  -1 -12    2.42    1.14
   8  -1  -9    3.75    0.78
  -9  -1  -7   10.53    1.50
  -8  -1  -9    0.17    1.25
  -6  -1 -12    5.90    1.90
  -5  -1 -13    7.12    2.09
  -4  -1 -14    7.99    2.33
  -4   0  -7    0.51    0.99
  -3   0  -8   -1.03    0.85
  -2  -1 -15    1.46    1.75
  -2   0  -9   -0.84    0.88
   0   0 -10  101.66    3.37
   1  -1 -16    5.74    2.20
   1   0 -10   -2.71    1.27
   2  -1 -16    0.11    1.90
   2   0  -9   -0.71    0.80
   3   0  -8   -0.30    0.80
   4  -1 -15    3.85    1.52
   5  -1 -15    4.77    1.71
   6  -1 -14    0.08    1.46
   8  -1 -10    3.75    0.88
  11  -2 -10    3.21    0.82
  -8  -1 -10   -0.29    1.36
  -7  -1 -11    4.25    1.49
  -5   0  -6   -1.05    0.87
  -4   0  -8    6.81    1.29
  -3   0  -9   54.50    2.44
  -2   0 -10   -0.28    1.30
  -1   0 -10   -0.28    1.17
   2   0 -10   71.91    2.69
   3  -1 -16    5.41    1.90
   3   0  -9    2.52    0.88
   4  -1 -16   -0.14    1.71
   7  -1 -13    3.46    1.41
   8  -1 -11    0.34    0.87
  11  -2 -11    0.78    0.86
 -10  -1  -4   53.08    1.99
  -9  -1  -8    2.64    1.24
  -5   0  -7   -0.48    0.98
  -4   0  -9   -0.95    1.20
  -3   0 -10   -1.86    1.36
  -1   0 -11  135.62    4.00
   0   0 -11   -0.38    1.25
   1   0 -11  552.45    7.63
   2   0 -11    1.77    1.64
   3   0 -10   -1.06    0.90
   4   0  -8    4.25    0.91
   5  -1 -16   -0.58    1.66
   6  -1 -15    0.67    1.51
   7  -1 -14   36.08    2.46
   8  -1 -12    2.54    1.08
  -9  -1  -9   17.91    1.91
  -6   0  -5   -0.35    0.98
  -5   0  -8   -0.03    1.07
  -3   0 -11   70.37    3.22
  -2   0 -11    0.76    1.25
  -1   0 -12   -1.41    1.48
   0   0 -12   81.98    3.34
   1   0 -12   -0.77    1.22
   2   0 -12    1.46    1.58
   3   0 -11   20.93    2.10
   4   0 -10   17.73    1.59
   4   0  -9   -0.74    0.69
   6  -1 -16   11.19    2.04
   8  -1 -13    1.73    1.21
 -10  -1  -7   -0.22    1.03
  -6   0  -7    0.47    1.00
  -6   0  -6    1.18    0.99
  -5   0  -9    8.64    1.46
  -4   0 -10  127.24    3.86
  -2   0 -12   34.96    2.43
   0   0 -13   -0.36    1.52
   1   0 -13    5.18    1.70
   3   0 -12   -0.69    1.66
   7  -1 -15   14.51    1.97
  -6   0  -8   10.20    1.40
  -5   0 -10   -0.28    1.20
  -4   0 -11   -2.26    0.99
  -3   0 -12   -1.31    1.23
  -2   0 -13   -0.25    1.63
  -1   0 -13    2.96    1.44
   2   0 -13   -1.79    1.15
   3   0 -13   14.97    2.01
   4   0 -12  903.47    9.73
   5   0  -9   15.76    1.31
   8  -1 -14    2.50    1.37
   9  -1 -11    7.54    1.15
   9  -1 -10    2.30    0.82
  -6   0  -9   -0.52    1.18
  -5   0 -11   12.71    1.88
  -4   0 -12   13.56    2.02
  -3   0 -13    1.16    1.70
  -1   0 -14    0.89    1.50
   0   0 -14    0.41    1.40
   2   0 -14    1.74    1.38
   3   0 -14    0.45    1.54
   5   0 -11   21.05    1.77
   5   0 -10    0.22    0.82
   8  -1 -15    1.35    1.41
   9  -1 -12    3.34    1.00
  -7   0  -7    8.58    1.23
  -7   0  -5  269.76    4.17
  -6   0 -10   13.82    1.79
  -5   0 -12   -0.49    1.51
  -4   0 -13   -0.57    1.65
  -3   0 -14    0.71    1.85
  -2   0 -14   65.87    3.48
  -1   0 -15    7.83    2.20
   0   0 -15   -1.93    1.73
   1   0 -15   11.46    1.96
   2   0 -15   -1.53    1.61
   4   0 -14   18.06    2.10
   5   0 -12    1.52    1.59
   9  -1 -13   10.73    1.39
 -11  -1  -5   -0.03    0.85
 -11  -1  -4    0.57    0.79
  -7   0  -9    2.77    1.27
  -7   0  -8    0.13    1.07
  -6   0 -11   -0.96    1.35
  -2   0 -15   -0.28    1.62
   0   0 -16   -1.08    2.07
   1   0 -16   -1.47    1.84
   3   0 -15   -1.97    1.40
   5   0 -13  126.80    4.04
   6   0 -10   19.69    1.48
   6   0  -9   -0.87    0.89
   9  -1 -14   14.15    1.65
  -7   0 -10    0.38    1.29
  -6   0 -12    0.54    1.55
  -5   0 -13   15.90    2.21
  -4   0 -14    4.96    1.82
   2   0 -16    4.22    1.73
   3   0 -16    0.47    1.79
   4   0 -15   -0.84    1.27
   5   0 -14   -1.94    1.16
   6   0 -12   61.66    2.70
   6   0 -11   -0.71    1.01
  -8   0  -8    2.96    1.11
  -8   0  -7   -0.11    0.88
  -8   0  -6   11.97    1.26
  -7   0 -11    2.61    1.53
   4   0 -16   10.64    2.01
   5   0 -15   -1.03    1.20
   6   0 -13    1.72    1.61
  -8   0  -9   -1.00    1.09
   5   0 -16    0.61    1.63
   6   0 -15    0.76    1.41
   6   0 -14   -1.25    1.11
  10  -1 -13    2.80    1.05
  10  -1 -12    0.07    0.77
  10  -1 -11    1.02    0.81
  10  -1 -10    2.71    0.83
  -8   0 -10   24.87    2.14
   6   0 -16    3.48    1.66
   7   0 -13  214.98    4.79
   7   0 -12   -1.74    1.05
   7   0 -11    5.53    1.07
   7   0 -10    0.11    0.72
  -9   0  -7   26.10    1.81
  -1   1 -10   77.09    3.08
  -1   1  -9  192.81    4.25
   0   1 -10   88.23    3.19
   0   1  -9    7.44    1.54
   7   0 -15   -0.15    1.30
   7   0 -14   -2.59    1.30
   7   0  -9    8.57    0.94
  -9   0  -9   -0.01    1.16
  -9   0  -8   -0.16    1.02
  -9   0  -6    0.65    0.87
  -3   1 -10   13.55    1.73
  -3   1  -9   12.66    1.59
  -3   1  -8   32.41    1.95
  -2   1 -12   -0.54    1.48
  -2   1 -11  108.54    3.67
  -2   1 -10   -2.25    1.04
  -2   1  -9   11.30    1.42
  -2   1  -8   29.55    1.79
  -2   1  -7  128.91    3.13
  -1   1 -12   18.14    1.97
  -1   1 -11  128.18    3.88
  -1   1  -8    9.81    1.27
   0   1 -13    1.02    1.56
   0   1 -12    1.70    1.36
   0   1 -11    1.07    1.25
   0   1  -8  119.55    3.09
   1   1 -12   83.31    3.42
   1   1 -11   -1.27    1.29
   1   1 -10  102.07    3.26
   1   1  -9  262.92    4.69
  -4   1 -11    2.47    1.48
  -4   1 -10   21.85    1.93
  -4   1  -9   -0.92    1.13
  -4   1  -8   24.09    1.78
  -3   1 -12   -1.09    1.43
  -3   1 -11   40.57    2.45
  -3   1  -7   28.11    1.63
  -2   1 -13    1.14    1.38
  -2   1  -6  228.08    3.78
  -1   1 -14   -0.94    1.69
  -1   1 -13    0.44    1.34
   0   1 -14    2.82    1.77
   0   1  -7  381.92    4.97
   1   1 -14   20.66    2.32
   1   1 -13   17.41    1.98
   1   1  -8   11.12    1.24
   2   1 -13   24.24    2.34
   2   1 -12  249.20    5.37
   2   1 -11  207.27    4.74
   2   1 -10  311.38    5.32
   2   1  -9   -1.28    1.20
   8   0 -14   39.86    2.47
   8   0 -13   -1.72    1.13
   8   0 -12    4.76    1.18
  -5   1  -9    3.42    1.32
  -4   1 -12    1.22    1.56
  -4   1  -7   53.57    2.25
  -3   1 -14    0.76    1.81
  -3   1 -13   11.09    1.84
  -3   1  -6    0.05    0.90
  -2   1 -15    0.96    1.94
  -2   1 -14    4.41    1.69
  -1   1 -15   37.01    2.87
  -1   1  -6  449.49    5.09
   0   1 -15    7.31    1.87
   1   1 -15   12.82    2.02
   1   1  -7   42.51    1.76
   2   1 -15    0.11    1.70
   2   1 -14   -0.25    1.32
   2   1  -8   21.39    1.44
   3   1 -14    3.24    1.63
   3   1 -13   22.54    2.23
   3   1 -12   38.83    2.38
   3   1 -11  192.08    4.39
   3   1 -10   24.98    1.94
   8   0 -15   -0.76    1.26
   8   0 -11    0.59    0.83
 -10   0  -7   -0.50    0.97
  -5   1 -12   16.71    2.13
  -5   1 -11    6.60    1.47
  -5   1 -10    4.91    1.20
  -5   1  -8   10.75    1.32
  -5   1  -7   47.71    2.22
  -4   1 -14    8.75    2.26
  -4   1 -13    1.53    1.48
   1   1 -16    8.30    2.12
   2   1 -16    1.05    1.86
   2   1  -7  206.27    3.53
   3   1 -15    3.35    1.75
   3   1  -9  185.16    3.78
   4   1 -13    3.16    1.58
   4   1 -12    2.52    1.60
   8   0 -10    3.66    0.83
  11  -1 -12    0.96    0.80
  -6   1 -11    1.06    1.43
  -6   1 -10    0.26    1.26
  -6   1  -9    5.79    1.40
  -6   1  -8   22.53    1.76
  -5   1 -13    7.40    1.88
  -5   1  -6  367.89    5.04
   3   1 -16    4.79    1.82
   3   1  -8  229.43    3.87
   4   1 -15    3.57    1.67
   4   1 -14    0.07    1.21
   4   1 -11   22.31    1.78
   4   1 -10   79.66    2.75
  11  -1 -11    0.41    0.69
  -6   1 -12    5.62    1.68
  -6   1  -7   47.25    2.18
  -4   1  -5  174.41    3.16
   4   1 -16    0.66    1.55
   4   1  -9   15.94    1.45
   5   1 -15    5.70    1.70
   5   1 -14   -0.86    1.42
   5   1 -13   75.15    3.17
   5   1 -12   77.27    3.06
   9   0 -14    0.23    1.09
   9   0 -13   -0.04    0.93
 -10   0  -4  168.27    3.05
  -7   1 -11    4.47    1.60
  -7   1 -10    5.57    1.48
  -7   1  -9    4.89    1.32
  -7   1  -8   -0.05    1.02
  -6   1  -6   19.14    1.56
  -5   1  -5  256.46    3.91
   5   1 -16    1.95    1.70
   5   1 -11   17.43    1.55
   9   0 -12   -0.37    0.77
  -7   1  -7   95.03    2.90
   4   1  -8    4.82    0.87
   5   1 -10   -0.47    0.82
   6   1 -16   11.72    1.97
   6   1 -15   -0.71    1.39
   6   1 -14   -0.61    1.40
   6   1 -13   66.11    2.94
   9   0 -11    1.37    0.75
  -8   1 -10    0.32    1.31
  -8   1  -9   -0.16    1.10
  -7   1  -6   17.29    1.49
  -6   1  -5  215.03    3.64
   5   1  -9   45.15    1.92
   6   1 -12   92.23    3.05
   6   1 -11   -0.75    1.00
   9   0 -10   -0.47    0.64
  -8   1  -8    4.87    1.22
   7   1 -15   15.04    1.91
 -11   0  -5    8.29    1.02
  -8   1  -7    2.95    1.06
  -7   1  -5   53.12    1.99
  -1   2 -14    2.82    1.84
  -1   2 -13    6.02    1.81
   0   2 -13    9.87    1.92
   5   1  -8   21.99    1.35
   6   1 -10    0.31    0.92
   7   1 -14   37.75    2.34
   7   1 -13    2.02    1.30
  10   0 -13    0.49    0.78
  -9   1  -9   15.47    1.69
  -8   1  -6   21.72    1.52
  -3   2 -14    1.18    1.93
  -3   2 -13   27.13    2.56
  -3   2 -12    0.65    1.54
  -3   2 -11    4.98    1.60
  -2   2 -14   -0.10    1.66
  -2   2 -13   18.85    2.10
  -2   2 -12    0.64    1.27
  -2   2 -11   21.36    1.96
  -1   2 -15   33.61    2.88
  -1   2 -12   -0.63    1.22
  -1   2 -11    0.19    1.27
   0   2 -15   -0.71    1.52
   0   2 -14   -0.63    1.39
   0   2 -12    1.71    1.44
   0   2 -11  248.94    5.32
   1   2 -15   -0.06    1.50
   1   2 -14    1.77    1.49
   1   2 -13    8.15    1.63
   1   2 -12   28.13    2.35
   2   2 -15   21.84    2.48
   2   2 -14   -0.89    1.59
   7   1 -12    2.57    1.09
  10   0 -12   -0.68    0.77
 -11   0  -4   -0.30    0.73
  -9   1  -8    2.67    1.10
  -4   2 -13    5.25    1.69
  -4   2 -12    0.84    1.34
  -4   2 -11    0.10    1.38
  -3   2 -10   66.71    2.86
  -2   2 -10   26.63    2.03
  -2   2  -9  173.72    4.22
   0   2 -10  346.78    5.87
   1   2 -11   40.16    2.34
   2   2 -13    1.21    1.32
   2   2 -12    1.63    1.28
   3   2 -15    1.53    1.76
   3   2 -14   17.03    2.14
   6   1  -9    3.19    0.89
   7   1 -11   -0.56    0.79
   8   1 -15    0.93    1.36
   8   1 -14    0.69    1.31
  -9   1  -7    9.37    1.24
  -8   1  -5   98.46    2.57
  -5   2 -12    0.51    1.64
  -5   2 -11    1.67    1.48
  -4   2 -10    0.65    1.12
  -4   2  -9   11.80    1.68
  -3   2  -9   44.18    2.37
  -1   2  -9  301.16    5.28
   0   2  -9   -2.00    1.09
   1   2 -10    7.16    1.46
   2   2 -11   -0.14    1.16
   3   2 -13    5.20    1.45
   3   2 -12   66.11    2.97
   4   2 -15   -1.70    1.57
   8   1 -13    2.76    1.19
  10   0 -11   -0.99    0.70
  -9   1  -6    9.62    1.23
  -6   2 -11   23.83    2.25
  -5   2 -10    0.33    1.08
  -5   2  -9   22.94    1.95
  -3   2  -8   18.04    1.82
  -2   2  -8  168.56    3.83
  -1   2  -8  249.62    4.53
   1   2  -9   14.17    1.48
   2   2 -10  221.08    4.56
   3   2 -11   90.74    3.22
   4   2 -14   10.50    1.79
   4   2 -13    4.83    1.57
   6   1  -8    0.05    0.79
   7   1 -10    0.71    0.75
   8   1 -12    1.52    1.06
  -6   2 -10    5.85    1.51
  -4   2  -8   35.69    2.05
   0   2  -8   53.00    2.23
   2   2  -9   42.42    2.18
   3   2 -10   36.99    2.17
   4   2 -12   27.80    1.99
   5   2 -15    4.39    1.72
   5   2 -14    2.07    1.50
 -10   1  -7    0.59    0.93
  -6   2  -9   -0.28    1.17
  -5   2  -8  173.84    4.00
  -4   2  -7  182.48    3.94
  -3   2  -7  362.02    5.25
  -2   2  -7   28.95    1.74
  -1   2  -7   -2.08    0.77
   1   2  -8   35.36    1.85
   4   2 -11    3.37    1.19
   5   2 -13    1.24    1.34
   7   1  -9    2.52    0.82
   8   1 -11    0.50    0.82
   9   1 -14   16.08    1.64
  -7   2 -10    1.97    1.28
  -7   2  -9    0.72    1.16
  -6   2  -8   22.38    1.78
  -5   2  -7   53.04    2.34
   0   2  -7   12.41    1.19
   2   2  -8  309.84    4.77
   3   2  -9   12.56    1.46
   4   2 -10   40.29    2.11
   5   2 -12    5.09    1.38
   6   2 -15    6.61    1.73
   6   2 -14    1.35    1.41
   9   1 -13   11.45    1.34
  11   0 -12   -0.70    0.73
  -3   2  -6  119.01    2.96
  -2   2  -6   55.95    2.06
   1   2  -7   94.46    2.64
   5   2 -11    4.43    1.22
   6   2 -13    9.46    1.57
   8   1 -10    4.59    0.94
  -8   2  -9    5.22    1.34
  -7   2  -8    0.22    1.06
  -6   2  -7    5.75    1.21
  -4   2  -6  183.96    3.60
  -1   2  -6    5.51    0.90
  -1   3 -14   27.23    2.69
   6   2 -12    1.97    1.21
   7   2 -15    1.46    1.44
   9   1 -12    3.39    0.94
  -7   2  -7    2.26    1.01
  -5   2  -6   -1.56    0.85
  -3   3 -13   -0.40    1.86
  -2   3 -13    5.13    1.68
  -1   3 -13    3.20    1.55
   0   2  -6    9.38    1.00
   0   3 -14    1.87    1.60
   0   3 -13    9.15    1.96
   1   3 -14   40.81    2.94
   2   2  -7  325.52    4.54
   2   3 -15   -0.19    1.95
   3   2  -8   15.34    1.31
   4   2  -9    1.10    0.88
   5   2 -10    1.09    1.07
   7   2 -14   -0.05    1.26
  -8   2  -8    7.44    1.31
  -6   2  -6  201.30    3.85
  -4   3 -12   14.50    2.17
  -3   3 -12   21.23    2.15
  -2   3 -12    3.28    1.48
  -2   3 -11   15.23    1.95
  -1   3 -12    0.45    1.30
  -1   3 -11    3.22    1.56
   0   3 -12    1.66    1.33
   1   3 -13    9.47    1.73
   1   3 -12    7.46    1.73
   2   3 -14    1.83    1.64
   2   3 -13    3.79    1.68
   3   3 -15    5.31    2.11
   6   2 -11   33.74    1.92
   7   2 -13    2.73    1.28
   9   1 -11    7.05    1.08
  11   0 -11    2.04    0.68
  -8   2  -7   30.67    1.87
  -4   2  -5  357.72    4.60
  -4   3 -11   -0.09    1.45
  -3   2  -5   23.56    1.34
  -3   3 -11   -0.72    1.20
  -2   2  -5   -0.24    0.61
   0   3 -11    5.85    1.44
   1   2  -6   33.78    1.53
   2   3 -12    4.98    1.61
   3   3 -14    4.57    1.72
   4   2  -8   35.28    1.75
   4   3 -15   52.28    3.23
   5   2  -9   92.95    2.69
   7   2 -12   -0.58    1.05
   8   1  -9    4.03    0.82
  10   1 -13    4.79    0.98
  -9   2  -8    0.89    1.04
  -7   2  -6   21.17    1.49
  -5   2  -5   20.22    1.43
  -5   3 -11    0.69    1.50
  -4   3 -10    0.58    1.39
  -3   3 -10   23.77    1.97
  -2   3 -10    5.03    1.41
  -1   2  -5   54.92    1.80
  -1   3 -10   23.17    1.96
   0   3 -10   -3.24    1.38
   1   3 -11    0.70    1.23
   3   2  -7    9.94    1.05
   3   3 -13    2.21    1.36
   4   3 -14    0.01    1.61
   6   2 -10    5.69    1.14
   8   2 -14    4.31    1.40
 -10   1  -4   51.11    1.72
  -6   2  -5  155.49    3.19
  -5   3 -10    0.17    1.34
  -3   3  -9   -2.01    1.48
  -2   3  -9   88.49    3.27
  -1   3  -9   54.37    2.70
   0   2  -5  353.36    4.21
   1   3 -10   82.91    3.01
   2   2  -6  204.36    3.33
   2   3 -11    0.93    1.20
   3   3 -12    0.03    1.16
   4   3 -13    5.33    1.62
   7   2 -11   29.84    1.76
   8   2 -13   20.49    1.76
   9   1 -10    2.41    0.77
  10   1 -12    0.41    0.80
 -11   1  -5   -0.19    0.70
  -9   2  -7   16.51    1.45
  -8   2  -6    1.35    0.85
  -6   3 -10    3.43    1.46
  -5   3  -9    9.62    1.60
  -4   3  -9   45.06    2.39
   0   3  -9  383.44    5.96
   2   3 -10   61.39    2.66
   3   3 -11    0.41    1.31
   4   3 -12   12.20    1.73
   5   3 -14    0.74    1.29
  -7   2  -5   28.68    1.55
  -6   3  -9    1.94    1.30
  -4   2  -4  109.62    2.43
  -4   3  -8   -1.69    1.49
  -3   3  -8  746.34    8.20
  -2   3  -8   19.55    2.19
  -1   3  -8  496.71    6.63
   1   3  -9    3.31    1.28
   4   2  -7   59.13    1.97
   5   2  -8   42.49    1.80
   5   3 -13    1.68    1.42
   6   2  -9   20.36    1.43
   8   2 -12    2.26    1.05
  -9   2  -6    0.70    0.92
  -5   2  -4    3.63    0.86
  -5   3  -8    0.94    1.27
   0   3  -8   -1.75    1.35
   2   3  -9   21.40    1.87
   3   2  -6  251.94    3.61
   3   3 -10    2.20    1.13
   4   3 -11   12.73    1.51
   5   3 -12    0.23    1.26
   6   3 -14    4.18    1.56
   7   2 -10   -0.66    0.76
  10   1 -11    0.03    0.71
  -7   3  -9   -0.61    1.19
  -6   2  -4   12.61    1.13
  -6   3  -8    7.40    1.44
  -3   3  -7   20.51    1.92
   1   3  -8   28.90    1.89
   6   3 -13   -0.36    1.25
   8   2 -11    0.72    0.95
   9   2 -13    1.61    1.06
 -11   1  -4    0.92    0.67
  -5   3  -7   21.80    1.83
  -4   3  -7  246.66    4.58
  -2   3  -7    0.79    1.05
  -1   3  -7   98.19    2.94
  -1   4 -13    5.75    1.92
   0   4 -13    2.26    1.57
   3   3  -9    4.68    1.30
   4   3 -10    5.37    1.37
   5   3 -11    3.30    1.32
   7   3 -14    6.99    1.57
   9   1  -9    6.18    0.80
  -7   2  -4  194.22    3.22
  -7   3  -8   27.14    1.84
  -6   3  -7  118.38    3.33
  -2   4 -12    7.52    1.74
  -1   4 -12    8.13    1.74
   0   3  -7    4.58    1.03
   0   4 -12    2.16    1.75
   1   4 -13    0.81    1.48
   2   3  -8   58.55    2.27
   2   4 -13   10.97    2.04
   5   2  -7   11.00    1.05
   6   2  -8    5.58    0.95
   6   3 -12   -1.13    1.14
   7   2  -9    0.03    0.83
   9   2 -12    0.73    0.96
  -8   3  -8    2.58    1.22
  -4   4 -11    3.51    1.69
  -3   3  -6    5.78    1.19
  -3   4 -11   -0.17    1.29
  -2   4 -11    4.49    1.61
  -1   4 -11   12.79    1.80
   0   4 -11   67.91    3.20
   1   3  -7    0.04    1.01
   1   4 -12    2.69    1.50
   4   2  -6  106.52    2.33
   4   3  -9   75.24    2.65
   5   3 -10   68.29    2.64
   7   3 -13    1.42    1.26
  11   1 -12    0.90    0.76
  -7   3  -7   -2.33    0.96
  -5   3  -6   -0.07    1.05
  -4   3  -6   38.51    1.88
  -3   4 -10    7.26    1.71
  -2   3  -6    4.58    0.98
  -2   4 -10   -0.59    1.44
  -1   3  -6   23.63    1.60
  -1   4 -10   -1.07    1.46
   1   4 -11    1.77    1.62
   2   4 -12    8.68    1.69
   3   3  -8    4.02    1.18
   3   4 -13    0.42    1.37
   6   3 -11   37.96    2.13
   8   2 -10    1.01    0.79
  10   1 -10    3.28    0.75
  -8   3  -7    9.93    1.44
  -6   3  -6   45.04    2.06
  -5   4 -10   -0.99    1.38
  -4   4 -10   -0.57    1.30
   0   3  -6   31.54    1.72
   0   4 -10    4.74    1.66
   2   3  -7   18.14    1.48
   2   4 -11   22.04    2.18
   3   4 -12   21.39    2.03
   4   4 -13    0.25    1.54
   7   3 -12    0.77    1.12
   9   2 -11    1.40    0.96
  -4   4  -9   16.78    1.94
  -3   4  -9   13.22    1.83
  -2   4  -9   32.22    2.33
  -1   4  -9   92.20    3.37
   1   4 -10   14.61    1.76
   5   3  -9    5.33    1.19
   6   3 -10   -0.76    1.06
   8   3 -13    1.15    1.17
  -7   3  -6    0.03    0.73
  -5   4  -9    2.25    1.50
  -4   3  -5    0.91    0.97
  -3   3  -5   43.10    1.87
   0   4  -9    0.16    1.50
   1   3  -6  103.30    2.70
   2   4 -10  100.82    3.50
   3   4 -11   30.60    2.21
   4   3  -8    3.44    0.95
   4   4 -12    6.50    1.51
   5   4 -13    0.98    1.28
   6   2  -7    9.51    0.95
   7   2  -8    6.91    0.86
   7   3 -11    4.64    1.20
  10   2 -12    0.68    0.83
  11   1 -11    0.22    0.65
  -9   3  -7    2.11    1.04
  -8   3  -6   -0.80    0.88
  -6   4  -9    0.13    1.37
  -5   3  -5    0.49    0.76
  -4   4  -8    3.47    1.50
  -3   4  -8   14.16    1.80
  -2   3  -5    1.29    0.80
  -2   4  -8  121.01    3.63
  -1   3  -5    6.11    1.08
   1   4  -9   52.89    2.67
   3   3  -7    2.60    0.86
   4   4 -11   19.99    2.00
   8   2  -9    4.92    0.82
   8   3 -12    1.06    1.06
  -6   3  -5    3.47    0.86
  -5   4  -8   77.62    3.06
  -1   4  -8   74.48    2.86
   2   3  -6    5.10    1.07
   2   4  -9   22.53    2.03
   3   4 -10   17.36    1.79
   5   4 -12    3.22    1.31
   6   4 -13    2.72    1.50
   9   2 -10    1.11    0.81
  -9   3  -6    0.03    0.96
  -7   3  -5    3.08    0.91
  -6   4  -8   33.70    2.24
   0   3  -5   -0.39    0.71
   0   4  -8   44.78    2.31
   5   3  -8   72.19    2.30
   6   3  -9   14.88    1.27
   7   3 -10   25.65    1.68
  -7   4  -8    2.34    1.33
  -5   4  -7   62.18    2.65
  -4   4  -7   13.02    1.64
  -3   4  -7    0.21    1.04
  -2   4  -7   28.98    1.88
  -1   5 -11    1.01    1.84
   1   4  -8  104.58    3.16
   3   4  -9   68.93    2.79
   4   3  -7   24.60    1.44
   4   4 -10    0.64    1.16
   5   4 -11   15.20    1.65
   6   4 -12    4.44    1.46
   8   3 -11   13.73    1.38
  10   2 -11    1.35    0.79
  -8   3  -5    1.01    0.85
  -6   4  -7    4.78    1.38
  -5   3  -4   36.30    1.67
  -4   3  -4    0.38    0.70
  -3   3  -4    0.53    0.69
  -2   3  -4   -0.60    0.84
  -1   4  -7   14.75    1.43
   0   4  -7    2.06    1.30
   0   5 -11    5.41    1.61
   1   3  -5   87.91    2.31
   2   4  -8   24.32    1.83
   3   3  -6    1.35    0.91
   9   3 -12    2.47    1.04
  -7   4  -7    6.61    1.38
  -6   3  -4   23.47    1.41
  -3   5 -10   11.99    1.89
  -2   5 -10    1.29    1.39
  -1   3  -4  391.80    4.59
  -1   5 -10   -1.24    1.50
   1   5 -11    0.31    1.40
   4   4  -9   37.98    2.17
   5   4 -10   -0.26    1.22
   6   3  -8    1.02    0.89
   6   4 -11    2.49    1.31
   7   2  -7   31.19    1.29
   8   2  -8    3.93    0.74
 -11   2  -4    2.91    0.74
  -9   3  -5   10.91    1.11
  -7   3  -4   21.78    1.34
  -5   4  -6   15.51    1.59
  -4   4  -6    1.45    1.01
  -3   4  -6    3.99    1.04
  -2   4  -6   11.72    1.49
   0   5 -10    0.32    1.33
   1   4  -7    0.96    0.95
   2   3  -5   42.92    1.72
   2   5 -11   24.33    2.27
   3   4  -8    5.04    1.26
   5   3  -7    7.25    1.07
   7   3  -9    3.51    0.82
   7   4 -12    0.49    1.13
   8   3 -10    1.03    0.94
   9   2  -9    4.08    0.80
  -6   4  -6   13.45    1.52
  -4   5  -9    7.73    1.56
  -3   5  -9    0.52    1.42
  -2   5  -9    0.85    1.39
  -1   4  -6    0.90    0.94
  -1   5  -9   -0.15    1.48
   0   3  -4   12.03    1.05
   1   5 -10   15.17    1.89
   2   4  -7   29.18    1.84
   3   5 -11    2.93    1.76
   4   3  -6   21.40    1.37
   9   3 -11    0.96    0.89
 -10   2  -3    5.15    0.74
 -10   3  -5    9.02    1.09
  -8   3  -4    9.02    1.02
  -7   4  -6    0.78    1.10
   0   4  -6    0.57    0.99
   0   5  -9    3.39    1.58
   2   5 -10    2.69    1.48
   4   4  -8    0.35    1.12
   5   4  -9    0.44    0.95
   6   4 -10   10.47    1.35
   7   4 -11    4.88    1.31
  10   2 -10    0.44    0.60
  -5   3  -3    7.91    0.98
  -4   3  -3   44.19    1.59
  -4   4  -5   98.52    2.87
  -4   5  -8   20.59    2.04
  -3   3  -3   27.23    1.38
  -3   4  -5    9.98    1.40
  -3   5  -8    7.91    1.51
  -2   5  -8   10.29    1.74
  -1   5  -8   12.88    1.83
   1   3  -4   -0.25    0.86
   1   4  -6   -0.21    1.05
   1   5  -9   57.22    2.82
   3   3  -5    2.97    0.91
   3   5 -10   28.30    2.34
   4   5 -11   29.57    2.35
  -9   3  -4    1.45    0.83
  -8   4  -6   13.47    1.48
  -6   3  -3   28.40    1.41
  -6   4  -5   42.80    2.05
  -5   4  -5   28.02    1.66
  -2   3  -3    2.30    0.71
  -2   4  -5   13.45    1.29
   0   5  -8   21.68    2.07
   2   5  -9   18.92    1.87
   3   4  -7    0.48    0.85
   6   3  -7    1.18    0.84
   7   3  -8    0.98    0.76
   8   3  -9    6.80    0.98
  11   2 -11    0.37    0.72
  -7   3  -3    0.34    0.68
  -7   4  -5    6.72    1.22
  -4   5  -7    4.39    1.48
  -3   5  -7    2.49    1.40
  -1   3  -3   51.66    1.76
  -1   4  -5   15.63    1.33
   1   5  -8    1.45    1.48
   2   4  -6    2.33    1.11
   4   5 -10   18.59    2.03
   5   3  -6    8.73    1.05
   5   4  -8   -0.10    1.02
   5   5 -11    1.32    1.45
   6   4  -9   14.91    1.51
   7   4 -10    9.55    1.39
   8   4 -11    0.89    1.11
   9   3 -10   21.29    1.39
  -6   5  -7    3.90    1.46
  -5   5  -7    3.15    1.25
  -2   5  -7   -0.21    1.11
  -1   5  -7   23.32    2.01
   0   4  -5   24.53    1.53
   2   3  -4  213.74    3.24
   3   5  -9   15.12    1.73
   4   4  -7   20.31    1.59
   0   3  -3 1192.10    7.31
   0   5  -7   10.73    1.49
   2   5  -8    3.42    1.29
   4   3  -5   49.62    1.68
   0   1 -12    0.53    0.70
   0   2 -10  348.87    5.40
   1   1 -16    6.89    1.35
   1   3 -12    4.57    1.42
   2   4 -13    8.53    2.15
   3   5  -3   93.13    3.23
   4   6  -8    4.13    2.10
   4   6  -7    0.66    1.86
   4   6  -6   15.11    2.24
   5   6  -2   13.22    1.71
   0   1 -13    0.63    0.88
   0   2 -11  260.72    4.87
   1   2 -15   -0.32    1.36
   1   3 -13   10.40    1.91
   2   4  -1   41.69    1.93
   3   5  -2  170.35    4.14
   4   6  -5    4.36    1.66
   4   6  -4    4.38    1.69
   5   6  -1   -1.48    1.18
   6   6   1   15.18    1.67
   0   0 -14    0.06    0.59
   0   2 -12    3.72    1.25
   1   4  -9   57.44    3.11
   1   4  -8  109.71    3.70
   1   4  -7    0.50    1.09
   1   4  -6   -0.38    1.11
   1   4  -5   -0.33    1.18
   2   5  -9   20.14    2.51
   2   5  -8    1.15    1.79
   2   5  -7   19.73    2.22
   2   5  -6   -0.24    1.44
   3   5  -1   -0.19    1.14
   4   6  -3    3.39    1.57
   6   5   4   -0.34    0.78
   0   1 -14    3.67    1.01
   0   3  -8   -0.99    1.36
   0   3  -7    3.72    1.28
   0   3  -6   33.98    1.93
   1   4 -11    1.85    1.78
   1   4 -10   13.22    1.92
   1   4  -4   15.72    1.68
   2   4   0    0.96    0.89
   2   5 -11   25.21    2.83
   2   5 -10    3.39    1.81
   2   5  -5   -0.79    1.13
   3   4   2   48.14    1.72
   5   5   3    0.29    0.86
   5   6   0   20.03    1.81
   7   5   5   -0.08    0.70
   0   0 -15    0.44    0.74
   0   2 -13   11.32    1.55
   0   3  -5   -0.35    0.83
   1   4 -12    4.05    1.93
   1   4  -3  267.70    4.74
   2   5  -4    0.91    1.20
   3   6  -8    0.38    1.69
   3   6  -7    0.72    1.59
   3   6  -6   -0.07    1.46
   3   6  -5    0.71    1.67
   4   6  -2    9.93    1.57
   6   6   2    0.67    1.09
   0   1 -15    7.56    1.26
   0   2 -14   -0.46    1.14
   0   3 -11    7.64    1.35
   1   4 -13    1.81    1.63
   2   5  -3   25.27    1.90
   3   5   0   -0.23    0.81
   3   6  -4   12.26    1.99
   4   5   2    2.13    0.90
   4   6  -1    8.99    1.61
   5   6   1    0.36    1.22
   0   3 -12    0.34    1.17
   0   3  -3 1206.88    8.58
   1   4  -2   -0.12    0.92
   2   4   1   -0.83    0.75
   2   5  -2   11.65    1.75
   3   6  -3    6.11    1.72
  -1   2  -9  312.10    4.86
  -1   2  -8  251.33    4.21
   0   0 -16    1.09    0.77
   0   2 -15    0.40    1.25
   0   3 -13    8.95    1.60
   0   4  -9    0.29    1.65
   0   4  -8   47.75    2.77
   0   4  -7    3.69    1.56
   1   5 -11    0.97    2.01
   1   5 -10   15.38    2.24
   1   5  -9   55.63    3.29
   1   5  -8    2.80    1.61
   1   5  -7    2.69    1.48
   1   5  -6    2.69    1.60
   2   6  -9    2.05    2.42
   2   6  -8    0.58    1.99
   2   6  -7    2.09    1.96
   3   5   1   -0.21    0.88
   4   6   0    3.89    1.35
  -1   1 -12   15.71    1.32
  -1   2 -10   -2.77    1.06
  -1   2  -6    7.19    0.90
   0   3 -14    1.44    1.58
   0   3  -2   98.87    2.54
   0   4 -11   73.19    3.55
   0   4 -10    7.11    1.56
   0   4  -6   -0.64    1.03
   0   4  -5   24.35    1.92
   1   4  -1   26.71    1.58
   2   5  -1  126.04    3.45
   2   6  -6   26.58    2.45
   2   6  -5    0.80    1.69
   3   6  -2   22.14    1.99
   5   5   4   29.54    1.48
   5   6   2    3.37    1.19
   6   5   5   11.93    1.02
   6   6   3   15.00    1.35
  -1   2 -11    0.70    0.99
   0   4 -12    4.05    1.91
   0   4  -4   10.48    1.52
   1   5  -4    3.86    1.37
   2   6  -4    2.15    1.66
   3   6  -1   54.64    2.77
   4   5   3   24.68    1.45
   4   6   1    4.19    1.25
  -1   1 -13    0.24    0.78
  -1   2 -12    0.18    0.95
  -1   3 -10   25.05    2.08
  -1   3  -9   53.73    2.70
  -1   3  -8  489.94    6.72
  -1   3  -7   98.66    3.13
   0   4 -13    1.76    1.61
   1   5  -3  102.52    3.38
   2   4   2   84.16    2.23
   2   5   0   28.94    1.89
   2   6  -3    0.24    1.52
  -1   2 -13    3.40    1.18
  -1   3 -11    4.57    1.43
  -1   3  -6   20.74    1.54
   0   4  -3   33.57    1.90
   0   5  -9    4.14    1.99
   0   5  -8   24.92    2.55
   1   4   0   72.16    2.26
   1   5  -2   80.10    3.10
   1   6  -9   -1.62    2.20
   1   6  -8   21.42    2.74
   1   6  -7    8.13    2.22
   3   5   2   12.86    1.26
   3   6   0    4.65    1.43
  -1   2 -14    2.10    1.18
  -1   3 -12   -0.82    1.06
   0   4  -2   13.72    1.53
   0   5 -11    3.73    1.82
   0   5 -10    0.98    1.63
   0   5  -7   10.08    1.80
   0   5  -6   -0.06    1.30
   1   6  -6    0.44    1.58
   2   6  -2    1.71    1.44
   4   6   2    0.98    1.09
   5   6   3   -0.30    0.80
  -1   0 -14   -0.16    0.66
  -1   3 -13    3.11    1.33
  -1   3  -4  384.75    5.15
  -1   4 -10   -2.60    1.50
  -1   4  -9   92.01    3.58
  -1   4  -8   77.48    3.18
  -1   4  -7   13.93    1.81
   0   5  -5    4.07    1.39
   1   5  -1   33.07    2.16
   1   6  -5    0.19    1.46
   1   6  -4    0.41    1.63
   2   5   1    8.22    1.28
   2   6  -1   11.79    1.82
  -1   2 -15   26.56    1.98
  -1   3 -14   23.85    2.23
  -1   3  -3   52.44    2.09
  -1   4 -12    9.67    2.05
  -1   4 -11   12.60    1.90
  -1   4  -6   -0.30    1.08
   1   4   1   24.48    1.46
   3   6   1    7.08    1.40
   4   5   4    4.77    0.93
   5   5   5    1.38    0.76
  -1   0 -15    6.68    0.88
  -1   4 -13    6.20    1.79
  -1   4  -5   15.07    1.55
   0   4  -1   63.73    2.29
   0   5  -3    9.23    1.54
   0   6  -8    1.99    2.07
   1   5   0  114.81    3.31
   1   6  -3   -0.11    1.31
   3   5   3   23.88    1.44
  -2   1 -10   -0.98    0.77
  -2   1  -9   11.75    1.04
  -2   2 -11   19.39    1.54
  -2   2 -10   27.64    1.76
  -2   2  -9  162.87    3.57
  -2   2  -8  167.57    3.51
  -2   2  -7   28.25    1.63
  -1   4  -4   -0.10    0.98
  -1   5 -11   -0.04    1.93
  -1   5 -10   -1.48    1.77
  -1   5  -9    0.33    1.78
  -1   5  -8   17.93    2.35
  -1   5  -7   21.81    2.38
   0   5  -2   41.20    2.41
   0   6  -7   -0.02    1.64
   0   6  -6   28.27    2.56
   1   6  -2   10.84    1.91
   2   5   2    2.88    0.99
   2   6   0   48.44    2.48
   4   6   3    5.51    1.07
   5   6   4    7.83    1.16
  -2   2 -12    0.33    0.92
  -2   2  -6   54.38    1.96
  -2   3 -11   15.52    1.76
  -2   3 -10    7.30    1.53
  -2   3  -9   82.21    2.97
  -2   3  -8   22.71    1.86
  -2   3  -7    3.42    1.35
  -1   3  -2  497.31    5.47
  -1   4  -3    0.78    1.20
  -1   5  -6   24.56    2.19
   0   4   0   38.23    1.85
   0   6  -5    0.96    1.67
   2   7  -2    2.52    1.75
   3   6   2   28.88    1.92
  -2   2 -13   16.03    1.54
  -2   3 -12    4.56    1.44
  -2   3  -6    5.68    1.11
  -1   5  -5   11.22    1.70
   0   5  -1  118.84    3.54
   0   6  -4    3.94    1.59
   1   4   2    3.08    0.86
   1   5   1   22.35    1.72
   1   6  -1   78.47    3.21
   2   6   1   35.31    2.19
  -2   2 -14    0.20    1.03
  -2   3 -13    2.69    1.44
  -2   3  -5    1.66    0.91
  -2   4 -12    5.84    1.87
  -2   4 -11    3.75    1.70
  -2   4 -10    1.86    1.37
  -2   4  -9   30.20    2.31
  -2   4  -8  123.28    3.95
  -2   4  -7   29.54    2.30
  -1   3  -1   76.92    2.24
  -1   4  -2    1.57    1.02
  -1   5  -4    8.93    1.56
  -1   6  -8   -0.84    2.06
   0   6  -3   28.78    2.34
   1   7  -3   13.80    2.39
   2   7  -1    9.03    1.82
  -2   3  -4    0.75    1.03
  -2   4  -6   11.91    1.50
  -1   5  -3   -0.64    1.29
  -1   6  -7    1.77    1.84
  -1   6  -6    1.21    1.95
   0   6  -2   20.02    2.20
   1   6   0    2.59    1.53
   2   5   3   64.42    2.24
   3   5   4   39.34    1.65
   3   6   3    3.37    1.17
   4   5   5    8.20    0.96
   4   6   4   11.18    1.23
  -2   4  -5   14.77    1.65
  -2   5 -10   -0.21    1.54
  -2   5  -9    2.49    1.59
  -2   5  -8   11.83    1.94
  -2   5  -7   -1.84    1.60
  -1   4  -1   24.45    1.73
  -1   6  -5   34.07    2.68
   0   4   1   65.23    2.21
   0   5   0    1.19    1.09
   1   7  -2    4.46    1.63
   2   6   2    3.60    1.23
   2   7   0   16.99    2.01
  -2   3  -3    2.13    1.06
  -2   4  -4   17.43    1.64
  -2   5  -6    0.14    1.39
  -1   5  -2   57.90    2.63
  -1   6  -4    8.93    1.82
   0   6  -1    1.86    1.66
   1   5   2   59.13    2.30
   1   6   1    0.78    1.31
   1   7  -1    0.11    1.59
  -3   3 -10   23.30    1.93
  -3   3  -9   -2.70    1.44
  -2   4  -3  184.96    4.19
  -2   5  -5   55.85    2.90
  -1   6  -3    0.24    1.67
   0   7  -3    7.49    1.89
   2   7   1   14.36    1.89
  -3   2 -11    2.76    1.00
  -3   2  -9   42.07    2.01
  -3   2  -8   19.69    1.63
  -3   3 -12   22.39    1.97
  -3   3 -11   -1.16    0.95
  -3   3  -8  707.90    8.07
  -3   3  -7   20.11    1.99
  -3   4 -11    0.52    1.53
  -3   4 -10    7.77    1.79
  -3   4  -9   14.28    2.00
  -3   4  -8   12.02    1.92
  -2   5  -4   -0.14    1.27
  -2   6  -7    0.29    1.64
  -1   4   0   71.20    2.46
  -1   5  -1   21.70    1.81
   0   5   1  118.82    3.26
   0   6   0  213.29    5.03
   0   7  -2    0.52    1.76
   1   7   0    2.52    1.61
  -3   2 -13   26.96    1.86
  -3   2 -12    0.90    1.02
  -3   2  -7  355.83    4.95
  -3   3 -13   -1.07    1.32
  -3   3  -6    7.33    1.37
  -3   4  -7    1.27    1.26
  -2   3  -2    1.50    0.86
  -2   4  -2   88.93    2.96
  -2   5  -3   69.13    3.11
  -2   6  -6   20.71    2.38
  -2   6  -5    1.07    1.87
  -1   6  -2    5.68    1.46
   0   4   2   12.47    1.19
   1   6   2    4.76    1.34
   2   5   4    0.40    0.80
   2   6   3    9.64    1.34
   3   6   4    0.96    0.84
  -3   2 -14    0.64    1.15
  -3   2  -6  120.99    2.91
  -3   3  -5   39.79    2.07
  -3   4  -6    6.20    1.38
  -3   5 -10   12.17    2.05
  -3   5  -9   -0.04    1.51
  -3   5  -8    6.28    1.72
  -3   5  -7    2.27    1.75
  -2   6  -4    2.74    1.87
  -1   5   0  120.30    3.54
   0   7  -1    2.02    1.74
   1   5   3    0.66    0.86
   3   5   5    2.08    0.76
   4   6   5    6.73    1.07
  -3   1  -9   10.61    0.99
  -3   4  -5   11.73    1.55
  -3   5  -6    0.17    1.38
  -2   0 -15   -0.36    0.62
  -2   5  -2    2.31    1.17
  -1   6  -1   -1.89    1.25
   0   5   2   40.50    2.07
   0   6   1    2.38    1.48
   1   7   1    9.09    1.68
  -3   2  -5   22.92    1.36
  -3   3  -4    0.47    0.89
  -3   4  -4    3.08    1.20
  -3   5  -5    2.34    1.56
  -3   6  -7    5.49    2.29
  -2   3  -1  471.02    5.38
  -2   4  -1    0.37    0.93
  -2   6  -3   11.59    1.89
  -1   4   1   28.60    1.59
  -1   7  -2   -1.53    1.74
   0   7   0    0.24    1.58
  -3   4  -3    1.94    1.34
  -3   5  -4   44.41    2.64
  -3   6  -6    1.20    1.66
  -2   5  -1    7.30    1.34
  -2   6  -2    2.89    1.78
  -1   5   1   33.42    2.11
  -1   6   0    3.78    1.58
   1   6   3    0.75    1.11
   1   7   2   -0.22    1.31
   2   6   4    3.18    1.00
  -4   3 -12   12.71    1.74
  -4   3 -11    0.44    1.19
  -4   3 -10   -0.36    1.16
  -4   3  -9   46.57    2.45
  -4   3  -8    1.19    1.50
  -4   4 -11    4.50    1.47
  -4   4 -10   -0.89    1.34
  -4   4  -9   17.19    1.93
  -4   4  -8    3.66    1.68
  -4   4  -7   12.20    1.89
  -4   5  -9    8.27    2.09
  -3   2  -4   20.58    1.26
  -3   3  -3   24.86    1.60
  -3   6  -5   24.13    2.46
  -1   7  -1   11.12    2.04
   0   4   3   33.03    1.55
   0   6   2   18.20    1.79
   0   7   1    0.28    1.49
   3   6   5   21.17    1.45
  -4   3  -7  249.97    4.93
  -4   4  -6    0.50    1.45
  -4   5  -8   20.49    2.37
  -4   5  -7    4.67    1.89
  -3   4  -2   51.96    2.47
  -3   6  -4    2.11    1.62
  -2   3   0   20.43    1.38
  -2   4   0    0.38    0.89
  -2   5   0   27.29    2.07
  -2   6  -1   37.11    2.53
  -1   6   1   79.37    3.26
   0   5   3    7.55    1.21
   1   5   4    8.77    1.04
  -4   2 -12    2.34    1.02
  -4   2 -11   -0.04    0.84
  -4   2 -10   -0.46    0.83
  -4   2  -9   12.35    1.32
  -4   2  -8   34.90    1.91
  -4   3  -6   38.92    2.10
  -4   4  -5  101.83    3.50
  -4   5  -6   15.04    1.98
  -3   3  -2  314.72    4.77
  -3   6  -3    1.94    1.58
  -1   4   2   -0.38    0.74
  -1   5   2   76.95    2.77
  -1   7   0    2.31    1.48
   2   5   5   52.82    1.80
  -4   2 -13    4.75    1.17
  -4   2  -7  182.92    3.75
  -4   3  -5    3.55    1.25
  -4   5  -5    6.37    1.65
  -4   6  -6    0.48    1.96
  -3   6  -2   30.39    2.64
  -2   6   0   50.69    2.90
  -2   7  -1   14.66    2.46
   0   6   3   24.60    1.87
   0   7   2   -0.91    1.30
   1   6   4    7.60    1.22
   4   6   6    0.10    0.70
  -4   2  -6  185.88    3.69
  -4   4  -4   54.84    2.58
  -4   5  -4    6.20    1.62
  -4   6  -5    9.17    1.99
  -3   4  -1   28.74    1.82
  -3   5  -1    0.45    1.16
  -2   4   1   41.54    1.93
  -2   5   1  136.70    3.76
  -1   6   2   10.38    1.57
  -1   7   1   -0.04    1.51
   2   6   5    1.37    0.96
  -5   4 -10    0.39    1.47
  -5   4  -9    3.25    1.66
  -5   4  -8   75.85    3.42
  -5   5  -8    9.64    2.16
  -4   3  -4   -0.33    0.85
  -4   4  -3   26.50    2.15
  -4   5  -3   26.76    2.39
  -4   6  -4   13.82    2.12
  -3   3  -1  110.16    2.82
  -3   6  -1    7.40    1.95
  -2   6   1   13.21    1.93
  -2   7   0   17.39    2.34
  -5   3 -11   -0.39    1.20
  -5   3 -10    0.15    1.16
  -5   3  -9    8.36    1.51
  -5   4  -7   63.31    3.15
  -5   5  -7    2.69    1.88
  -4   6  -3    4.79    2.00
  -3   4   0   20.83    1.70
  -3   5   0    0.22    1.25
  -2   3   1    1.96    0.71
  -1   5   3  107.52    3.08
  -1   7   2    3.38    1.56
   0   5   4    0.86    0.84
   0   7   3    6.81    1.55
   3   6   6    0.54    0.86
  -5   3  -8    1.35    1.01
  -5   3  -7   20.84    1.88
  -5   4  -6   15.15    1.83
  -5   5  -6   11.78    1.92
  -4   1  -9    0.39    0.65
  -4   1  -8   22.61    1.34
  -4   3  -3   45.75    2.09
  -4   4  -2   51.45    2.55
  -4   5  -2    4.10    1.48
  -3   6   0    5.44    1.80
  -2   5   2    9.96    1.59
  -2   7   1    9.09    1.96
  -1   4   3  259.54    4.01
  -1   6   3    0.38    1.16
   0   6   4    6.29    1.28
   1   5   5   10.53    1.04
  -5   3  -6    2.44    1.30
  -5   4  -5   32.32    2.24
  -5   5  -5    2.24    1.52
  -4   2  -4  107.74    2.73
  -4   6  -2    1.88    1.57
  -3   3   0  131.52    3.03
  -2   4   2  250.81    4.25
  -2   6   2    3.42    1.48
   1   6   5   28.85    1.76
  -5   2 -12    2.09    1.16
  -5   2 -11    1.66    1.02
  -5   2 -10   -0.45    0.95
  -5   2  -9   22.14    1.63
  -5   3  -5   -0.11    1.20
  -5   4  -4    6.78    1.57
  -5   5  -4   32.25    2.47
  -5   6  -4    8.14    2.19
  -4   3  -2    4.19    1.05
  -4   4  -1    2.18    1.30
  -4   6  -1    7.25    1.96
  -3   5   1    1.55    1.41
  -1   7   3   13.67    1.87
   2   5   6    2.04    0.80
  -6   4  -9   -0.08    1.53
  -5   2  -8  174.80    3.81
  -5   5  -3   -0.79    1.36
  -5   6  -3    0.49    1.85
  -3   4   1    6.56    1.16
  -3   6   1   51.59    2.79
  -2   7   2    1.30    1.54
   2   6   6   18.58    1.36
  -6   4  -8   32.58    2.43
  -6   4  -7    2.70    1.71
  -6   5  -7    4.31    1.86
  -6   5  -6    1.28    1.85
  -5   2  -7   49.96    2.13
  -5   3  -4   35.23    2.10
  -5   4  -3   61.93    2.74
  -4   2  -3    3.26    0.81
  -4   5   0    6.89    1.66
  -4   6   0    4.49    1.83
  -2   5   3   25.56    1.91
  -2   6   3    0.97    1.26
  -1   5   4    5.65    1.08
  -1   6   4    0.45    1.08
  -6   3 -10    3.63    1.35
  -6   3  -9    0.78    1.27
  -6   4  -6   13.44    2.00
  -6   5  -5   13.30    2.22
  -5   2  -6    1.25    1.13
  -5   4  -2    8.95    1.62
  -5   5  -2   66.42    3.16
  -5   6  -2    4.11    1.83
  -4   3  -1   33.47    1.77
  -4   4   0   16.31    1.55
  -3   3   1    4.90    1.04
  -3   5   2  171.66    4.22
  -3   6   2   22.43    2.16
  -2   4   3  116.94    2.98
  -1   4   4   18.21    1.29
   0   5   5    3.06    0.83
   0   6   5   -0.14    0.92
  -6   3  -8    8.67    1.44
  -6   3  -7  114.74    3.65
  -6   4  -5   44.44    2.75
  -6   5  -4   -0.76    1.69
  -5   2  -5   23.39    1.66
  -5   3  -3    7.87    1.24
  -5   5  -1   13.69    2.03
  -5   6  -1   -1.21    1.72
  -3   4   2   20.71    1.71
  -6   3  -6   45.63    2.44
  -6   4  -4    2.06    1.59
  -6   5  -3   19.81    2.32
  -6   6  -3   18.92    2.68
  -4   2  -2    0.32    0.67
  -4   5   1    4.46    1.33
  -4   6   1    7.39    1.66
   1   5   6   21.48    1.29
   1   6   6    0.45    0.84
  -6   3  -5    1.62    1.35
  -5   2  -4    3.68    1.12
  -5   3  -2   85.44    2.86
  -5   4  -1    1.27    1.23
  -5   5   0   16.90    2.03
  -5   6   0   20.85    2.42
  -4   3   0    4.81    1.00
  -4   4   1  201.90    4.28
  -3   5   3   97.15    3.22
  -3   6   3    6.25    1.56
  -2   5   4    0.95    1.02
  -2   6   4    0.94    1.18
  -1   6   5    0.21    1.13
   3   6   7    5.48    0.84
  -7   4  -8    1.47    1.66
  -7   4  -7    9.37    1.95
  -6   2 -11   23.64    1.77
  -6   2 -10    5.70    1.21
  -6   2  -9    0.16    0.93
  -6   4  -3    0.66    1.25
  -6   5  -2   10.07    1.81
  -6   6  -2   -1.06    1.69
  -5   1  -9    4.75    0.84
  -5   1  -8    9.37    1.07
  -4   5   2    4.45    1.50
  -4   6   2   12.34    1.94
  -1   5   5    7.28    1.06
  -7   4  -6    1.65    1.64
  -7   5  -5    0.40    1.64
  -6   2  -8   22.42    1.66
  -6   3  -4   25.22    1.88
  -6   4  -2   11.09    1.82
  -6   6  -1   16.25    2.43
  -5   4   0   14.20    1.59
  -5   6   1    0.82    1.68
  -4   2  -1   10.94    1.11
  -3   3   2   -1.04    0.84
  -3   4   3  175.04    3.77
  -2   4   4  131.55    3.04
   0   6   6   23.96    1.63
   2   6   7    0.11    0.77
  -7   3  -9   -0.29    1.25
  -7   3  -8   24.30    2.08
  -7   4  -5    5.60    1.82
  -7   5  -4   11.63    2.00
  -6   2  -7    5.95    1.07
  -6   5  -1    0.48    1.53
  -5   1  -7   44.25    1.75
  -5   2  -3  100.15    2.68
  -5   3  -1   13.13    1.36
  -5   5   1    3.48    1.34
  -4   4   2   24.24    1.86
   0   5   6   -0.50    0.75
  -7   3  -7   -0.15    1.30
  -7   4  -4   62.28    3.17
  -7   5  -3    0.26    1.49
  -6   2  -6  196.64    4.03
  -6   3  -3   28.84    1.97
  -6   4  -1  111.38    3.68
  -6   6   0   -3.17    1.72
  -5   1  -6  347.87    4.41
  -4   3   1    4.53    0.98
  -4   6   3    4.52    1.59
  -3   5   4    2.95    1.27
  -3   6   4   10.57    1.49
  -2   6   5    0.35    1.07
  -1   4   5    0.51    0.71
  -7   3  -6    0.26    1.29
  -7   5  -2    7.56    2.02
  -6   2  -5  154.14    3.62
  -6   5   0    0.30    1.35
  -5   2  -2   34.34    1.74
  -5   4   1   13.92    1.57
  -5   6   2   11.21    1.89
  -4   5   3    9.28    1.39
  -2   5   5    0.45    0.86
  -1   6   6    0.11    1.04
   1   6   7    1.27    0.83
  -7   3  -5    4.14    1.45
  -7   4  -3    7.23    1.60
  -6   3  -2   27.73    1.91
  -6   6   1    4.19    1.93
  -5   1  -5  242.41    3.67
  -5   3   0    2.08    0.99
  -5   5   2   10.02    1.55
  -4   2   0  146.88    2.93
  -8   4  -6   13.91    1.97
  -8   5  -4    2.46    1.93
  -7   2 -10    2.04    1.22
  -7   3  -4   26.71    2.09
  -7   4  -2   17.60    2.09
  -7   5  -1   -0.39    1.44
  -6   2  -4   13.75    1.50
  -6   4   0   33.17    2.13
  -6   5   1   10.32    1.71
  -5   6   3    1.73    1.59
  -4   4   3    1.70    1.28
  -4   6   4    4.37    1.53
  -3   3   3    3.71    1.00
  -3   4   4  120.88    3.12
  -3   6   5    1.08    1.20
  -1   5   6   -0.70    0.74
  -8   4  -5   20.24    2.26
  -8   5  -3    6.35    2.12
  -7   2  -9    0.72    1.03
  -7   2  -8    0.38    1.06
  -7   6   0   -0.36    1.74
  -6   1  -9    6.54    1.05
  -6   3  -1    0.69    0.98
  -6   6   2    3.63    1.84
  -5   4   2   54.02    2.46
  -4   3   2   11.41    1.21
  -4   5   4   90.48    3.22
  -2   4   5   13.45    1.20
  -2   6   6   27.14    1.96
   0   6   7   -0.14    0.84
  -8   3  -8    5.17    1.55
  -8   3  -7   12.13    1.77
  -8   4  -4   18.06    2.17
  -8   5  -2    8.15    2.12
  -7   2  -7    2.14    1.09
  -7   3  -3   -0.85    1.11
  -7   4  -1   21.34    2.03
  -7   5   0   33.43    2.62
  -6   1  -8   21.75    1.43
  -6   2  -3    4.74    1.19
  -6   4   1   51.99    2.67
  -6   5   2    0.46    1.49
  -5   2  -1   30.51    1.56
  -5   3   1   14.22    1.37
  -5   5   3    7.27    1.45
  -3   5   5    3.18    1.09
  -8   3  -6    1.83    1.39
  -8   4  -3   -0.36    1.58
  -7   2  -6   22.44    1.72
  -7   6   1    8.10    2.04
  -6   1  -7   47.30    1.90
  -5   6   4    7.08    1.72
  -4   6   5    4.14    1.44
  -2   5   6    0.23    0.81
   0   5   7   12.20    1.09
  -8   3  -5    1.81    1.41
  -8   5  -1   13.18    2.06
  -7   2  -5   27.25    1.91
  -7   3  -2   84.74    3.05
  -7   4   0   -0.94    1.43
  -7   5   1    1.06    1.43
  -6   2  -2    1.81    1.08
  -6   3   0    4.56    1.13
  -6   6   3    7.29    1.81
  -4   4   4   91.18    2.93
  -3   6   6    0.10    1.11
  -1   6   7    7.35    1.11
  -9   4  -5    4.37    1.91
  -8   3  -4    9.31    1.68
  -8   4  -2   17.92    2.01
  -7   6   2    1.54    1.73
  -6   1  -6   19.17    1.40
  -6   4   2   -1.12    1.31
  -6   5   3    4.75    1.61
  -5   2   0   74.37    2.32
  -5   3   2   54.89    2.32
  -5   5   4    5.04    1.34
  -4   3   3  526.98    5.93
  -4   5   5    1.66    1.24
  -3   4   5    1.31    0.98
  -9   4  -4    2.65    1.83
  -8   2  -9    6.03    1.41
  -8   4  -1    5.44    1.80
  -8   5   0    8.53    1.86
  -7   2  -4  200.26    4.17
  -7   3  -1   -0.79    1.04
  -7   4   1   10.40    1.79
  -7   5   2   15.69    2.13
  -6   6   4    0.41    1.59
  -5   6   5    2.13    1.49
  -3   3   4  268.42    3.93
  -3   5   6    0.91    0.93
  -2   6   7    0.59    1.13
  -1   5   7    2.07    0.88
   1   6   8    0.27    0.75
  -9   3  -7    2.17    1.49
  -9   4  -3    2.51    1.76
  -8   2  -8    5.62    1.32
  -8   3  -3   10.39    1.47
  -7   6   3    2.27    1.85
  -6   1  -5  217.23    3.69
  -6   2  -1   48.49    2.10
  -6   3   1   27.89    1.79
  -4   6   6   13.93    1.73
  -2   4   6    3.51    0.92
  -9   3  -6    2.33    1.50
  -9   5  -1    2.58    1.86
  -8   2  -7   29.40    1.85
  -8   2  -6    0.69    1.15
  -8   3  -2    1.90    1.51
  -8   4   0    0.43    1.58
  -8   5   1    3.86    1.64
  -7   1  -9    3.95    1.01
  -7   2  -3   44.35    2.12
  -7   3   0   43.72    2.39
  -6   4   3   26.83    2.17
  -6   5   4   10.00    1.77
  -5   4   4  124.60    3.58
  -5   5   5    1.84    1.31
   0   6   8    2.02    0.91
  -9   3  -5    9.90    1.80
  -9   4  -2    1.11    1.61
  -9   5   0   -0.03    1.84
  -7   1  -8   -1.12    0.77
  -7   4   2   25.55    2.04
  -7   5   3   -0.14    1.31
  -6   1  -4  155.42    3.13
  -6   6   5   -0.05    1.51
  -5   2   1   32.41    1.72
  -5   3   3   72.99    2.63
  -4   4   5   56.92    2.25
  -4   5   6    1.29    1.13
  -3   6   7    1.08    1.10
  -2   5   7   19.73    1.43
  -9   3  -4    1.54    1.49
  -9   4  -1   23.14    2.46
  -8   2  -5    0.95    1.01
  -8   3  -1  138.07    4.07
  -8   4   1   14.28    2.00
  -8   5   2    0.49    1.46
  -7   1  -7   89.62    2.59
  -7   2  -2    0.77    0.92
  -7   6   4   11.88    1.95
  -6   2   0   27.98    1.71
  -6   3   2    0.21    0.96
  -5   6   6   -0.51    1.34
  -4   3   4    0.67    1.05
  -1   6   8   19.75    1.46
  -9   3  -3    5.33    1.65
  -9   5   1    1.68    1.89
  -8   2  -4   19.88    1.82
  -7   1  -6   17.18    1.38
  -7   3   1    7.50    1.41
  -7   5   4    8.60    1.85
  -6   1  -3   61.02    2.05
  -6   5   5    9.36    1.71
  -4   6   7    0.53    1.20
  -3   4   6   12.20    1.23
  -3   5   7    3.66    1.12
  -9   2  -8    0.38    1.15
  -9   4   0   26.14    2.53
  -8   3   0   33.01    2.32
  -8   5   3    4.33    1.86
  -7   2  -1   16.92    1.56
  -7   4   3    0.16    1.21
  -6   4   4  147.95    3.96
  -5   5   6    4.68    1.36
  -3   3   5    2.20    0.82
  -2   6   8    0.38    0.90
   0   5   8   20.66    1.21
 -10   3  -5   11.28    1.92
 -10   4  -2    9.72    2.04
  -9   2  -7   16.16    1.74
  -9   3  -2   14.59    1.81
  -9   5   2   -0.80    1.79
  -8   2  -3    0.00    0.94
  -8   4   2    0.78    1.31
  -7   1  -5   53.18    2.14
  -6   3   3   18.14    1.78
  -6   6   6    7.78    1.69
  -5   2   2  264.98    4.12
  -1   5   8    3.23    0.87
 -10   3  -4   -1.88    1.43
 -10   4  -1   14.07    2.32
  -9   2  -6   -0.65    1.05
  -9   3  -1   12.34    1.96
  -9   4   1   15.52    2.00
  -8   2  -2   39.76    2.23
  -7   3   2    4.04    1.21
  -7   5   5    4.55    1.68
  -6   1  -2   50.57    1.88
  -6   2   1   67.19    2.31
  -5   3   4  330.72    4.99
  -5   6   7   18.40    1.96
  -4   4   6    0.63    0.79
  -4   5   7   -0.42    1.02
  -3   6   8    2.03    1.11
  -2   4   7   27.16    1.42
 -10   3  -3    2.58    1.62
  -9   2  -5    5.40    1.24
  -9   5   3    0.69    1.89
  -8   1  -9   -0.05    0.76
  -8   1  -8    4.91    1.11
  -8   3   1    2.83    1.13
  -8   4   3    0.66    1.56
  -8   5   4    6.25    1.72
  -7   1  -4   -0.27    1.00
  -7   2   0    0.95    0.89
  -7   4   4    3.39    1.43
  -6   4   5   83.34    3.12
  -6   5   6    4.14    1.48
  -4   3   5   50.86    1.99
  -2   5   8    2.98    1.01
 -10   4   0    1.04    1.68
  -9   2  -4    6.15    1.30
  -9   3   0    1.25    1.55
  -9   4   2   -0.67    1.60
  -8   1  -7    3.30    1.02
  -5   4   6    0.06    1.04
  -5   5   7    4.89    1.33
  -4   6   8    3.16    1.29
 -10   3  -2    1.70    1.56
 -10   4   1   -0.63    1.72
  -9   2  -3   28.77    2.06
  -8   1  -6   18.89    1.49
  -8   2  -1   41.33    2.16
  -8   3   2    2.53    1.41
  -8   5   5   -0.55    1.64
  -7   1  -3    8.56    1.21
  -7   3   3   -1.05    1.29
  -6   2   2   -1.60    1.08
  -6   3   4    5.18    1.58
  -3   4   7    0.17    0.75
  -3   5   8    1.35    0.94
  -1   6   9    0.53    0.82
 -10   2  -6    1.64    1.32
 -10   3  -1   67.45    3.35
  -9   3   1    2.60    1.55
  -9   4   3   -1.29    1.62
  -9   5   4    8.89    1.93
  -8   1  -5   92.78    2.81
  -8   4   4    5.20    1.55
  -7   2   1    0.31    0.89
  -7   4   5   -1.30    1.40
  -7   5   6    1.44    1.43
  -6   1  -1   11.36    1.03
  -5   2   3  578.60    5.95
  -5   3   5  155.66    3.52
  -2   6   9    0.87    0.97
 -11   3  -3    2.15    1.70
 -10   2  -5   -1.28    1.21
 -10   4   2   -0.60    1.71
  -9   2  -2   11.43    1.52
  -8   2   0    2.62    1.08
  -7   1  -2    5.22    1.08
  -6   4   6    1.38    1.26
  -6   5   7   15.78    1.85
  -4   4   7   18.89    1.48
  -4   5   8   -0.10    1.01
  -3   3   6    1.04    0.72
 -10   2  -4    4.07    1.46
 -10   3   0    4.86    1.85
  -9   1  -9   18.05    1.59
  -9   5   5    6.51    2.09
  -8   1  -4  136.39    3.39
  -8   3   3   28.15    2.16
  -8   5   6    1.30    1.68
  -7   3   4  698.57    8.20
 -11   3  -2    2.23    1.53
 -10   2  -3    8.06    1.64
 -10   4   3    0.08    1.77
  -9   1  -8    2.12    0.98
  -9   1  -7   10.44    1.33
  -9   2  -1   13.91    1.53
  -9   3   2    0.76    1.25
  -9   4   4   48.44    2.91
  -8   1  -3    9.03    1.35
  -8   4   5    6.07    1.57
  -7   2   2  143.26    3.49
  -7   5   7   -1.10    1.41
  -6   1   0    9.04    1.12
  -6   2   3  108.68    3.00
  -6   3   5    4.42    1.40
  -5   4   7    1.45    1.01
  -5   5   8   14.58    1.64
  -4   3   6   19.61    1.38
 -11   3  -1   -0.41    1.47
 -11   4   2    2.42    2.10
 -10   3   1    7.00    1.63
  -9   1  -6   10.52    1.39
  -8   2   1    0.00    0.96
  -7   0 -11    1.74    0.69
  -7   0 -10   -0.60    0.65
  -7   0  -9    3.16    0.73
  -7   1  -1    7.38    1.15
  -7   4   6    9.89    1.53
  -2   4   8   22.99    1.35
  -2   5   9   18.60    1.42
  -1   5   9   49.88    1.81
 -11   3   0   31.50    2.74
 -10   2  -2   -0.98    1.25
  -9   1  -5    3.33    1.17
  -9   2   0   21.76    1.77
  -9   3   3   -0.14    1.50
  -9   5   6   -0.58    1.61
  -8   5   7   11.08    2.02
  -6   4   7    0.81    1.20
  -6   5   8    4.74    1.47
  -5   2   4  415.03    5.08
  -5   3   6    8.17    1.26
  -3   4   8    5.27    0.92
  -3   5   9   12.03    1.36
 -11   2  -4    2.66    1.52
 -11   4   3   -0.61    2.01
 -10   2  -1    1.32    1.48
 -10   3   2    4.84    1.55
 -10   4   4    7.89    2.03
  -9   1  -4  104.23    3.22
  -9   4   5   37.18    2.65
  -8   1  -2   38.29    1.88
  -8   2   2    0.13    1.25
  -8   4   6    0.58    1.53
  -7   2   3   75.04    2.75
  -7   3   5   23.84    1.98
  -4   4   8    0.64    0.86
  -4   5   9   -0.31    0.94
 -11   2  -3    3.26    1.58
 -11   3   1   11.64    2.18
  -9   2   1    9.50    1.36
  -7   1   0   -0.15    0.76
  -7   4   7    1.64    1.35
  -7   5   8   16.32    1.93
  -6   1   1  452.88    5.20
  -6   2   4  155.00    3.53
  -6   3   6   13.67    1.55
  -3   3   7    3.39    0.90
 -11   2  -2    1.45    1.54
 -11   4   4    2.16    2.16
 -10   1  -7    0.19    1.01
 -10   1  -6   14.90    1.58
 -10   2   0   57.74    2.93
 -10   3   3   -0.20    1.61
 -10   4   5    3.62    2.02
  -9   1  -3   70.12    2.62
  -9   3   4    8.97    1.71
  -9   4   6    0.43    1.73
  -8   1  -1    0.55    0.83
  -8   3   5  242.37    5.26
  -5   4   8   -0.49    0.99
  -5   5   9    4.33    1.28
  -4   2   5    1.38    0.81
 -11   3   2    2.47    1.58
 -10   1  -5   -0.30    1.11
  -9   1  -2   -0.86    1.05
  -9   2   2    1.08    1.23
  -8   2   3    7.32    1.58
  -8   4   7   19.50    2.11
  -8   5   8    3.57    1.52
  -7   3   6   32.26    2.16
  -6   4   8    5.38    1.36
  -6   5   9   24.23    2.05
  -4   3   7   22.38    1.45
 -12   3   1   -0.75    1.96
 -11   2  -1    4.34    1.61
 -10   1  -4   52.20    2.55
 -10   2   1    9.84    1.79
 -10   3   4    6.15    1.95
  -8   0 -10   25.37    1.38
  -8   0  -9    0.68    0.76
  -8   1   0   11.04    1.36
  -7   1   1   48.66    2.10
  -7   2   4   18.71    1.63
  -7   5   9    5.06    1.64
  -5   2   5   21.38    1.39
  -5   3   7    8.22    1.23
 -11   2   0   12.78    2.04
 -11   3   3    0.21    1.48
 -11   4   5    3.90    2.02
 -10   1  -3   27.15    2.08
 -10   4   6    7.14    1.99
  -9   1  -1    1.40    1.15
  -9   3   5    6.71    1.76
  -9   4   7    2.90    1.77
  -8   3   6   37.61    2.51
  -7   4   8    5.34    1.48
  -6   1   2   39.16    1.74
  -3   5  10   23.33    1.60
 -12   2  -2   16.97    2.04
 -12   3   2    0.82    1.61
 -10   2   2    2.89    1.54
  -9   2   3    0.04    1.17
  -6   2   5  134.86    3.27
  -6   3   7    0.58    0.89
  -5   5  10    2.88    1.33
  -4   4   9   34.37    1.80
  -4   5  10   16.77    1.53
  -3   4   9   60.49    2.11
  -2   4   9   24.87    1.37
  -2   5  10    3.58    0.98
 -12   2  -1    9.10    2.03
 -11   1  -5   -0.22    1.21
 -11   2   1   16.72    2.17
 -11   3   4   10.12    2.19
 -10   1  -2   16.69    1.79
 -10   3   5   92.95    3.81
 -10   4   7    8.23    2.13
  -9   1   0   15.19    1.63
  -8   0  -5   -2.45    0.89
  -8   1   1    2.02    0.94
  -8   4   8    2.94    1.35
  -7   0  -3    0.26    0.77
  -7   1   2   71.79    2.49
  -7   3   7    0.83    1.26
  -6   5  10    0.96    1.29
  -5   4   9   -0.21    0.95
  -1   5  10   16.10    1.13
 -12   2   0    0.61    1.72
 -12   3   3    3.31    1.74
 -11   1  -4    0.55    1.32
 -10   1  -1    2.84    1.27
 -10   2   3   -1.56    1.42
  -9   3   6   20.13    2.09
  -9   4   8    0.69    1.64
  -8   0  -4  641.02    6.50
  -7   2   5  234.82    4.55
  -7   5  10   -0.94    1.43
  -6   4   9   13.63    1.62
  -4   2   6  107.42    2.53
 -12   3   4   -3.16    1.81
 -11   1  -3   18.19    1.97
 -11   2   2    8.42    1.70
 -11   3   5   -1.84    1.88
  -9   2   4   95.28    3.41
  -8   3   7    0.19    1.39
  -7   0  -2   -0.18    0.76
  -7   4   9    4.45    1.47
  -6   1   3  290.99    4.34
  -5   2   6    0.85    0.96
  -5   3   8   74.96    2.56
  -4   3   8    3.56    0.99
  -3   3   8    3.46    0.81
 -12   2   1    0.71    1.52
 -11   1  -2    8.00    1.69
 -10   1   0    5.25    1.44
 -10   3   6   14.72    2.10
 -10   4   8    1.24    1.83
  -9   0  -6   -1.06    0.78
  -9   1   1   14.72    1.57
  -8   1   2    6.02    1.15
  -8   2   5   91.39    3.20
  -8   4   9   16.90    2.05
  -6   2   6  109.08    3.06
  -6   3   8    0.19    1.09
 -12   2   2   10.05    2.14
 -11   1  -1    8.96    1.71
 -11   2   3    1.86    1.45
 -10   2   4    2.61    1.45
  -9   0  -5    1.97    1.01
  -9   2   5   35.25    2.46
  -9   3   7   -0.14    1.31
  -7   1   3    3.41    1.04
  -7   2   6    2.84    1.40
  -7   3   8    1.24    1.19
 -12   1  -3    8.68    1.80
 -12   3   5    0.49    1.84
 -11   3   6   11.73    2.10
 -10   1   1    3.53    1.43
 -10   3   7    1.23    1.80
  -9   0  -4   -0.24    1.02
  -9   1   2   11.65    1.69
  -9   4   9   12.46    1.89
  -8   0  -2    0.84    0.93
  -7   0  -1   13.41    1.19
  -5   1   4    2.75    0.95
  -5   4  10   -1.00    0.91
  -5   5  11   -0.11    1.07
  -4   5  11   24.85    1.72
 -11   2   4   -0.12    1.42
  -8   1   3    2.41    1.04
  -8   2   6   53.94    2.60
  -8   3   8    0.69    1.18
  -8   3  10    0.67    1.84
  -8   4   8    0.79    1.66
  -7   2   9   -0.03    1.32
  -7   4   5    0.23    1.44
  -7   5   4    7.86    1.97
  -6   2   6  105.14    3.28
  -6   3   4    6.86    1.51
  -6   5   2   -0.09    1.17
  -5   0  11   23.65    1.71
  -5   5   0   17.27    1.73
  -8   2  14    6.36    2.09
  -8   3   9    8.39    2.06
  -8   4   7   20.03    2.50
  -8   5   6    3.66    2.05
  -7   3   6   35.60    2.35
  -7   6   3   -0.59    1.78
  -6   1   9    3.12    1.08
  -6   6   1    1.22    1.59
  -5   1   6  197.06    3.80
  -4   3   0    5.72    1.01
  -4   4  -1    0.11    0.92
  -4   6  -2   -0.26    1.12
  -9   4  10    0.91    2.17
  -8   2  12    4.56    1.87
  -8   2  13   23.19    2.37
  -7   1  13    2.09    1.60
  -7   1  14   41.28    2.72
  -7   1  15   16.08    2.07
  -7   2   8    8.65    1.58
  -7   4   4    3.56    1.62
  -7   5   3   -0.60    1.53
  -6   4   2    0.43    1.37
  -5   0  10   -0.41    0.92
  -4   5  -2    4.01    1.20
  -9   3  12    2.29    2.05
  -9   4   9    9.40    2.40
  -8   2  11   -0.26    1.58
  -8   3   8    1.65    1.46
  -8   4   6   -0.26    1.79
  -8   5   5    1.25    1.88
  -7   1  12    3.55    1.52
  -7   3   5   23.53    2.47
  -6   1   8   -0.17    0.98
  -6   3   3   18.02    1.74
  -6   5   1   10.60    1.54
  -5   4   0   14.08    1.53
  -5   6  -1    0.57    1.32
  -9   3  11   -0.50    1.93
  -8   2  10    1.21    1.58
  -7   1  11    0.76    1.24
  -7   2   7   31.17    2.14
  -7   6   2   -0.32    1.65
  -6   0  14   -0.67    1.27
  -6   0  15   -0.26    1.04
  -6   0  16    2.64    1.19
  -5   0   9   17.93    1.40
  -5   1   5   46.55    1.91
  -5   5  -1   10.88    1.45
  -4  -1  14   -0.21    0.80
  -4  -1  15    4.14    0.98
  -4  -1  16   -0.73    0.88
  -2   6  -5    2.16    0.90
  -9   3  10   24.65    2.70
  -9   4   8    1.64    1.75
  -8   3   7   -2.29    1.33
  -8   4   5    6.34    1.99
  -8   5   4    7.36    2.04
  -7   1  10   -0.86    1.23
  -7   4   3    0.58    1.12
  -7   5   2   15.95    2.03
  -6   0  13    0.15    1.27
  -6   6   0   -0.20    1.47
  -4  -1  13    2.79    0.91
  -9   3   9    1.46    1.86
  -9   4   7    1.74    1.98
  -9   5   6    0.08    1.68
  -8   2   9    5.00    1.49
  -7   2   6    3.23    1.64
  -7   3   4  703.40    8.63
  -6   0  12   65.95    2.66
  -6   2   4  150.00    3.66
  -6   3   2   -0.28    1.20
  -6   5   0   -1.27    1.21
  -5   0   8    0.03    0.86
  -4  -1  12    1.81    0.91
  -9   2  12    2.02    1.80
  -9   2  13    2.69    1.68
  -8   1  13    0.62    1.56
  -8   1  14    0.59    1.60
  -8   1  15    1.29    1.50
  -7   1   9    2.87    1.15
  -7   6   1    8.06    1.90
  -6   0  11   -1.07    0.98
  -5   6  -2    2.34    1.22
  -9   2  11    0.84    1.70
  -9   3   8    4.72    1.69
  -9   4   6   -2.75    1.77
  -9   5   5    5.69    2.01
  -8   1  12    2.57    1.54
  -8   4   4    2.67    1.53
  -8   5   3    1.86    1.46
  -7   4   2   27.03    2.19
  -7   5   1    1.02    1.41
  -6   1   6  132.86    3.32
  -6   6  -1   14.81    2.00
  -5   1   4    2.35    0.84
  -5   4  -1    1.55    1.07
 -10   3  11   -0.17    1.84
 -10   4   8    0.75    2.22
  -9   2  10    1.01    1.63
  -8   1  11    0.54    1.36
  -8   3   5  237.38    5.48
  -7   0  15   -1.09    1.11
  -7   1   8    1.50    1.10
  -7   2   5  233.35    4.82
  -7   3   3   -0.33    1.59
  -6   0  10   20.65    1.51
  -6   2   3  110.58    3.17
  -5   0   7   29.95    1.60
  -5   3   0    1.77    0.81
  -5   5  -2   63.47    2.49
 -10   3  10    2.15    1.74
  -9   3   7   -1.56    1.43
  -9   4   5   34.18    2.92
  -9   5   4    9.61    2.20
  -8   4   3   -0.49    1.51
  -8   5   2   -0.34    1.49
  -7   0  13  216.85    4.80
  -7   0  14   -3.41    1.25
  -7   6   0    0.48    1.48
  -6   4   0   34.33    1.96
  -6   5  -1   -0.28    1.07
  -5  -1  15    4.91    1.04
  -5  -1  16   -0.27    0.86
 -10   3   9    2.34    1.69
 -10   4   7    7.94    2.06
  -9   1  14   16.86    2.24
  -9   2   9    2.57    1.48
  -8   1  10    3.23    1.15
  -7   0  12   -1.21    1.15
  -7   1   7   12.03    1.65
  -7   4   1    8.69    1.58
  -6   0   9   -0.05    0.82
  -6   1   5   10.03    1.22
  -5  -1  14   -0.10    0.78
 -10   2  12    0.50    1.67
 -10   3   8    0.84    1.87
  -9   1  13   11.99    2.04
  -9   5   3    2.54    1.80
  -8   1   9    3.80    1.41
  -8   3   4    0.85    1.30
  -7   2   4   18.81    1.73
  -7   3   2    5.00    1.41
  -7   5   0   33.42    2.29
  -5  -1  12   74.37    2.33
  -5   6  -3    0.66    1.06
  -3   6  -5   21.83    1.36
 -10   2  11    1.65    1.69
 -10   4   6    4.78    1.88
  -9   1  12    2.96    1.64
  -9   2   8    1.94    1.46
  -8   4   2    0.17    1.39
  -8   5   1    2.26    1.50
  -7   0  11    4.74    1.05
  -6   0   8  120.89    3.03
  -6   2   2   -1.65    1.08
  -6   6  -2    0.47    1.15
  -5   4  -2    8.87    1.13
 -10   2  10   -0.23    1.42
 -10   3   7    0.76    1.89
  -9   1  11    6.63    1.71
  -9   2   7   11.35    2.07
  -9   3   5    9.96    1.90
  -8   0  14   40.33    2.50
  -8   0  15   -0.77    1.24
  -8   1   8   70.35    2.89
  -8   2   5   96.50    3.52
  -8   3   3   28.47    2.20
  -7   0  10   -0.34    1.01
  -7   1   6    1.61    1.06
  -6   4  -1  115.72    3.23
  -5  -1  11   16.94    1.21
  -5   3  -1   11.48    1.18
 -11   3   9    1.65    2.05
 -10   2   9   -0.46    1.69
 -10   4   5    2.77    1.89
  -9   1  10    2.15    1.51
  -9   4   3   -0.43    1.58
  -9   5   2    0.22    1.58
  -8   0  13   -1.14    1.27
  -7   2   3   80.85    2.92
  -7   4   0   -0.93    1.17
  -6  -1  15    0.52    0.94
  -6  -1  16   10.17    1.34
  -6   3   0    5.28    1.20
  -6   5  -2   11.04    1.43
  -5   5  -3    0.31    0.89
 -10   1  13    4.28    1.82
 -10   3   6   15.29    2.46
  -9   3   4    7.37    1.94
  -8   0  12    5.50    1.41
  -8   1   7   45.03    2.60
  -7   0   9    8.92    1.35
  -7   3   1    8.67    1.43
  -7   5  -1    0.44    1.17
  -6  -1  14    1.37    0.93
  -6   0   7    0.95    0.92
  -5  -1  10    0.16    0.68
 -11   2  11    0.41    1.61
 -11   3   8    2.81    1.79
 -10   1  12   -0.82    1.53
 -10   2   8    6.63    1.77
 -10   4   4    5.23    2.02
  -9   1   9    5.83    1.49
  -8   0  11   -0.10    1.16
  -8   2   4   89.43    3.20
  -8   4   1   11.25    1.54
  -8   5   0    5.05    1.54
  -7   1   5   -0.31    0.95
  -5   2   0   72.19    2.17
 -11   2  10    4.00    2.01
 -11   3   7   -0.31    1.93
 -10   1  11    0.56    1.56
  -9   4   2   -1.41    1.40
  -9   5   1    0.93    1.51
  -8   3   2    3.07    1.14
  -6  -1  12   92.73    2.67
  -6   2   1   70.15    2.34
  -6   6  -3   15.56    1.55
 -11   2   9    0.30    1.90
 -11   4   5    3.58    2.26
 -10   2   7   15.86    2.15
  -9   0  13    0.97    1.35
  -9   0  14   -0.41    1.22
  -9   1   8   45.31    2.59
  -9   2   5   35.65    2.44
  -9   3   3    0.97    1.51
  -8   0  10    4.06    1.06
  -8   1   6   36.32    2.20
  -7   2   2  149.26    3.60
  -6  -1  11   -0.59    0.85
  -6   0   6   83.08    2.46
  -6   4  -2   11.11    1.27
  -4   6  -5    7.48    1.01
 -11   3   6   13.79    2.45
 -10   1  10    3.32    1.45
 -10   4   3   -0.32    1.40
  -9   0  12    0.52    1.29
  -8   2   3    6.65    1.59
  -8   4   0    0.57    1.25
  -7  -1  14   34.01    1.97
  -7  -1  15   14.21    1.41
  -7   1   4    7.27    1.19
  -7   4  -1   20.57    1.58
  -7   5  -2    7.60    1.36
  -6   3  -1    0.39    0.98
  -6   5  -3   19.06    1.59
  -5   3  -2   85.13    2.33
 -11   1  12   -0.13    1.77
 -11   2   8   38.95    3.07
 -11   4   4    1.86    2.06
 -10   1   9   12.72    2.04
 -10   2   6  122.27    4.20
 -10   3   4    4.34    1.62
  -9   1   7   69.82    2.96
  -9   4   1   14.74    1.92
  -8   0   9   -0.95    0.89
  -8   3   1    2.10    1.26
  -8   5  -1   12.16    1.70
  -7  -1  13    1.83    1.05
  -7   0   7  810.16    7.89
  -7   3   0   40.26    2.02
  -6  -1  10    0.46    0.75
 -11   1  11    0.86    1.66
 -10   4   2    1.05    1.57
  -9   0  11   -0.13    1.03
  -9   2   4   97.52    3.42
  -9   3   2   -0.46    1.33
  -9   5   0    0.26    1.30
  -8   1   5    0.97    1.16
  -7  -1  12    2.42    1.08
  -6   0   5    0.09    0.86
 -12   2   9    4.44    2.29
 -11   2   7    8.55    1.98
 -11   3   5   -1.58    1.49
 -10   0  13   -1.76    1.32
 -10   1   8   28.86    2.35
 -10   2   5    5.06    1.91
  -9   0  10   -0.98    1.07
  -9   1   6   43.46    2.57
  -8   0   8   22.63    1.78
  -7   2   1    1.19    1.12
  -6   1   2   38.91    1.87
  -6   2   0   30.72    1.67
  -4   5  -5    5.52    0.83
 -12   3   6    1.96    2.17
 -11   1  10    0.08    1.40
 -11   4   3    0.70    1.66
 -10   0  12   -1.12    1.32
 -10   3   3    0.12    1.31
  -8  -1  14    1.89    1.28
  -8  -1  15    0.25    1.03
  -8   2   2   -0.79    0.95
  -8   4  -1    4.60    1.36
  -7  -1  11    0.26    0.85
  -7   0   6   -1.02    0.91
  -7   1   3    2.05    0.99
  -7   4  -2   16.99    1.51
  -6  -1   9    1.89    0.86
 -12   2   8    1.42    1.74
 -11   1   9   -2.35    1.63
 -11   2   6    2.73    1.67
 -11   3   4    8.89    1.86
 -10   0  11    0.44    1.33
 -10   1   7   33.97    2.44
  -9   0   9    1.89    1.16
  -9   2   3    1.16    1.08
  -9   4   0   20.76    2.04
  -9   5  -1    1.18    1.38
  -8  -1  13    1.42    1.11
  -8   0   7   -1.03    1.25
  -8   1   4   -0.87    0.92
  -8   3   0   35.59    2.18
  -8   5  -2    8.24    1.45
  -7   3  -1    0.22    1.05
  -7   5  -3    0.47    1.08
  -6   4  -3   -0.08    0.81
 -12   3   5   -1.28    2.00
 -10   2   4    3.26    1.45
 -10   4   1    1.06    1.30
  -9   1   5   16.47    1.66
  -9   3   1    4.42    1.20
  -8  -1  12    2.09    1.02
  -7  -1  10   -0.08    0.81
  -6  -1   8   -1.06    0.82
  -6   0   4   14.02    1.22
  -6   3  -2   26.64    1.60
 -12   1  10    1.58    1.96
 -12   2   7    0.66    1.80
 -11   1   8   -0.43    1.64
 -11   2   5   -0.01    1.75
 -11   4   2    2.84    1.52
 -10   0  10    2.60    1.45
 -10   1   6   11.26    1.94
 -10   3   2    5.28    1.48
  -9   0   8   -0.55    1.14
  -7   0   5   -0.99    0.77
  -5   3  -3    8.20    1.04
 -11   0  12   -1.07    1.41
 -11   3   3   -0.14    1.41
  -9  -1  14   13.37    1.65
  -9   2   2    0.72    1.21
  -8  -1  11    0.33    0.93
  -8   0   6   -0.60    0.90
  -8   1   3    1.20    0.99
  -8   2   1    1.24    0.97
  -7  -1   9    1.76    0.97
  -7   1   2   73.86    2.48
  -7   2   0    1.25    0.88
  -6   1   1  477.53    5.43
  -5  -2  15    4.31    0.78
  -4   6  -6   -0.03    0.62
 -12   1   9    2.41    1.83
 -12   2   6    0.93    1.79
 -12   3   4    0.01    1.70
 -11   0  11    2.45    1.56
 -11   1   7   15.38    2.05
 -10   0   9    0.74    1.26
 -10   2   3    0.82    1.25
 -10   4   0    0.78    1.45
  -9  -1  13   11.38    1.55
  -9   0   7   10.25    1.62
  -9   1   4    0.03    1.07
  -9   3   0    1.58    1.36
  -9   4  -1   20.36    1.94
  -8  -1  10    3.58    1.06
  -8   4  -2   14.43    1.59
  -6   2  -1   44.69    1.78
 -12   1   8   22.55    2.66
 -11   0  10   -1.20    1.44
 -11   2   4   -0.12    1.38
 -11   3   2    2.98    1.73
 -10   0   8   88.14    3.43
 -10   1   5    9.16    1.60
 -10   3   1    6.43    1.50
  -9  -1  12    2.84    1.20
  -8   3  -1  126.67    3.45
  -8   5  -3    4.42    1.23
  -7  -1   8    1.69    1.02
  -7   3  -2   83.04    2.67
  -7   4  -3    6.66    1.16
  -6  -1   7   41.32    1.68
 -12   2   5   13.77    2.09
 -12   3   3    1.36    1.84
 -11   1   6    0.58    1.47
  -9  -1  11    7.97    1.37
  -8  -1   9    2.66    1.09
  -8   0   5    0.32    0.89
  -7   0   4   -1.04    0.74
  -7   5  -4    8.79    1.17
  -6   0   3   -0.59    0.65
 -12   1   7   13.70    2.36
 -11   0   9    5.24    1.57
 -11   2   3    0.42    1.57
 -10  -1  13    3.07    1.36
 -10   1   4    8.17    1.69
 -10   2   2    4.02    1.34
  -9   0   6    0.62    1.12
  -9   1   3   15.11    1.59
  -9   2   1   11.31    1.48
  -8   1   2    6.46    1.17
  -8   2   0    2.36    1.00
  -7   1   1   50.93    2.16
  -6  -2  14    1.83    0.79
  -6  -2  15    7.79    0.93
  -6   3  -3   29.94    1.58
  -6   4  -4    1.85    0.86
 -12   2   4    2.91    1.87
 -11   1   5   24.71    2.39
 -11   3   1   11.55    2.01
 -10  -1  12   -1.24    1.12
 -10   0   7   -0.22    1.25
 -10   3   0    6.26    1.67
 -10   4  -1   14.18    1.78
  -9  -1  10    1.08    1.15
  -9   3  -1   13.90    1.73
  -9   4  -2    0.77    1.20
  -7  -1   7    9.84    1.32
  -7   2  -1   16.37    1.34
  -6  -2  13    8.56    0.97
  -6  -1   6  131.74    2.82
  -6   1   0   10.11    1.15
 -12   0  10   -1.22    1.31
 -12   1   6   23.19    2.56
 -12   3   2    0.03    1.47
 -11   0   8    0.26    1.43
 -10  -1  11    0.00    1.17
  -9   0   5    2.86    1.33
  -8   0   4   10.57    1.25
  -8   3  -2    3.82    1.18
  -8   4  -3    0.24    1.05
  -7  -2  15    2.28    0.88
  -7   0   3   18.56    1.47
  -6  -2  12    0.18    0.70
 -13   1   7   -0.78    2.09
 -12   0   9   -1.33    1.74
 -11   2   2    8.52    1.86
 -10   0   6   22.44    1.86
 -10   1   3   19.60    1.99
 -10   2   1   12.08    1.81
  -9  -1   9    5.93    1.17
  -9   1   2   10.78    1.64
  -9   2   0   22.74    1.93
  -8   5  -4    5.16    1.17
  -7  -2  14   -0.95    0.79
  -6   2  -2    1.80    0.73
  -5   3  -4   34.48    1.47
 -12   1   5    0.88    1.75
 -12   2   3    4.71    1.66
 -11  -1  12    0.41    1.30
 -11   0   7   28.20    2.30
 -11   1   4   -0.29    1.29
 -10  -1  10    3.21    1.17
  -8  -1   7   42.42    2.13
  -8   1   1    2.06    0.96
  -8   2  -1   43.18    2.17
  -7  -2  13    2.35    0.81
  -7  -1   6    0.73    1.00
  -7   3  -3    0.33    0.86
  -7   4  -4   57.34    2.20
  -6  -2  11   30.04    1.42
  -6   0   2    5.31    0.87
 -13   1   6    1.09    2.06
 -12   0   8   59.19    3.28
 -12   3   1    0.35    1.59
 -11  -1  11    0.46    1.31
 -11   3   0   34.43    2.45
 -10  -1   9   11.62    1.69
 -10   0   5   -0.46    1.32
 -10   3  -1   62.31    2.96
 -10   4  -2    8.21    1.52
  -9  -1   8   44.09    2.25
  -9   0   4    1.33    1.34
  -9   4  -3    2.03    1.17
  -8  -2  14    3.35    1.06
  -8   0   3   -1.32    1.08
  -7  -2  12   -0.20    0.73
  -7   1   0    0.08    0.78
  -6  -1   5    9.62    0.97
  -5   5  -6   10.22    0.96
 -12   2   2   11.89    2.10
 -11   0   6    1.01    1.37
 -11   1   3    1.43    1.52
 -11   2   1   15.16    2.06
 -10   1   2    0.58    1.33
  -9   3  -2   14.99    1.55
  -8  -2  13   18.10    1.46
  -7  -2  11   27.11    1.54
  -7   2  -2    0.72    1.00
  -6  -2  10    4.85    0.84
 -13   1   5    3.48    1.98
 -12   0   7    0.14    1.50
 -12   1   4    2.82    1.53
 -11  -1  10    0.12    1.14
 -10  -1   8   29.63    2.21
 -10   2   0   59.13    2.76
  -9  -1   7   64.54    2.58
  -9   1   1   13.57    1.47
  -9   2  -1   13.04    1.60
  -8  -2  12    3.41    1.05
  -8  -1   6   36.79    1.89
  -8   3  -3    9.67    1.34
  -8   4  -4   15.86    1.49
  -7  -1   5   -0.63    0.93
  -7   0   2    0.03    0.88
  -6   1  -1   12.98    1.17
  -6   3  -4   23.57    1.35
 -13   0   8    1.03    1.86
 -11  -1   9   -0.39    1.39
 -11   0   5    2.00    1.55
 -11   3  -1   -0.66    1.45
 -10   0   4   -0.20    1.13
  -9  -2  13    1.93    1.17
  -8   1   0   10.87    1.24
  -7  -2  10    0.23    0.81
 -13   0   7    1.02    2.07
 -12  -1  10    3.90    1.62
 -12   0   6   -0.85    1.38
 -12   1   3   -0.86    1.60
 -12   2   1    1.04    1.73
 -11   1   2    1.51    1.53
 -10  -1   7   37.59    2.39
 -10   3  -2    1.65    1.33
  -9  -2  12   -0.19    1.02
  -9  -1   6   42.19    2.27
  -8  -2  11    0.31    0.84
  -8   0   2  305.07    4.98
  -8   2  -2   42.91    2.12
  -6  -2   9   17.86    1.12
  -6  -1   4  219.19    3.50
  -6   0   1   -1.00    0.67
  -6   2  -3    5.66    0.98
  -6   5  -6    0.29    0.77
 -13   1   4    2.65    1.64
 -11  -1   8    0.79    1.31
 -11   2   0   11.37    1.73
 -10   1   1    1.26    1.16
 -10   2  -1    2.71    1.44
  -9   3  -3    3.66    1.22
  -9   4  -4    3.58    1.19
  -8  -2  10    0.65    0.81
  -8  -1   5    0.04    0.84
  -7   1  -1    8.39    1.07
  -7   3  -4   24.65    1.51
  -7   4  -5    7.37    1.06
 -13   0   6   -0.73    1.80
 -12  -1   9    1.52    1.57
 -12   0   5   -0.79    1.47
 -11   0   4    0.47    1.26
 -10   0   3    0.10    1.13
  -9  -2  11    1.22    1.00
  -9   1   0   17.76    1.63
  -7  -2   9    0.02    0.70
  -7  -1   4    7.69    1.19
  -7   0   1  214.50    3.85
  -6  -2   8    6.31    0.91
 -13   1   3    9.55    1.92
 -12  -1   8   20.33    2.34
 -12   1   2    1.40    1.43
 -12   2   0    2.26    1.73
 -11  -1   7   15.92    1.86
 -11   1   1   13.21    1.91
 -11   3  -2    3.88    1.53
 -10  -2  12    0.74    1.08
 -10  -1   6   12.82    1.53
  -9  -2  10    1.59    1.04
  -9  -1   5   17.16    1.70
  -9   0   2   -0.02    1.03
  -9   2  -2   11.10    1.35
  -8  -2   9    4.54    0.99
  -8   1  -1    0.50    1.04
  -7   2  -3   45.79    1.92
  -5   4  -6   13.92    1.00
 -13   0   5    3.99    1.91
 -12   0   4    1.02    1.64
 -11   0   3   12.91    1.88
 -11   2  -1    3.73    1.60
 -10  -2  11    1.69    1.11
 -10   1   0    4.58    1.46
 -10   3  -3    1.50    1.23
  -8  -1   4    0.74    0.86
  -8   0   1   -0.68    0.87
  -8   3  -4    7.61    1.17
  -8   4  -5   19.42    1.50
  -7  -2   8    7.32    1.03
  -6  -1   3  293.95    4.07
  -6   1  -2   50.36    1.86
 -12  -1   7   13.17    2.14
 -11  -1   6    1.46    1.35
 -10  -2  10   -0.08    1.07
 -10  -1   5   11.92    1.72
 -10   0   2   11.09    1.52
 -10   2  -2   -0.70    1.24
  -9  -2   9    1.89    1.03
  -8  -2   8    3.72    1.04
  -8   2  -3    0.26    1.03
  -6   0   0  219.12    3.55
  -6   3  -5    2.30    0.74
 -13   1   2    4.61    1.73
 -12   1   1   14.63    2.05
 -11  -2  11   -0.44    1.17
 -11   1   0   -0.36    1.43
  -9  -1   4   -0.54    0.96
  -9   0   1    7.28    1.42
  -9   1  -1    2.11    0.99
  -9   3  -4    2.25    1.10
  -9   4  -5    5.61    1.32
  -7  -1   3    1.70    0.87
  -7   0   0   -1.36    0.94
  -7   1  -2    4.77    1.09
  -6  -2   7   10.17    1.00
 -13  -1   7   -0.84    1.88
 -13   0   4   -0.61    1.44
 -12  -1   6   23.09    2.38
 -12   0   3    0.52    1.39
 -12   2  -1   11.32    1.93
 -11  -2  10    2.70    1.34
 -11  -1   5   25.50    2.25
 -11   0   2    1.02    1.49
 -11   3  -3    1.80    1.19
 -10  -2   9    0.22    1.13
  -9  -2   8    3.74    1.25
  -9   2  -3   30.46    2.01
  -8  -1   3    1.00    1.09
  -7  -2   7   29.62    1.62
  -7   3  -5    3.68    0.88
  -6   2  -4   14.58    1.12
 -13   1   1    3.00    2.03
 -11   2  -2    0.18    1.33
 -10  -1   4    6.84    1.29
 -10   0   1    0.87    1.31
 -10   1  -1    2.95    1.11
 -10   3  -4    0.04    1.13
  -8  -2   7   89.63    2.74
  -8   0   0   30.99    1.85
  -8   1  -2   42.84    2.00
  -7   2  -4  198.80    3.73
  -6   5  -7    2.65    0.78
 -13  -1   6    0.27    1.91
 -13   0   3   -1.91    1.43
 -12  -1   5   -0.49    1.62
 -12   0   2   25.09    2.41
 -12   1   0    5.73    1.74
 -11  -2   9    0.77    1.13
 -10  -2   8    7.86    1.34
 -10   2  -3    7.58    1.53
  -9  -2   7   11.70    1.56
  -9  -1   3   14.50    1.50
  -8   3  -5    0.61    0.86
  -7  -2   6    1.61    1.05
  -6  -2   6  102.63    2.41
  -6  -1   2   37.33    1.63
 -12  -2   9    3.40    1.59
 -12   2  -2   17.30    2.17
 -11  -2   8   36.25    2.41
 -11  -1   4    0.45    1.26
 -11   0   1    3.03    1.55
 -11   1  -1   10.99    1.67
 -10  -2   7   18.68    1.90
 -10  -1   3   18.61    1.88
  -9   0   0   -0.20    0.96
  -9   1  -2   -0.14    0.92
  -8  -2   6   51.81    2.24
  -8   2  -4   21.87    1.68
  -8   4  -6   12.77    1.25
  -7  -1   2   70.08    2.29
  -6   0  -1    0.89    0.84
  -6   1  -3   61.70    2.05
 -13  -1   5    5.89    1.96
 -13   0   2    1.45    1.83
 -12  -1   4    2.39    1.67
 -11   2  -3    3.80    1.53
 -10   0   0    1.25    1.31
  -9  -2   6   22.80    1.84
  -9   3  -5    9.93    1.37
  -8  -1   2    5.20    1.08
  -7   0  -1   12.49    1.32
  -7   1  -3    8.36    1.24
 -12  -2   8    0.70    1.31
 -12   0   1   -0.43    1.32
 -12   1  -1    3.09    1.53
 -11  -2   7    9.24    1.79
 -11  -1   3    1.91    1.49
 -10   1  -2   15.12    1.68
  -9  -1   2    9.64    1.35
  -9   2  -4    7.10    1.34
  -8   0  -1   -1.01    0.99
  -7  -2   5  228.14    3.93
  -6  -2   5  135.86    2.79
 -13  -1   4    2.49    1.83
 -12  -2   7    0.69    1.55
 -11   0   0    0.03    1.45
 -11   1  -2    5.64    1.73
 -10  -2   6  122.43    3.62
 -10  -1   2   -0.74    1.25
 -10   3  -5   11.51    1.56
  -8  -3  13    1.01    0.83
  -8  -2   5   91.15    2.86
  -8   1  -3    8.59    1.24
  -7  -3  13    0.93    0.70
  -7  -3  14    4.89    0.80
  -6  -1   1  464.88    5.17
  -6   2  -5  149.73    2.98
 -13   0   1    3.24    1.64
 -12  -1   3    0.52    1.50
 -11  -2   6   -0.51    1.48
 -10   2  -4    3.82    1.20
  -9  -3  12    1.11    0.97
  -9  -2   5   32.69    2.03
  -9   0  -1   12.97    1.40
  -9   1  -3   75.19    2.90
  -8  -3  12    1.61    0.83
  -8  -1   1    2.37    1.13
  -7  -3  12    0.55    0.72
  -7  -1   1   47.90    1.98
  -7   2  -5   28.47    1.62
  -7   3  -6   -0.28    0.74
  -6   4  -7    3.69    0.84
 -13  -1   3    9.48    2.09
 -12  -2   6   -0.66    1.55
 -12   0   0    1.84    1.44
 -12   1  -2    2.69    1.78
 -11  -1   2    2.99    1.33
 -11   2  -4    3.46    1.48
 -10  -2   5    4.12    1.37
 -10   0  -1   -0.03    1.09
 -10   1  -3   27.45    2.19
  -9  -3  11    1.12    1.00
  -9  -1   1   16.42    1.67
  -8  -3  11   12.12    1.19
  -8   2  -5   -0.51    0.88
  -8   3  -6   -0.20    0.84
  -7  -3  11    2.97    0.83
 -12  -1   2    0.96    1.67
 -11  -2   5    0.53    1.49
 -11   0  -1   11.93    1.89
 -10  -3  11    1.07    1.02
 -10  -1   1    3.50    1.44
  -9  -3  10   20.71    1.64
  -9  -2   4   99.73    3.22
  -9   3  -6    1.57    1.03
  -8  -3  10   -0.31    0.86
  -8  -2   4   84.85    2.71
  -7  -2   4   17.85    1.41
  -7   0  -2   -0.93    0.77
  -6  -2   4  152.69    3.02
  -6   1  -4  155.81    3.10
 -13   0   0   -0.47    1.64
 -12  -2   5   14.29    2.07
 -11  -1   1   13.97    1.94
 -11   1  -3   18.48    2.13
 -10  -3  10    1.86    1.10
 -10  -2   4    3.48    1.46
  -9   0  -2    0.14    1.13
  -9   2  -5    5.95    1.06
  -8   0  -2    0.41    0.88
  -8   1  -4  133.13    3.44
  -7  -3  10   22.53    1.28
  -7   1  -4   -0.84    0.83
 -13  -1   2    5.36    1.87
 -12   0  -1    0.64    1.58
 -12   1  -3   10.43    2.01
 -11  -2   4    1.08    1.48
 -10  -3   9    1.00    1.11
 -10   0  -2    2.41    1.47
 -10   2  -5    0.73    1.19
  -9  -3   9    1.76    1.03
  -9   1  -4  106.89    3.39
  -8  -3   9    7.77    1.07
  -8  -1   0    9.98    1.24
  -7  -3   9    4.57    0.89
  -7  -1   0   -0.23    0.79
  -6  -3  10   -0.42    0.62
  -6  -1   0    9.74    1.04
 -12  -2   4    3.38    1.73
 -12  -1   1   11.99    1.98
 -11  -3   9   -0.07    1.19
 -10  -1   0    5.93    1.54
 -10   1  -4   55.91    2.78
  -9  -3   8    5.62    1.13
  -9  -2   3    0.77    1.17
  -9  -1   0   14.86    1.49
  -8  -2   3    5.55    1.17
  -7  -2   3   77.43    2.43
  -6  -2   3  107.09    2.62
 -13  -1   1    0.89    1.88
 -11  -3   8    2.07    1.33
 -11  -2   3    1.39    1.49
 -11  -1   0    0.01    1.51
 -11   0  -2    0.70    1.44
 -10  -3   8    2.33    1.18
 -10  -2   3   -0.19    1.09
  -8  -3   8    0.54    0.80
  -7  -3   8    0.50    0.82
  -7   2  -6   21.59    1.44
  -7   3  -7    0.13    0.82
  -6  -3   9   14.89    1.04
  -6   2  -6  190.78    3.30
 -12  -2   3    5.12    1.79
 -12  -1   0    8.02    1.99
 -12   0  -2   -0.31    1.50
 -11   1  -4    0.93    1.32
 -10  -3   7    1.79    1.26
  -9  -3   7   -0.99    1.04
  -9   0  -3   -0.73    1.35
  -9   2  -6    0.71    1.04
  -8  -3   7    1.05    0.88
  -8   0  -3   -0.35    0.98
  -8   2  -6    1.75    0.93
  -8   3  -7    9.76    1.14
  -7   0  -3   -0.90    0.79
  -6   0  -3    0.16    0.72
 -11  -3   7   -0.90    1.29
 -10  -2   2    2.70    1.42
 -10  -1  -1    2.45    1.46
 -10   0  -3   -0.08    1.71
 -10   2  -6    0.91    1.18
  -9  -2   2    0.93    0.97
  -9  -1  -1    0.67    0.95
  -9   3  -7    2.37    1.03
  -8  -2   2   -0.68    0.89
  -8  -1  -1    0.38    1.01
  -8   1  -5   99.90    3.05
  -7  -3   7    1.44    0.78
  -7  -2   2  144.29    3.31
  -7  -1  -1    8.17    1.12
  -7   1  -5   55.13    2.21
  -7   4  -8    1.74    0.85
  -6  -3   8    1.51    0.60
  -6  -1  -1   13.38    1.24
  -6   1  -5  216.43    3.66
  -6   4  -8   30.09    1.36
  -5   0  -3   97.72    2.27
 -11  -3   6   11.72    1.85
 -11  -2   2    6.62    1.55
 -11  -1  -1    8.79    1.87
 -11   0  -3  191.89    4.99
 -10  -3   6   11.71    1.73
 -10   1  -5    0.23    1.31
  -9  -3   6   18.76    1.78
  -9   1  -5    2.70    1.16
  -8  -3   6   33.16    1.88
  -6  -2   2   -1.10    0.94
  -5   1  -5  252.64    3.57
 -12  -3   6    1.23    1.55
 -12  -2   2   10.14    1.83
 -12  -1  -1    2.48    1.84
 -12   0  -3   -2.63    1.74
 -11   1  -5   -0.14    1.40
  -7  -3   6   30.29    1.66
  -6  -3   7    0.52    0.61
  -5  -1  -1  191.14    3.15
 -11  -3   5   -0.16    1.50
 -11  -2   1   17.20    2.14
 -10  -3   5   89.47    3.30
 -10  -2   1   11.81    1.63
  -9  -3   5    5.57    1.56
  -9  -2   1    9.97    1.40
  -9  -1  -2   -0.80    1.27
  -8  -2   1    1.98    0.98
  -8  -1  -2   38.77    2.15
  -8   0  -4  641.14    7.43
  -7  -2   1    0.46    1.03
  -5  -2   2  261.41    3.65
 -12  -3   5   -0.47    1.42
 -12  -2   1    1.19    1.50
 -11  -1  -2    5.99    1.89
 -10  -1  -2   14.09    1.77
 -10   0  -4  188.58    4.69
  -9   2  -7   15.82    1.57
  -8  -3   5  224.38    4.25
  -8   2  -7   30.13    1.75
  -7  -1  -2    4.66    1.00
  -7   2  -7    1.14    0.90
  -6  -3   6   11.92    1.13
  -6   0  -4  285.64    4.30
 -12  -3   4   -1.07    1.58
 -12  -1  -2    2.70    1.64
 -10  -3   4    4.30    1.54
  -9  -3   4   11.10    1.62
  -9   1  -6   11.57    1.55
  -8   1  -6   23.01    1.74
  -8   3  -8    3.38    0.90
  -7  -3   5   22.20    1.70
  -7   1  -6   18.23    1.49
  -6  -2   1   65.52    2.13
  -6  -1  -2   49.72    1.92
  -6   2  -7    6.20    0.88
 -12  -2   0    2.01    1.85
 -11  -2   0    9.14    1.76
 -10  -2   0   59.68    2.83
 -10   1  -6   12.91    1.58
  -9  -2   0   21.59    1.75
  -8  -3   4   -1.50    1.32
  -8  -2   0    1.49    1.02
  -6   1  -6   22.25    1.49
  -5   0  -4   -0.35    0.63
 -12  -3   3    0.78    1.66
 -11  -3   3   -0.59    1.48
 -11  -1  -3   20.40    2.35
 -10  -3   3   -0.73    1.34
 -10  -1  -3   24.76    2.17
 -10   0  -5   -0.42    1.46
  -9  -3   3   -0.78    1.19
  -9  -1  -3   74.62    3.01
  -9   0  -5    4.04    1.51
  -8  -1  -3    9.34    1.59
  -8   0  -5   -1.66    1.28
  -7  -3   4  672.16    6.90
  -7  -2   0    1.24    0.86
  -6  -3   5    3.84    1.01
  -5  -2   1   32.85    1.54
  -5  -1  -2   35.23    1.52
 -12  -1  -3    8.53    1.91
 -11  -2  -1    2.95    1.79
 -11   0  -5    8.85    1.75
 -10  -2  -1    1.50    1.59
  -9  -4  10    0.45    1.00
  -9  -2  -1   16.46    1.88
  -8  -3   3   29.81    1.98
  -7  -1  -3    9.32    1.23
  -7   0  -5  281.87    4.77
  -6  -2   0   26.10    1.60
  -5   1  -6  345.82    4.24
 -12  -3   2   -0.71    1.79
 -12  -2  -1   10.48    2.09
 -11  -3   2    4.06    1.70
 -10  -4   8    0.61    1.14
 -10  -3   2    5.81    1.60
  -9  -4   9   10.05    1.35
  -9   2  -8   -0.02    1.18
  -8  -2  -1   40.28    2.15
  -6  -3   4    6.31    1.24
  -6  -1  -3   63.39    2.31
  -6   0  -5   -0.98    1.00
 -11  -1  -4    1.48    1.77
 -10  -4   7    6.70    1.41
 -10  -1  -4   55.94    3.03
 -10   1  -7    0.81    1.36
  -9  -4   8    0.65    0.99
  -9  -3   2   -1.22    0.99
  -9  -1  -4  103.90    3.64
  -9   1  -7   10.24    1.42
  -8  -4  10    2.29    0.89
  -8  -4  11    0.19    0.78
  -8   1  -7    1.97    1.13
  -8   2  -8    8.55    1.20
  -7  -3   3   -1.20    0.94
  -7  -2  -1   15.62    1.55
  -7   2  -8   -0.32    0.82
  -6   4  -9    1.02    0.62
 -12  -3   1   -1.42    1.88
 -12  -2  -2   16.17    2.50
 -11  -3   1   11.86    2.07
 -11  -2  -2    1.44    1.75
 -10  -3   1    8.37    1.77
 -10  -2  -2   -0.69    1.53
 -10   0  -6    3.20    1.50
  -9  -4   7    2.54    1.11
  -9  -2  -2   13.26    1.85
  -9   0  -6   -1.96    1.18
  -8  -4   9   14.37    1.24
  -8  -3   2    3.64    1.13
  -8  -1  -4  138.70    3.76
  -7   1  -7   90.47    2.71
  -5  -2   0   70.70    2.09
  -5   0  -5   68.92    2.12
 -10  -4   6    6.28    1.49
  -9  -3   1    3.05    1.44
  -8  -4   8    1.76    0.91
  -8  -2  -2   39.54    2.28
  -8   0  -6   12.84    1.45
  -7  -3   2    3.20    1.16
  -7  -1  -4   -0.49    1.01
  -6  -3   3   17.86    1.50
  -6  -2  -1   44.28    1.92
  -6   1  -7   48.74    1.95
  -6   2  -8   21.12    1.32
  -5  -1  -3  382.78    4.73
 -11  -4   5    4.16    1.51
 -11  -3   0   35.11    2.76
 -11  -1  -5    1.07    1.67
 -10  -4   5    0.36    1.38
 -10  -1  -5    0.79    1.58
  -9  -4   6   -1.00    1.08
  -8  -4   7   17.65    1.47
  -8  -3   1    2.10    1.21
  -7  -4  10    7.83    1.00
  -7  -4  11    4.00    0.79
  -7  -4  12   -0.27    0.63
  -7  -2  -2    1.64    1.22
  -7   0  -6   -0.35    0.84
  -5  -3   4  320.60    4.08
 -11  -4   4    0.80    1.56
 -11  -2  -3    3.38    1.74
 -10  -3   0    2.83    1.61
 -10  -2  -3    7.86    1.65
  -9  -4   5   34.58    2.19
  -9  -3   0    0.75    1.48
  -9  -2  -3   27.51    2.27
  -9  -1  -5    4.86    1.43
  -9   1  -8    4.47    1.29
  -8  -4   6    1.48    1.06
  -7  -4   9    4.79    0.92
  -6  -1  -4  152.07    3.40
  -6   0  -6   -1.02    0.94
  -6   3  -9    0.81    0.72
 -10  -4   4    5.08    1.43
 -10   0  -7    0.55    1.20
  -9   0  -7   27.45    2.11
  -8  -2  -3   -0.97    1.36
  -8  -1  -5  104.54    3.36
  -8   1  -8    5.34    1.19
  -8   2  -9    4.86    1.06
  -7  -4   8    5.65    0.93
  -7  -3   1    7.53    1.19
  -6  -3   2   -0.31    0.82
  -6  -2  -2    3.65    1.18
  -5  -3   3   68.68    2.12
  -5  -2  -1   29.82    1.50
  -5   1  -7   45.77    1.74
 -11  -4   3    0.53    1.45
 -11  -3  -1    0.06    1.55
 -11  -2  -4    3.00    1.88
 -10  -4   3   -1.49    1.36
 -10  -3  -1   65.32    3.30
  -9  -4   4   46.42    2.51
  -8  -4   5    6.41    1.32
  -8  -3   0   32.24    2.01
  -8   0  -7    1.01    1.18
  -7  -4   7   -0.07    0.78
  -7  -1  -5   55.34    2.48
  -7   1  -8   -0.07    0.84
  -7   2  -9    1.59    0.96
  -5  -1  -4  344.58    4.72
 -11  -4   2    3.02    1.74
 -10  -2  -4    4.49    1.67
 -10  -1  -6   13.87    1.95
  -9  -4   3    0.02    1.32
  -9  -3  -1    9.78    1.71
  -9  -2  -4    7.11    1.76
  -9  -1  -6   11.93    1.85
  -8  -4   4    4.85    1.35
  -7  -4   6    6.32    1.04
  -7  -3   0   40.75    2.20
  -7  -2  -3   47.05    2.29
  -7   0  -7    7.41    1.26
  -6  -3   1   28.24    1.74
  -5   0  -6   -0.27    0.83
 -11  -3  -2    4.76    1.70
 -10  -4   2   -1.15    1.44
 -10  -3  -2    1.38    1.74
  -8  -3  -1  132.77    3.92
  -8  -2  -4   24.46    2.15
  -8  -1  -6   21.75    1.99
  -7  -4   5   -1.02    0.89
  -6  -4   9   13.21    1.01
  -6  -1  -5  207.40    4.07
  -6   1  -8   19.58    1.38
  -5  -3   2   53.30    1.97
  -5  -2  -2   36.72    1.79
  -9  -4   2   -0.03    1.35
  -9  -3  -2   15.71    2.08
  -9   0  -8   -0.93    1.24
  -9   1  -9   16.99    1.79
  -8  -4   3    0.48    1.21
  -8   1  -9   -0.43    0.98
  -6  -4   7   -0.11    0.74
  -6  -4   8    4.49    0.83
  -6  -2  -3    5.41    1.12
  -6   0  -7    0.36    0.95
  -4  -2  -1   11.30    0.98
 -11  -3  -3    2.53    2.05
 -10  -4   1   -0.57    1.31
 -10  -2  -5    1.25    1.45
 -10  -1  -7    1.20    1.60
  -9  -2  -5    6.26    1.75
  -8   0  -8    2.41    1.25
  -7  -4   4    4.29    1.17
  -7  -3  -1   -0.84    1.11
  -7  -2  -4  199.93    4.47
  -7  -1  -6   17.87    1.61
  -6  -3   0    3.76    1.00
  -4  -1  -4  286.42    4.03
 -10  -3  -3    2.49    1.55
  -9  -4   1   13.86    1.93
  -9  -1  -7    9.63    1.69
  -8  -4   2   -0.52    1.22
  -8  -3  -2    1.50    1.33
  -8  -2  -5   -1.63    1.38
  -7  -4   3   -1.36    1.08
  -7   0  -8   -0.50    0.98
  -7   1  -9    3.58    1.01
  -6  -4   6   -0.61    0.71
  -5  -3   1   12.97    1.16
  -5  -1  -5  255.96    4.23
  -5   1  -8    9.85    1.01
  -4   0  -6   13.67    1.10
 -10  -4   0   -0.16    1.56
 -10  -2  -6    1.44    1.76
  -9  -3  -3    3.20    1.59
  -8  -1  -7    3.00    1.28
  -7  -3  -2   82.30    3.10
  -7   2 -10    2.29    0.99
  -6  -4   5   73.23    2.36
  -6  -3  -1    1.09    1.16
  -6  -2  -4   12.66    1.65
  -6  -1  -6   21.27    1.65
  -6   3 -10    2.78    0.76
  -5  -2  -3  102.89    2.81
  -5   0  -7    0.35    0.89
 -10  -3  -4   -0.06    1.76
  -9  -4   0   24.05    2.15
  -9  -2  -6    0.32    1.63
  -9   0  -9    1.04    1.37
  -8  -4   1   13.06    1.61
  -8  -3  -3    8.77    1.79
  -7  -4   2   25.64    1.91
  -7  -2  -5   30.38    2.18
  -7  -1  -7   97.35    3.31
  -6  -4   4  144.81    3.34
  -6   1  -9    5.71    0.99
  -5  -3   0    2.05    1.04
  -4  -2  -2   -0.45    0.66
 -10  -4  -1   13.29    2.01
  -9  -5   6   -0.39    1.16
  -9  -3  -4    1.93    1.72
  -9  -1  -8    2.96    1.59
  -8   0  -9    0.53    1.21
  -8   1 -10   -0.86    1.04
  -6   0  -8    8.99    1.24
  -9  -5   5    6.59    1.53
  -9  -4  -1   21.91    2.19
  -8  -4   0   -0.41    1.20
  -8  -2  -6    1.30    1.32
  -8  -1  -8    6.27    1.59
  -7  -4   1   10.94    1.62
  -7  -3  -3   -1.56    1.12
  -6  -4   3   26.00    1.77
  -6  -3  -2   26.57    1.83
  -5  -2  -4    2.77    1.26
  -5  -1  -6  372.43    5.30
  -4  -1  -5  187.58    3.42
 -10  -4  -2   11.03    2.01
 -10  -3  -5   10.54    2.14
  -8  -3  -4   11.45    1.76
  -6  -2  -5  155.94    3.92
  -6  -1  -7   49.72    2.29
  -5  -3  -1   14.15    1.34
  -4  -3   1    3.94    0.81
 -12   1   8   18.54    2.16
 -12   2   6    2.11    1.59
 -11   0   9    4.84    1.58
 -10  -1  11   -0.14    1.21
 -10   1   5   10.19    1.51
  -9  -1   9    6.79    1.58
  -9   0   6    0.38    1.24
  -9   1   4    0.05    0.91
  -8  -2  12    3.29    1.36
  -8   0   5   -0.87    0.79
  -8   1   3    0.90    0.84
  -8   5  -1   12.52    1.02
  -7   0   4    0.22    0.75
  -7   1   2   68.47    2.14
  -6   0   3   -0.44    0.73
  -4  -3  13    5.49    1.02
  -3  -3  12    0.69    0.72
 -12   0  10    0.40    1.69
 -11  -1  12    0.04    1.60
 -11   1   6    0.31    1.49
 -11   3   3   -0.41    1.08
 -10  -1  10    3.32    1.55
 -10   0   7   -0.39    1.22
 -10   3   2    6.35    1.15
  -9  -2  13    2.07    1.48
  -9   3   1    3.28    0.89
  -7  -2  10   -0.36    1.06
  -6  -2   9   19.60    1.40
  -5  -3  14    0.55    0.85
  -5  -2   8   41.01    1.69
  -4  -2   7   57.37    1.77
 -12   1   7   14.66    2.16
 -12   3   4   -0.37    1.24
 -11   0   8   -1.00    1.35
 -11   2   4    0.87    1.26
 -11   4   2    1.63    1.06
 -10   2   3   -0.28    0.89
 -10   4   1    0.73    0.86
  -9   2   2   -0.39    0.72
  -8  -2  11   -0.68    0.95
  -8  -1   7   45.47    2.23
  -8   2   1    1.15    0.83
  -8   3   0   31.58    1.46
  -7  -1   6    0.97    0.90
  -6  -1   5    9.67    1.15
  -5  -3  13    2.12    0.97
  -4  -3  12   10.96    1.06
  -3  -3  11    0.41    0.66
 -12   0   9   -1.68    1.71
 -12   2   5   13.16    1.88
 -11  -1  11   -0.20    1.30
  -9  -2  12    2.01    1.39
  -9  -1   8   44.52    2.36
  -9   0   5    3.35    1.32
  -7  -2   9    1.03    1.08
  -6  -3  14    4.53    1.13
  -6  -2   8    6.20    1.10
 -11  -1  10   -0.97    1.50
 -11   0   7   26.74    2.36
 -11   1   5   26.39    2.13
 -10   0   6   21.00    1.82
 -10   1   4    7.36    1.28
  -9   1   3   15.60    1.37
  -8  -2  10    0.39    0.98
  -8   0   4    8.02    1.09
  -8   1   2    5.74    1.11
  -7   0   3   18.06    1.34
  -7   2   0    1.40    0.69
  -6  -3  13    0.71    0.94
  -5  -3  12    0.79    0.82
  -5  -2   7   10.04    1.08
  -5  -1   4    2.41    0.68
  -4  -3  11   13.86    1.15
 -12   0   8   57.45    3.25
 -12   1   6   18.81    1.99
  -9  -2  11    2.01    1.18
  -9  -1   7   72.74    2.91
  -8  -1   6   35.39    2.04
  -7  -3  14    7.12    1.34
  -3  -3  10    1.99    0.70
 -13   1   7    0.47    1.64
 -12   2   4    3.00    1.42
 -12   3   3    1.73    1.28
 -11  -1   9    0.75    1.61
 -11   2   3    0.86    1.18
 -11   3   2    3.09    0.93
 -10  -2  12    0.44    1.23
 -10  -1   8   30.05    2.19
 -10   2   2    2.07    1.02
 -10   3   1    6.77    1.17
  -9  -2  10   -0.13    1.24
  -9   5  -1    1.31    0.74
  -8  -2   9    5.77    1.33
  -7  -3  13    1.61    1.08
  -7  -2   8    8.27    1.28
  -7  -1   5   -0.96    0.80
  -6  -3  12    0.15    0.91
  -6   0   2    5.01    0.88
  -5  -3  11    3.30    0.88
 -12  -1  10    4.27    1.94
 -11   0   6   -0.75    1.44
 -11   1   4    0.27    1.28
 -10  -2  11    1.23    1.43
 -10   0   5    0.46    1.06
 -10   4   0   -0.49    0.81
  -9   0   4   -0.23    1.10
  -9   2   1   10.19    1.17
  -9   3   0    1.85    0.81
  -6  -2   7    9.01    1.07
  -6  -1   4  215.97    3.54
  -4  -3  10    4.83    0.82
 -13   0   8    1.36    2.09
 -13   1   6    0.35    1.64
 -12   0   7   -1.27    1.39
 -12   1   5    0.78    1.39
 -10  -1   7   35.19    2.42
 -10   1   3   16.72    1.53
  -9  -1   6   41.50    2.30
  -9   1   2   10.02    1.29
  -8  -3  13    1.90    1.20
  -8   0   3   -0.36    0.81
  -8   2   0    1.46    0.80
  -7  -3  12   -0.44    0.99
  -6  -3  11   35.53    1.87
  -5  -2   6    1.84    0.83
 -12  -1   9    0.21    1.79
 -11  -1   8    0.05    1.40
 -10  -2  10    0.03    1.39
  -9  -2   9    3.20    1.20
  -8  -2   8    5.36    1.11
  -8  -1   5    0.62    0.92
  -7  -2   7   29.39    1.80
  -5  -3  10   63.78    2.13
 -12   0   6    0.48    1.59
 -12   2   3    3.25    1.29
 -12   3   2   -0.07    1.11
 -11  -2  11    1.23    1.48
 -11   0   5    1.89    1.44
 -11   2   2    8.84    1.40
 -11   3   1   10.73    1.36
 -10   0   4   -0.87    1.18
  -8  -3  12    0.93    1.18
  -8   1   1    3.44    0.98
  -7  -3  11    4.28    1.18
  -7  -1   4    7.19    1.06
  -7   0   2    0.11    0.75
  -6  -3  10    0.31    0.89
 -13   0   7    0.75    1.71
 -13   1   5    3.69    1.70
 -12  -1   8   22.25    2.47
 -12   1   4    0.95    1.20
 -11  -2  10    2.27    1.63
 -11  -1   7   18.01    1.96
 -11   1   3    0.24    1.21
 -10  -2   9   -0.64    1.39
 -10  -1   6   11.62    1.60
 -10   2   1   10.53    1.33
 -10   3   0    4.93    1.03
  -9  -2   8    3.23    1.43
  -9   0   3   72.85    2.63
 -10   1   2    0.09    0.82
  -9  -3  12    0.12    1.28
  -9  -1   5   15.74    1.49
  -9   2   0   22.11    1.42
  -8  -3  11   14.59    1.51
  -8  -2   7   89.77    2.87
  -8   4  -2   16.03    1.04
  -7  -3  10   23.80    1.73
  -7   2  -1   15.57    1.03
  -6  -1   3  287.42    4.01
  -5  -3   9    4.51    0.94
 -13   0   6    2.34    1.77
 -12   0   5   -0.31    1.48
 -11  -2   9   -0.07    1.60
 -11   0   4   -0.78    1.28
 -10  -2   8    4.61    1.63
  -9   1   1   14.18    1.35
  -9   3  -1   10.99    1.18
  -8  -1   4    1.12    0.90
  -8   0   2  293.28    4.47
  -7  -2   6    2.49    1.01
  -7   1   0    0.11    0.57
  -6  -3   9   14.18    1.31
  -6   0   1   -1.05    0.57
  -5  -2   5   20.56    1.31
 -13   1   4    2.04    1.56
 -12  -1   7   14.84    2.01
 -12   1   3    0.28    1.32
 -12   2   2    9.09    1.39
 -12   3   1   -0.40    1.06
 -11  -1   6    1.30    1.37
 -11   2   1   15.61    1.58
 -10  -1   5   12.00    1.73
 -10   0   3    0.47    1.10
  -9  -3  11    0.08    1.09
  -9  -2   7   12.30    1.49
  -8  -3  10    0.75    0.99
  -7  -3   9    4.76    1.19
  -4  -3   8    4.26    0.80
 -11   1   2    2.13    1.23
 -11   3   0   29.29    1.79
 -10  -3  11    0.22    1.43
  -9  -3  10   19.56    1.90
  -9  -1   4   -0.49    1.17
  -8  -2   6   53.32    2.37
  -8   2  -1   40.16    1.60
  -7  -1   3    3.30    0.92
  -6  -2   5  132.97    2.94
  -5  -3   8   74.02    2.23
 -13  -1   7   -0.25    2.10
 -13   0   5    3.42    1.74
 -12  -2   9    3.95    1.78
 -12  -1   6   19.39    2.28
 -12   0   4   -1.31    1.40
 -11  -2   8   33.56    2.42
 -10  -2   7   19.25    1.92
 -10   1   1    3.53    1.10
 -10   2   0   59.26    2.26
  -9   0   2   -0.32    0.88
  -8  -3   9    8.10    1.42
  -8   1   0    9.01    0.98
  -7  -2   5  232.13    4.18
  -7   0   1  204.20    3.44
  -6  -3   8    0.96    0.92
 -13   1   3    7.95    1.76
 -11  -1   5   24.61    2.06
 -11   0   3   14.04    1.59
 -10  -3  10    1.11    1.48
 -10  -1   4    6.94    1.54
 -10   3  -1   58.42    2.16
  -9  -2   6   23.24    1.89
  -9   4  -2    1.44    0.73
  -8  -1   3    1.66    0.92
  -7  -3   8    1.40    1.00
  -6  -4  13    2.50    1.07
  -5  -4  13    0.00    0.70
  -4  -4  13    0.15    0.75
  -3  -4  13   -0.41    0.63
 -12  -2   8    2.63    1.58
 -12   1   2   -0.48    1.28
 -12   2   1    0.73    1.19
 -11  -2   7   10.80    2.03
 -10   0   2   11.78    1.51
  -9  -3   9    1.80    1.16
  -8  -2   5   95.17    3.07
  -8   0   1   -0.87    0.79
  -6  -1   2   39.69    1.63
  -5  -3   7    8.88    1.08
  -5  -2   4  428.76    4.73
  -4  -3   7   22.45    1.23
 -13  -1   6    2.01    1.73
 -13   0   4   -0.60    1.30
 -12  -1   5    0.50    1.63
 -11   1   1   13.55    1.57
 -11   2   0   11.65    1.42
 -10  -3   9    0.57    1.44
 -10  -2   6  124.23    3.81
  -9  -1   3   13.81    1.45
  -9   1   0   16.18    1.28
  -9   2  -1   13.03    1.17
  -8  -3   8    0.64    0.89
  -7  -4  12    0.51    1.21
  -6  -4  12    5.12    1.07
  -6  -3   7   -0.05    0.89
  -6  -2   4  153.17    3.22
  -5  -4  12    0.63    0.75
  -4  -4  12    4.15    0.86
  -3  -4  12   20.33    1.19
 -12  -2   7    1.80    1.79
 -12   0   3   -0.64    1.17
 -11  -1   4    0.03    1.33
  -9  -3   8    5.81    1.48
  -9  -2   5   31.30    2.01
  -9   0   1    6.21    1.23
  -7  -3   7    1.41    1.04
  -7  -2   4   19.58    1.67
  -7  -1   2   71.23    2.26
  -7   1  -1    8.46    0.93
  -6   0   0  217.32    3.22
 -13  -1   5    2.95    1.84
 -13   1   2    4.70    1.62
 -11  -3   9    0.66    1.62
 -11  -2   6    2.13    1.50
 -11   0   2    0.01    1.06
 -11   3  -1   -0.19    0.86
 -10  -1   3   16.64    1.79
 -10   1   0    5.03    1.13
  -8  -3   7    0.55    1.20
  -8  -1   2    6.71    1.26
  -7  -4  11    4.04    1.17
  -6  -4  11    2.00    0.96
  -5  -4  11   14.30    1.22
  -4  -4  11   19.16    1.29
 -13   0   3   -1.12    1.52
 -12  -1   4    1.02    1.35
 -12   1   1   12.39    1.71
 -12   2   0    2.97    1.27
 -10  -3   8    3.58    1.37
 -10  -2   5    4.08    1.46
 -10   2  -1    2.44    0.93
  -8  -4  11   -0.90    1.13
  -8  -2   4   86.92    2.85
  -8   1  -1    1.65    0.86
  -7   0   0   -0.36    0.66
  -5  -3   6    7.77    1.07
  -3  -4  11   28.33    1.34
 -12  -2   6   -0.19    1.48
 -12   0   2   24.92    2.18
 -11  -3   8    1.30    1.66
 -11  -2   5    0.63    1.62
 -11  -1   3    0.30    1.40
 -10   0   1   -0.10    0.81
  -9  -3   7   -0.28    1.14
  -9  -2   4   98.99    3.30
  -9  -1   2   12.37    1.52
  -8   0   0   30.65    1.69
  -8   2  -2   37.14    1.51
  -7  -4  10    9.11    1.33
  -7  -3   6   34.00    1.96
  -6  -4  10   10.23    1.26
  -6  -3   6   12.69    1.21
  -5  -4  10   -0.36    0.88
  -5  -2   3  599.94    5.61
  -4  -3   6   21.03    1.21
 -13  -1   4    2.12    1.78
 -11   1   0    0.43    1.14
 -11   2  -1    4.73    1.15
 -10  -3   7   -0.01    1.51
 -10   3  -2    1.62    0.80
  -9   1  -1    1.04    0.92
  -8  -4  10    2.03    1.24
  -8  -3   6   36.13    2.18
  -6  -2   3  108.81    2.72
  -6  -1   1  465.08    5.04
  -4  -4  10   -0.01    0.78
 -13   0   2    0.36    1.57
 -13   1   1    2.52    1.31
 -12  -2   5   16.59    2.24
 -12  -1   3    0.43    1.56
 -11  -3   7    0.21    1.67
 -11   0   1    1.05    1.09
 -10  -2   4    2.94    1.35
 -10  -1   2    1.12    1.08
  -9  -4  10    1.07    1.37
  -9  -3   6   18.46    2.04
  -9   0   0    0.63    1.03
  -9   2  -2   11.78    1.12
  -7  -2   3   75.02    2.47
  -7  -1   1   47.80    1.93
  -3  -4  10   16.61    1.12
 -12   1   0    8.51    1.54
 -11  -2   4    0.15    1.54
  -9   4  -3    2.12    0.70
  -8  -4   9   15.77    1.71
  -8  -2   3    5.87    1.25
  -8  -1   1    3.38    1.14
  -7  -4   9    4.76    1.21
  -6  -4   9   12.67    1.30
  -5  -4   9    0.42    0.80
 -13  -1   3    9.16    2.04
 -12   0   1   -1.05    1.12
 -12   2  -1   11.37    1.51
 -11  -1   2    2.50    1.28
 -11   3  -2    2.57    0.88
 -10  -3   6   15.03    1.90
 -10   0   0    3.77    1.24
 -10   1  -1    2.44    0.87
  -9  -4   9   11.09    1.75
  -9  -2   3    1.15    1.11
  -9  -1   1   14.94    1.59
  -7  -3   5   25.35    1.82
  -7   1  -2    3.91    0.81
  -6  -3   5    4.34    1.05
  -6   0  -1    0.26    0.69
  -5  -3   5  152.27    3.06
  -4  -4   9   36.61    1.61
  -4  -3   5   47.18    1.69
 -12  -2   4    3.41    1.81
 -12  -1   2    1.02    1.59
 -11  -3   6   10.92    1.87
 -10  -2   3   -0.51    1.37
 -10   2  -2    0.68    0.89
  -9  -3   5    7.72    1.84
  -8  -3   5  233.85    4.74
  -7  -4   8    4.87    1.23
  -6  -4   8    5.00    1.05
 -13   0   1    4.16    1.72
 -12  -3   6   -0.25    2.02
 -11   0   0   -0.47    1.22
 -11   1  -1    8.38    1.28
 -10  -3   5   91.52    3.62
 -10  -1   1    2.64    1.15
  -9  -4   8    1.99    1.43
  -8  -4   8    2.61    1.13
  -8   0  -1   -0.86    0.88
  -8   1  -2   39.97    1.74
  -7  -2   2  148.42    3.44
  -6  -2   2   -1.94    0.82
  -5  -4   8    0.04    0.75
  -5  -2   2  274.44    3.94
  -3  -4   9   58.83    1.75
 -13  -1   2    5.18    1.90
 -11  -3   5   -2.31    1.66
 -11  -2   3    0.44    1.30
 -11  -1   1   15.26    1.89
 -11   2  -2   -0.04    0.96
 -10  -4   8    1.60    1.58
  -9   0  -1   14.24    1.49
  -9   1  -2    0.39    0.91
  -8  -2   2    0.05    0.98
  -7  -1   0    0.12    0.94
  -6  -1   0    9.21    1.00
  -4  -4   8    0.94    0.78
 -12  -2   3    3.31    1.54
 -12   0   0    1.21    1.24
 -12   1  -1    2.07    1.35
  -9  -4   7    1.95    1.47
  -9  -3   4   10.91    1.84
  -9  -2   2    0.08    0.93
  -8  -4   7   17.59    1.80
  -8  -3   4   -0.18    1.20
  -8  -1   0    9.49    1.18
  -7  -4   7    0.80    1.12
  -7  -3   4  668.46    7.38
  -6  -4   7    0.22    0.89
  -6  -3   4    6.67    1.30
  -5  -3   4  334.28    4.59
 -12  -3   5    1.00    1.72
 -12  -1   1   11.15    1.74
 -12   2  -2   15.41    1.60
 -10  -4   7    9.30    1.90
 -10  -3   4    5.46    1.80
 -10  -2   2    1.99    1.26
 -10   0  -1   -0.17    0.94
 -10   1  -2   14.80    1.52
  -9  -1   0   17.31    1.52
  -9   2  -3   27.82    1.54
  -5  -4   7    0.64    0.80
  -4  -3   4    0.14    0.87
 -13   0   0   -1.14    1.38
 -11  -3   4   10.23    2.04
 -11  -2   2    9.37    1.67
 -10  -1   0    4.23    1.24
  -3  -4   8    4.91    0.80
 -13  -1   1    1.34    1.52
 -12  -3   4    1.78    1.98
 -12  -2   2   11.98    2.14
 -11  -1   0    1.22    1.46
 -11   1  -2    6.04    1.37
 -10  -4   6    5.77    1.83
 -10   2  -3    6.22    1.07
  -9  -4   6   -0.42    1.46
  -8  -4   6    2.59    1.20
  -8  -3   3   29.43    2.05
  -8  -2   1    1.48    1.10
  -7  -4   6    8.04    1.45
  -7  -3   3   -0.56    1.43
  -7  -2   1    0.41    0.87
  -6  -4   6   -0.38    1.03
  -6  -2   1   69.26    2.26
  -4  -4   7   17.83    1.19
 -12   0  -1    0.15    1.43
 -12   1  -2    3.42    1.42
 -10  -3   3    1.09    1.57
 -10  -2   1   13.58    1.88
  -9  -3   3    1.14    1.24
  -9  -2   1   12.16    1.51
  -8   0  -2    0.30    0.94
  -7  -5  10    3.55    1.23
  -7   0  -2   -1.13    0.66
  -7   1  -3    8.01    0.96
  -6  -3   3   20.08    1.55
  -6   0  -2  145.82    2.75
  -5  -5  11   -0.77    0.91
  -5  -2   1   33.16    1.56
 -12  -1   0    6.06    1.59
 -11  -3   3   -2.02    1.60
 -11  -2   1   15.27    2.12
 -11   2  -3    2.82    1.04
  -9  -1  -1    1.47    1.26
  -9   0  -2   -0.21    0.83
  -8  -1  -1    0.41    0.88
  -8   1  -3    8.71    1.17
  -7  -1  -1    7.32    1.06
  -6  -5  10    0.29    0.95
  -6  -1  -1   13.14    1.22
  -5  -4   6   -0.42    0.84
  -5  -3   3   70.38    2.28
 -12  -3   3    1.74    1.89
 -12  -2   1    0.74    1.77
 -10  -4   5    1.37    1.76
 -10  -1  -1    2.63    1.39
 -10   0  -2    1.68    0.97
  -9  -4   5   34.20    2.36
  -9   1  -3   72.51    2.43
  -9   3  -4    1.56    0.73
  -8  -4   5    5.66    1.38
  -7  -5   9    5.80    1.37
  -7  -4   5    1.20    1.32
  -5  -1  -1  192.35    3.17
  -3  -4   7    0.59    0.64
 -11  -4   5    5.37    1.87
 -11  -1  -1   10.38    1.81
 -11   0  -2    1.78    1.48
 -10  -3   2    7.88    1.82
 -10   1  -3   25.29    1.77
  -9  -3   2    1.53    1.23
  -9  -2   0   23.63    2.03
  -8  -5   8    3.06    1.42
  -8  -3   2    3.27    1.09
  -8  -2   0    2.04    1.36
  -7  -3   2    3.58    1.32
  -6  -5   9   24.05    1.71
  -6  -4   5   77.67    2.64
  -5  -5  10    4.30    0.93
  -4  -5  11   25.34    1.46
  -4  -4   6    0.52    0.72
  -4  -3   3  523.37    5.31
 -12  -1  -1    1.99    1.71
 -12   0  -2   -0.31    1.50
 -11  -3   2    4.88    1.64
 -11   1  -3   16.89    1.70
 -10  -2   0   63.13    2.93
  -9  -4   4   47.96    2.83
  -7  -5   8   15.56    1.69
  -6  -3   2    0.00    0.87
  -6  -2   0   28.35    1.71
  -5  -4   5   72.06    2.45
 -12  -3   2    0.26    1.71
 -12   1  -3   11.13    1.65
 -11  -4   4    1.17    1.86
 -11  -2   0    9.86    1.79
 -10  -4   4    6.26    1.69
  -9   2  -4    5.35    0.95
  -8  -4   4    5.07    1.41
  -7  -4   4    2.86    1.43
  -6  -5   8    3.38    1.15
  -5  -5   9    3.29    0.93
  -5  -3   2   52.96    2.11
  -5  -2   0   76.98    2.29
  -4  -5  10   16.29    1.29
 -12  -2   0    2.99    1.63
 -10   2  -4    2.75    0.90
  -9  -3   1    2.19    1.53
  -9  -1  -2   -1.37    1.12
  -9   0  -3    0.77    1.21
  -8  -5   7    8.38    1.55
  -8  -1  -2   40.18    2.13
  -8   0  -3   -0.30    1.02
  -7  -5   7   -1.41    1.09
  -7  -1  -2    5.25    1.20
  -7   0  -3   -0.22    0.88
  -6  -4   4  148.01    3.69
  -3  -4   6   10.56    0.97
 -11  -3   1   13.43    2.24
 -11  -1  -2    4.86    1.73
 -11   0  -3  188.58    4.69
 -11   2  -4    3.31    1.03
 -10  -4   3    1.16    1.72
 -10  -3   1    6.03    1.62
 -10  -1  -2   14.12    1.68
 -10   0  -3   -0.85    1.03
  -9  -5   6   -0.46    1.48
  -9  -4   3    0.50    1.56
  -8  -3   1    1.31    1.16
  -7  -3   1    9.76    1.60
  -6  -1  -2   53.92    2.03
  -6   0  -3    0.06    0.77
  -5  -5   8   13.60    1.40
  -4  -4   5   58.87    2.07
 -12  -3   1    0.07    1.77
 -12  -1  -2    5.42    1.88
 -12   0  -3   -1.19    1.53
 -11  -4   3    1.22    1.72
 -11  -2  -1    3.14    1.79
 -10  -2  -1    3.32    1.44
 -10   1  -4   52.34    2.36
  -9  -2  -1   14.92    1.70
  -9   1  -4  100.04    2.85
  -8  -5   6    3.07    1.49
  -8  -4   3    1.97    1.27
  -8  -2  -1   42.64    2.22
  -8   1  -4  130.93    2.99
  -7  -4   3    0.53    1.31
  -7  -2  -1   15.57    1.59
  -7   1  -4   -0.33    0.80
  -6  -5   7   12.86    1.49
  -6  -3   1   28.01    1.82
  -4  -5   9    0.21    0.84
  -4  -3   2   11.21    1.08
  -4  -2   0  144.74    2.77
  -3  -5  11    2.20    0.74
 -12  -2  -1   10.62    1.95
 -11   1  -4   -0.11    1.16
  -7  -5   6    0.12    1.21
  -6  -4   3   26.39    2.00
  -6  -2  -1   48.67    2.13
  -5  -1  -2   35.00    1.51
 -11  -4   2    1.59    2.03
 -11  -3   0   28.39    2.71
 -10  -4   2    0.85    1.75
 -10  -3   0    4.75    1.64
  -9  -5   5    5.66    1.58
  -9  -4   2   -0.24    1.55
  -9  -3   0    1.39    1.38
  -8  -5   5    1.61    1.47
  -8  -3   0   37.31    2.40
  -6  -5   6    2.72    1.18
  -5  -5   7    4.28    1.06
  -5  -3   1   13.22    1.25
  -4  -5   8   -0.04    0.83
  -4  -4   4   91.73    2.60
  -3  -5  10   24.10    1.30
  -3  -4   5    1.19    0.80
 -11  -1  -3   18.21    2.18
 -10  -1  -3   27.05    2.13
  -9  -1  -3   77.47    2.94
  -9   3  -5    8.32    0.94
  -8  -4   2    0.23    1.21
  -8  -1  -3    8.92    1.53
  -7  -5   5    4.75    1.42
  -7  -4   2   26.20    2.06
  -5  -4   3  153.05    3.58
  -5  -2  -1   31.36    1.57
 -12  -2  -2   17.73    2.51
 -12  -1  -3    8.69    2.00
 -11  -2  -2    1.67    1.48
 -11   0  -4    0.20    1.48
 -10  -2  -2   -0.59    1.29
 -10   0  -4  161.68    4.05
 -10   2  -5   -0.24    0.90
 -10   3  -5    9.02    1.05
  -9  -5   4    9.37    1.98
  -9  -2  -2   12.07    1.65
  -8  -2  -2   42.63    2.31
  -8   0  -4  618.23    6.91
  -7  -1  -3    8.32    1.17
  -6  -3   0    4.48    1.27
  -3  -5   9   12.13    1.11
 -11  -3  -1    0.49    1.90
 -10  -4   1   -0.07    1.48
 -10  -3  -1   64.39    3.39
  -9  -4   1   15.67    2.15
  -9  -3  -1   10.17    2.01
  -8  -5   4   10.19    1.65
  -7  -2  -2    1.07    1.02
  -6  -5   5    7.66    1.41
  -6  -4   2   -0.77    0.94
  -6  -1  -3   61.54    2.25
  -5  -5   6    5.84    1.18
  -4  -5   7    0.05    0.88
  -4  -3   1    4.42    0.88
 -11   1  -5   -0.35    1.25
 -10   1  -5    0.90    1.05
  -9   1  -5    3.20    1.03
  -8  -4   1    9.93    1.64
  -8  -3  -1  134.11    3.97
  -7  -5   4    9.69    1.65
  -6  -2  -2    1.65    1.14
  -6   0  -4  278.75    4.05
  -5  -3   0    3.07    1.15
  -4  -4   3    2.69    1.15
  -4  -2  -1   10.09    0.98
  -3  -4   4  117.30    2.69
 -11  -2  -3    5.42    1.88
 -11  -1  -4    1.46    1.62
 -10  -2  -3    7.16    1.84
 -10  -1  -4   53.65    2.88
  -9  -5   3    2.16    1.51
  -9  -1  -4  100.58    3.44
  -8  -5   3    5.05    1.70
  -8   1  -5   96.82    2.65
  -7  -4   1   10.51    1.45
  -7  -3  -1   -0.14    1.21
  -5  -5   5    1.89    1.04
  -5  -4   2   50.56    2.30
  -3  -5   8    2.43    0.79
 -10  -4   0   -1.60    1.62
  -9  -4   0   25.89    2.50
  -9  -2  -3   31.60    2.24
  -8  -2  -3    0.31    1.40
  -8  -1  -4  139.10    3.79
  -7   1  -5   51.28    1.86
  -6  -5   4    8.83    1.34
  -6  -4   1   52.77    2.52
  -6  -3  -1    1.13    1.22
  -5  -2  -2   35.69    1.82
  -5  -1  -3  386.23    4.75
  -4  -5   6    1.80    0.89
 -11  -3  -2    3.69    1.70
 -11   0  -5    7.27    1.55
 -10  -3  -2    0.47    1.48
 -10   0  -5   -0.78    0.88
  -9  -5   2   -1.24    1.65
  -9  -3  -2   17.02    1.99
  -9   0  -5    3.08    1.24
  -8  -4   0   -0.95    1.27
  -7  -5   3    0.08    1.15
  -7  -2  -3   49.28    2.47
  -7  -1  -4    0.56    1.22
  -4  -3   0    5.53    1.09
  -3  -3   1    5.37    0.82
  -8  -5   2    0.85    1.59
  -8  -3  -2    0.54    1.35
  -7  -4   0   -0.40    1.42
  -6  -5   3    5.44    1.40
  -5  -5   4    4.98    1.29
  -4  -4   2   24.24    1.70
  -3  -5   7    4.43    0.90
 -11  -2  -4    4.62    1.87
 -10  -4  -1   14.15    2.15
 -10  -2  -4    2.72    1.69
  -9  -4  -1   20.54    2.42
  -7  -5   2   14.57    1.91
  -7  -3  -2   79.56    3.01
  -7   0  -5  281.09    4.54
  -6  -2  -3    4.51    1.09
  -6  -1  -4  160.30    3.54
  -5  -4   1   15.43    1.49
  -5  -3  -1   11.98    1.31
  -4  -5   5    1.55    0.90
  -3  -4   3  169.34    3.25
 -11  -3  -3    3.03    1.84
 -11  -1  -5   -0.29    1.38
 -10  -3  -3   -1.08    1.40
 -10  -1  -5   -0.32    1.32
 -10   1  -6   13.82    1.45
  -9  -5   1    0.29    1.64
  -9  -3  -3    3.63    1.73
  -9  -2  -4    4.76    1.46
  -9  -1  -5    4.31    1.53
  -9   1  -6    9.28    1.28
  -8  -4  -1    3.54    1.76
  -8  -2  -4   21.49    2.00
  -6  -6   6    7.85    1.64
  -6  -4   0   34.04    2.14
  -4  -2  -2   -0.13    0.68
  -9   3  -6    1.08    0.70
  -8  -5   1    1.72    1.47
  -8  -3  -3   10.95    1.88
  -8  -1  -5  102.48    3.37
  -8   1  -6   21.41    1.52
  -7  -4  -1   23.59    2.22
  -6  -5   2    0.34    1.18
  -6  -3  -2   25.50    1.85
  -6   0  -5   -1.62    0.87
  -5  -6   7   17.99    1.66
  -5  -5   3    7.43    1.33
  -3  -5   6    0.49    0.70
 -10  -4  -2    7.49    1.94
 -10   0  -6    3.03    1.28
  -9  -5   0    1.28    1.84
  -9  -4  -2    1.42    1.83
  -9   0  -6   -0.07    1.10
  -7  -6   4   13.15    1.89
  -7  -5   1    0.68    1.53
  -7  -2  -4  204.48    4.51
  -7  -1  -5   54.82    2.53
  -6  -6   5    0.35    1.19
  -5  -4   0   13.09    1.61
  -5  -2  -3  101.86    2.83
  -5  -1  -4  347.06    4.70
  -4  -4   1  208.81    4.09
  -4  -3  -1   32.13    1.69
  -3  -3   0  130.40    2.80
 -10  -3  -4    0.39    1.77
 -10  -2  -5    1.33    1.65
  -8  -5   0    7.05    1.95
  -8  -4  -2   16.17    2.19
  -8   0  -6   12.00    1.39
  -7  -3  -3   -0.25    1.04
  -7   1  -6   17.76    1.32
  -6  -4  -1  113.45    3.67
  -5  -6   6    0.65    1.17
  -5  -3  -2   80.88    2.73
  -3  -5   5    3.53    0.98
  -3  -4   2   20.24    1.36
 -10  -1  -6   13.10    1.87
  -9  -3  -4    1.07    1.42
  -9  -2  -5    8.62    1.60
  -6  -5   1   12.71    1.78
  -6  -2  -4   14.26    1.51
  -5  -5   2    8.07    1.48
  -5   0  -5   68.30    2.04
  -4  -6   8    2.58    1.04
  -4  -5   3    7.37    1.27
  -9  -5  -1    0.90    1.79
  -9  -4  -3    3.14    1.94
  -9  -1  -6   11.87    1.57
  -8  -3  -4   10.47    1.72
  -8  -2  -5   -0.22    1.17
  -7  -6   3    0.57    1.39
  -7  -5   0   33.67    2.44
  -7  -4  -2   15.71    1.88
  -7   0  -6   -0.25    0.95
  -6  -6   4    0.02    1.35
  -6  -3  -3   31.45    2.05
  -6  -1  -5  209.15    4.06
  -5  -6   5   -0.21    1.12
  -4  -2  -3    3.59    1.04
 -10   1  -7    0.10    0.96
  -9   1  -7    7.92    1.28
  -8  -5  -1   15.93    2.30
  -8  -4  -3    0.58    1.72
  -8  -1  -6   20.62    1.76
  -7  -3  -4   26.36    2.24
  -7  -2  -5   32.82    2.23
  -5  -4  -1    1.70    1.11
  -5  -2  -4    3.57    1.27
  -4  -6   7   -0.36    0.77
  -4  -4   0   15.18    1.40
  -4  -3  -2    4.00    1.20
  -4  -1  -4  290.04    4.03
  -3  -5   4    5.29    1.11
  -3  -4   1    5.51    1.13
 -10  -3  -5   10.09    2.07
 -10  -2  -6    1.19    1.67
 -10   0  -7    0.42    1.18
  -9  -3  -5   10.10    2.06
  -9   0  -7   26.17    1.91
  -7  -6   2   -0.61    1.28
  -7  -1  -6   15.92    1.65
  -6  -6   3    4.13    1.50
  -6  -5   0   -0.11    1.21
  -6  -4  -2    9.94    1.60
  -5  -5   1    3.64    1.09
  -5  -3  -3    7.84    1.45
  -4  -6   6   12.68    1.39
  -4  -5   2    3.85    1.21
  -3  -3  -1  111.47    2.72
 -10  -1  -7   -0.87    1.35
  -9  -4  -4    3.61    2.02
  -9  -2  -6   -0.42    1.26
  -8   1  -7    2.87    0.95
  -7  -5  -1   -0.47    1.36
  -7  -4  -3    5.69    1.57
  -6  -3  -4   23.66    2.01
  -6   0  -6    0.62    0.77
  -5  -6   4    7.08    1.39
  -5  -1  -5  254.26    4.21
  -9  -1  -7    8.00    1.60
  -8  -5  -2    7.48    1.98
  -8  -3  -5   -0.32    1.30
  -8  -2  -6    1.33    1.24
  -8   0  -7   -0.53    1.01
  -8   2  -7   31.43    1.50
  -7  -6   1    7.97    1.95
  -6  -6   2    2.66    1.51
  -5  -5   0   15.33    1.75
  -5  -4  -2   10.40    1.64
  -4  -6   5    3.52    1.18
  -4  -4  -1    1.54    1.18
  -3  -5   3   92.73    2.73
  -2  -4   2  252.92    3.78
  -9   3  -7    2.97    0.75
  -8  -4  -4   16.56    2.15
  -8  -1  -7    1.44    1.30
  -7  -5  -2    7.66    1.95
  -7  -3  -5    2.84    1.58
  -7  -2  -6   21.67    1.96
  -7   1  -7   93.78    2.57
  -6  -5  -1    1.19    1.34
  -6  -4  -3    0.76    1.27
  -6  -1  -6   23.12    1.65
  -5  -6   3    1.73    1.27
  -4  -5   1    3.06    1.26
  -4  -2  -4  109.14    2.91
  -3  -6   8    1.74    0.89
  -3  -4   0   21.10    1.58
  -3  -2  -3   82.26    2.26
  -2  -5   5    0.24    0.70
  -9  -4  -5    5.53    2.28
  -8  -5  -3    8.04    2.16
  -7  -6   0   -0.71    1.67
  -7  -4  -4   63.16    3.29
  -7   0  -7    7.70    1.15
  -6  -6   1    0.27    1.49
  -5  -3  -4   36.90    2.24
  -5  -2  -5   22.27    1.82
  -5   0  -6   -0.61    0.75
  -4  -6   4    2.29    1.15
  -4  -3  -3   47.00    2.13
  -3  -6   7    1.66    0.95
  -3  -3  -2  308.96    4.58
  -9  -2  -7   14.88    1.90
  -9   0  -8    0.32    1.07
  -9   1  -8    3.44    1.10
  -8  -3  -6   -0.09    1.60
  -7  -1  -7   96.80    3.22
  -6  -5  -2   11.46    1.99
  -6  -3  -5    2.93    1.49
  -5  -6   2   14.25    1.77
  -5  -5  -1   11.13    1.80
  -5  -4  -3   66.31    2.95
  -4  -1  -5  178.54    3.33
  -3  -5   2  169.26    3.70
  -2  -4   1   44.11    1.80
  -8  -4  -5   19.86    2.30
  -8  -2  -7   31.39    2.27
  -7  -5  -3   -1.81    1.66
  -6  -6   0    0.52    1.60
  -6  -4  -4    0.05    1.55
  -6  -2  -6  188.55    4.35
  -5  -1  -6  367.64    5.23
  -4  -6   3    4.57    1.23
  -4  -5   0    5.18    1.44
  -4  -4  -2   49.23    2.32
  -3  -6   6    0.63    0.89
  -3  -4  -1   28.52    1.82
  -2  -5   4    0.81    0.83
  -2  -3  -1  448.94    4.97
  -9  -3  -7    2.75    1.87
  -9  -1  -8    2.78    1.32
  -9   2  -8    0.03    0.78
  -8  -5  -4    3.79    2.26
  -8   0  -8    3.64    1.14
  -8   1  -8    5.21    1.08
  -7  -4  -5    6.50    1.96
  -7  -3  -6   -1.03    1.24
  -7  -2  -7    1.40    1.40
  -6   0  -7    0.03    0.89
  -5  -6   1   -0.22    1.38
  -9  -2  -8   -0.51    1.51
  -8  -1  -8    4.72    1.39
  -6  -5  -3   20.27    2.29
  -6  -1  -7   49.07    2.22
  -5  -5  -2   63.32    3.07
  -4  -6   2   10.73    1.54
  -4  -3  -4    0.73    0.95
  -4  -2  -5  339.16    5.08
  -3  -6   5    0.58    0.82
  -3  -5   1    0.58    0.92
  -3  -3  -3   28.10    1.75
  -3  -2  -4   17.74    1.37
  -2  -5   3   24.23    1.51
  -8  -4  -6   15.69    2.20
  -8  -3  -7   13.23    1.93
  -7   0  -8   -0.24    0.85
  -6  -6  -1   15.60    2.10
  -6  -4  -5   40.63    2.75
  -6  -3  -6   47.68    2.61
  -5  -6   0   22.40    2.18
  -5  -4  -4    7.37    1.51
  -5  -2  -6    0.25    1.06
  -4  -5  -1   75.29    2.93
  -4  -4  -3   27.51    1.92
  -3  -6   4   13.76    1.43
  -2  -4   0    0.42    0.88
  -9   0  -9    0.15    1.12
  -8  -2  -8    7.30    1.64
  -8   2  -8    7.61    0.96
  -7  -4  -6    2.90    1.85
  -7  -3  -7   -1.07    1.56
  -7  -1  -8   -0.50    1.11
  -6  -2  -7    5.43    1.22
  -3  -5   0   -1.18    1.02
  -3  -4  -2   45.34    2.11
  -2  -3  -2    0.64    0.77
  -9  -1  -9   15.40    1.89
  -7  -5  -5    1.28    1.95
  -7  -2  -8   -0.40    1.35
  -6  -6  -2    1.03    1.72
  -6  -5  -4   -1.09    1.52
  -5  -6  -1   -1.43    1.46
  -5  -5  -3   -0.38    1.27
  -5  -1  -7   47.10    2.15
  -5   0  -7   -0.48    0.77
  -4  -6   1    6.27    1.31
  -4  -5  -2    3.18    1.48
  -4  -3  -5    2.01    1.28
  -3  -6   3    5.82    1.21
  -2  -5   2   11.07    1.22
  -5  -4  -5   31.23    2.26
  -5  -3  -6    2.60    1.16
  -4  -4  -4   50.55    2.45
  -3  -3  -4   -0.25    0.87
  -8   5   8    2.13    2.01
  -7   4   5   -0.78    1.63
  -7   6   1    9.00    2.46
  -6   3  14    4.67    1.24
  -5   2   5   20.09    1.56
  -5   2  13    2.03    0.87
  -5   3   1   11.70    1.38
  -5   5  -3   -0.08    1.48
  -2   5  -8   11.23    1.47
  -8   5   6    1.35    1.96
  -8   5   7   12.60    2.14
  -7   5   2   15.95    2.11
  -6   4   1   53.54    2.72
  -6   5  -1    0.66    1.66
  -6   6  -2   -1.00    1.78
  -5   2  14    2.09    0.96
  -5   6  -4   10.86    1.86
  -4   3  -2    4.95    1.17
  -4   5  -5    7.18    1.53
  -4   6  -6    1.21    1.46
  -3   3  -4    0.15    0.83
  -2   4  -7   31.08    1.70
  -8   5   5    0.82    1.94
  -7   4   4    3.07    1.53
  -7   5   1    0.58    1.77
  -7   6   0    0.42    1.99
  -6   3   3   16.51    1.93
  -5   2   4  420.92    5.44
  -5   3   0    1.89    1.18
  -5   4  -2    9.28    1.42
  -4   4  -4   53.45    2.39
  -3   5  -7    1.46    1.16
  -8   4   9   18.11    2.27
  -8   4  10    1.55    1.68
  -8   4  11   -1.55    1.48
  -8   5   4    9.05    2.24
  -7   3   8    1.90    1.27
  -7   3   9    3.52    1.42
  -7   3  10   24.13    2.05
  -7   3  11    2.17    1.31
  -7   4   3    0.24    1.35
  -6   4   0   35.95    2.33
  -6   5  -2   11.38    2.00
  -6   6  -3   19.53    2.48
  -5   2  15    6.17    1.10
  -5   5  -4   36.03    2.49
  -3   4  -6    5.45    1.13
  -8   4   7   18.44    2.30
  -8   4   8    1.91    1.49
  -8   5   3    2.72    1.98
  -7   3   7    1.18    1.18
  -7   3  12    0.17    1.15
  -7   3  13    1.75    1.23
  -7   4   2   26.49    2.37
  -7   5   0   33.76    2.81
  -6   2   9   18.90    1.59
  -6   2  10    4.40    1.21
  -6   3   2    0.66    1.33
  -5   2   3  590.16    6.43
  -4   5  -6   12.91    1.69
  -8   4   6    1.21    1.50
  -7   3   6   32.06    2.21
  -7   3  14    5.39    1.35
  -6   2   7   10.39    1.39
  -6   2   8    6.10    1.25
  -6   2  11   30.34    1.78
  -6   2  12    0.37    1.03
  -6   4  -1  108.71    3.75
  -5   3  -1   12.17    1.52
  -5   4  -3   63.15    2.75
  -4   3  -3   47.25    2.11
  -4   4  -5   96.15    3.14
   0   5 -11    4.80    0.94
  -9   5   6   -1.14    2.09
  -8   4   5    6.82    1.88
  -8   5   2    0.03    1.57
  -7   3   5   25.36    2.17
  -7   4   1    9.87    1.89
  -7   5  -1   -0.13    1.74
  -6   2   6  104.90    3.08
  -6   2  13    8.81    1.26
  -6   3   1   26.55    1.99
  -6   5  -3   22.15    2.29
  -5   2   2  263.71    4.37
  -5   5  -5    1.05    1.38
  -3   3  -5   41.39    1.81
  -2   5  -9    1.85    0.92
  -9   5   5    6.40    2.27
  -8   4   4    5.96    1.74
  -8   5   1    5.51    2.06
  -7   3   4  668.41    8.54
  -6   2   5  138.77    3.53
  -3   5  -8    6.70    1.29
  -9   4   9   10.44    2.15
  -9   4  10    0.44    1.75
  -9   5   4    6.13    2.29
  -8   3  10    0.50    1.35
  -8   4   3    1.34    1.77
  -7   3   3   -2.67    1.68
  -7   4   0    0.51    1.56
  -7   5  -2    8.11    1.99
  -6   2  14    1.60    0.94
  -6   4  -2   10.64    1.52
  -5   3  -2   83.24    2.88
  -5   4  -4    7.19    1.45
  -4   2  -1   10.38    1.03
  -4   5  -7    3.41    1.32
  -3   4  -7   -0.13    0.90
  -9   4   7    2.82    1.92
  -9   4   8    2.26    1.62
  -9   5   3    1.99    2.10
  -8   3   7   -0.24    1.41
  -8   3   8    0.51    1.05
  -8   3   9    6.65    1.44
  -8   3  11   13.80    1.74
  -8   3  12    0.90    1.30
  -8   5   0    6.45    2.10
  -6   2   4  154.29    3.64
  -6   3   0    4.12    1.17
  -6   5  -4    0.35    1.39
  -5   2   1   34.10    1.77
  -4   3  -4    0.12    0.96
  -9   4   6   -0.34    1.55
  -8   3   6   33.85    2.51
  -8   3  13    0.16    1.26
  -8   4   2    1.90    1.48
  -7   3   2    1.72    1.49
  -7   4  -1   20.63    2.22
  -6   2  15    8.22    1.19
  -6   4  -3   -0.57    1.33
  -5   5  -6   12.85    1.79
  -4   4  -6    1.15    1.04
  -9   4   5   37.61    2.95
  -9   5   2    0.44    1.67
  -8   3   5  246.29    5.68
  -8   4   1   12.34    2.08
  -8   5  -1   11.34    2.26
  -7   2   8    7.70    1.36
  -7   2   9   -0.41    0.99
  -7   2  10    0.31    0.96
  -7   2  11   30.64    1.91
  -7   5  -3    0.09    1.65
  -6   2   3  104.43    3.06
  -6   3  -1    1.26    1.27
  -5   4  -5   30.21    2.08
  -9   4   4   49.29    3.23
  -9   5   1    2.76    2.06
  -8   3   4   -0.04    1.80
  -7   2   6    2.67    1.38
  -7   2   7   31.46    1.91
  -7   2  12   -0.74    0.93
  -7   2  13    3.50    1.18
  -7   3   1    9.83    1.69
  -6   5  -5   12.65    1.77
  -5   2   0   73.85    2.40
  -5   3  -3    8.66    1.24
  -4   2  -2    0.03    0.65
  -4   5  -8   18.59    1.88
  -3   3  -6    7.00    1.05
  -3   5  -9   -0.01    0.90
  -1   5 -11    0.34    0.84
 -10   4   8    1.47    1.96
  -9   3  10   21.21    2.19
  -9   4   3   -0.08    1.86
  -8   4   0   -0.05    1.63
  -8   5  -2    6.73    2.08
  -7   4  -2   16.56    1.91
  -6   2   2   -1.88    0.92
  -6   4  -4    0.85    1.37
  -4   3  -5    2.73    1.05
  -3   4  -8   14.38    1.48
  -1   4 -10   -0.23    0.76
 -10   4   6    4.95    2.17
 -10   4   7   10.62    2.21
  -9   3   7   -0.37    1.55
  -9   3   8    4.03    1.67
  -9   3   9    2.60    1.36
  -9   3  11    0.07    1.31
  -9   3  12    2.92    1.50
  -9   4   2   -0.57    1.73
  -9   5   0   -0.98    1.77
  -8   3   3   26.00    2.10
  -7   2   5  230.55    4.67
  -7   2  14    0.01    0.84
  -7   3   0   43.28    2.57
  -7   5  -4    9.14    1.77
  -6   3  -2   25.78    1.99
  -5   5  -7    2.50    1.46
  -4   4  -7   11.26    1.38
 -10   4   5    1.46    2.10
  -9   3   6   21.19    2.39
  -8   3   2    2.67    1.55
  -8   4  -1    3.76    1.82
  -7   2   4   17.63    1.89
  -7   2  15    2.05    1.07
  -7   4  -3    6.59    1.73
  -6   2   1   69.00    2.61
  -6   5  -6    0.60    1.46
  -5   2  -1   30.14    1.63
[truncated: 128,744 more chars]
