# Supplementary material for: 1,4-Phenyl­ene diallyl bis­(carbonate)
Source: IUCrdata. 2023 Feb 21;8(Pt 2):x230133. doi: 10.1107/S2414314623001335 (PMC9993898; doi:10.1107/S2414314623001335)
Supplement: Supplementary file 2 [file x-08-x230133-Isup2.hkl]

data_I                                                                          
_shelx_title ' 14phdac_a.res in P2(1)/n'                                        
_shelx_refln_list_code          4                                               
_shelx_F_calc_maximum      114.34                                               
_exptl_crystal_F_000       292.00                                               
_reflns_d_resolution_high  0.7651                                               
                                                                                
loop_                                                                           
 _space_group_symop_operation_xyz                                               
 'x, y, z'                                                                      
 '-x+1/2, y+1/2, -z+1/2'                                                        
 '-x, -y, -z'                                                                   
 'x-1/2, -y-1/2, z-1/2'                                                         
                                                                                
_cell_length_a    10.2808                                                       
_cell_length_b     5.4764                                                       
_cell_length_c    12.7396                                                       
_cell_angle_alpha  90.000                                                       
_cell_angle_beta  104.070                                                       
_cell_angle_gamma  90.000                                                       
                                                                                
_shelx_F_squared_multiplier     1.000                                           
                                                                                
loop_                                                                           
 _refln_index_h                                                                 
 _refln_index_k                                                                 
 _refln_index_l                                                                 
 _refln_F_squared_calc                                                          
 _refln_F_squared_meas                                                          
 _refln_F_squared_sigma                                                         
 _refln_observed_status                                                         
   2   0   0       1409.88       1417.94         5.12 o                         
   4   0   0       1032.98       1027.46         6.20 o                         
   6   0   0        251.67        259.54         1.81 o                         
   8   0   0         34.99         34.89         0.94 o                         
  10   0   0          1.77          2.98         0.67 o                         
  12   0   0          1.81          1.96         0.50 o                         
   1   1   0       2652.64       2476.39        31.43 o                         
   2   1   0       9812.03       9471.30        83.19 o                         
   3   1   0       1170.85       1233.48        11.47 o                         
   4   1   0          3.80          2.64         0.62 o                         
   5   1   0        218.37        237.09         2.69 o                         
   6   1   0         12.27         11.87         0.36 o                         
   7   1   0          0.07         -0.06         0.26 o                         
   8   1   0         11.17         11.35         0.32 o                         
   9   1   0         19.46         19.55         0.55 o                         
  10   1   0          5.69          5.53         0.51 o                         
  11   1   0          0.72          0.42         0.38 o                         
  12   1   0          7.28          7.32         0.47 o                         
   0   2   0       1985.48       1794.57        22.02 o                         
   1   2   0       1284.93       1249.36         8.96 o                         
   2   2   0         24.81         26.10         0.69 o                         
   3   2   0         87.67         97.22         0.85 o                         
   4   2   0        168.44        175.19         1.21 o                         
   5   2   0         84.79         88.01         0.78 o                         
   6   2   0         25.70         33.99         0.53 o                         
   7   2   0          2.22          1.53         0.24 o                         
   8   2   0          2.28          2.02         0.25 o                         
   9   2   0         29.55         26.43         0.53 o                         
  10   2   0         70.12         71.19         0.86 o                         
  11   2   0         13.78         13.55         0.53 o                         
  12   2   0          3.22          3.09         0.59 o                         
   1   3   0         12.12         10.35         0.42 o                         
   2   3   0         28.78         25.99         0.54 o                         
   3   3   0        150.52        151.88         1.09 o                         
   4   3   0          8.63          6.75         0.27 o                         
   5   3   0          1.97          2.46         0.27 o                         
   6   3   0          3.57          5.42         0.44 o                         
   7   3   0         51.64         48.73         0.75 o                         
   8   3   0         41.57         38.51         0.72 o                         
   9   3   0          2.30          1.69         0.39 o                         
  10   3   0          4.38          5.51         0.47 o                         
  11   3   0         39.75         34.99         0.86 o                         
   0   4   0         46.97         45.69         0.98 o                         
   1   4   0         88.29         85.27         0.78 o                         
   2   4   0          0.49          0.85         0.28 o                         
   3   4   0         23.19         25.67         0.55 o                         
   4   4   0         19.78         18.97         0.47 o                         
   5   4   0         16.98         16.22         0.41 o                         
   6   4   0         42.13         41.06         0.64 o                         
   7   4   0          0.00         -0.34         0.34 o                         
   8   4   0          0.00         -0.35         0.35 o                         
   9   4   0         31.16         27.61         0.60 o                         
  10   4   0          0.02         -0.01         0.39 o                         
   1   5   0        128.82        139.47         1.16 o                         
   2   5   0         33.06         32.35         0.63 o                         
   3   5   0          0.49         -0.29         0.29 o                         
   4   5   0          7.70          7.46         0.39 o                         
   5   5   0         17.80         18.03         0.47 o                         
   6   5   0          0.22         -0.23         0.41 o                         
   7   5   0         38.76         39.14         0.66 o                         
   8   5   0          7.33          7.40         0.42 o                         
   9   5   0          0.18         -0.12         0.35 o                         
   0   6   0        240.04        248.79         2.99 o                         
   1   6   0          3.05          2.31         0.52 o                         
   2   6   0         56.21         57.48         0.92 o                         
   3   6   0          5.01          5.36         0.56 o                         
   4   6   0          5.07          6.20         0.56 o                         
   5   6   0         22.30         24.26         0.66 o                         
   6   6   0          0.02         -0.41         0.41 o                         
   7   6   0          0.70          0.30         0.49 o                         
   1   7   0          3.37          2.50         0.70 o                         
   2   7   0         21.58         20.38         0.89 o                         
 -13   0   1          3.81          3.08         0.69 o                         
 -11   0   1          3.03          2.98         0.72 o                         
  -9   0   1          7.34          8.20         0.69 o                         
  -7   0   1        228.59        248.55         2.35 o                         
  -3   0   1      13072.81      13672.85        13.61 o                         
   1   0   1        509.34        487.05         2.15 o                         
   3   0   1          7.56         10.00         0.25 o                         
   5   0   1          2.82          6.18         0.60 o                         
   7   0   1         15.33         14.66         0.59 o                         
   9   0   1         16.23         14.87         0.61 o                         
  11   0   1         10.96         12.80         0.61 o                         
 -13   1   1          1.81          2.02         0.63 o                         
 -12   1   1         12.81         15.81         0.79 o                         
 -11   1   1         16.91         16.69         0.73 o                         
 -10   1   1          4.13          3.75         0.46 o                         
  -9   1   1         15.86         16.58         0.40 o                         
  -8   1   1          1.63          2.79         0.28 o                         
  -7   1   1         51.93         57.67         0.63 o                         
  -6   1   1        527.06        548.64         2.79 o                         
  -5   1   1        704.88        760.35        17.73 o                         
  -4   1   1          3.35          3.66         0.57 o                         
  -3   1   1         43.39         32.15         0.99 o                         
  -2   1   1       4121.44       4287.32       106.86 o                         
  -1   1   1       5630.77       5168.80        97.16 o                         
   0   1   1        334.92        296.07         8.30 o                         
   1   1   1         77.40         64.08         0.96 o                         
   2   1   1        166.43        154.57         0.99 o                         
   3   1   1        425.74        438.92         7.98 o                         
   4   1   1          0.46          0.07         0.30 o                         
   5   1   1        208.53        228.74         1.12 o                         
   6   1   1         16.08         14.39         0.31 o                         
   7   1   1         10.33          9.17         0.28 o                         
   8   1   1          1.26          1.23         0.24 o                         
   9   1   1          1.22          1.47         0.27 o                         
  10   1   1          3.33          3.13         0.30 o                         
  11   1   1         10.32         10.17         0.37 o                         
  12   1   1          2.80          2.67         0.32 o                         
 -12   2   1          1.20          1.18         0.30 o                         
 -11   2   1         16.98         18.56         0.59 o                         
 -10   2   1         11.90         13.56         0.45 o                         
  -9   2   1         14.57         13.43         0.43 o                         
  -8   2   1          0.84          1.16         0.33 o                         
  -7   2   1          0.74          0.42         0.28 o                         
  -6   2   1         71.79         79.47         0.75 o                         
  -5   2   1         40.27         39.26         0.59 o                         
  -4   2   1       1618.32       1655.01        10.39 o                         
  -3   2   1        162.46        152.95         1.76 o                         
  -2   2   1        121.20        128.49         1.16 o                         
  -1   2   1        990.74        975.46         8.61 o                         
   0   2   1         58.90         58.72         0.76 o                         
   1   2   1        142.68        150.05         1.79 o                         
   2   2   1        313.31        334.97         2.32 o                         
   3   2   1        538.00        603.50         5.58 o                         
   4   2   1         16.69         12.74         0.32 o                         
   5   2   1         39.11         36.38         0.57 o                         
   6   2   1         57.21         55.00         0.65 o                         
   7   2   1         23.46         18.75         0.44 o                         
   8   2   1         53.15         49.24         0.61 o                         
   9   2   1         19.47         16.60         0.45 o                         
  10   2   1          2.96          2.39         0.49 o                         
  11   2   1          5.17          5.25         0.42 o                         
  12   2   1         13.21         12.41         0.62 o                         
 -12   3   1          0.84         -0.19         0.47 o                         
 -11   3   1         13.55         13.48         0.61 o                         
 -10   3   1          7.85          8.69         0.60 o                         
  -9   3   1          4.27          4.01         0.37 o                         
  -8   3   1          2.34          2.66         0.36 o                         
  -7   3   1         11.43         10.56         0.43 o                         
  -6   3   1         32.95         31.76         0.50 o                         
  -5   3   1         15.82         15.52         0.41 o                         
  -4   3   1          5.25          5.32         0.22 o                         
  -3   3   1          5.30          6.33         0.31 o                         
  -2   3   1          3.04          1.53         0.29 o                         
  -1   3   1          0.37          0.41         0.28 o                         
   0   3   1         61.66         57.57         0.80 o                         
   1   3   1         90.50         91.11         0.72 o                         
   2   3   1        548.00        552.66         3.33 o                         
   3   3   1        130.07        130.86         0.96 o                         
   4   3   1         31.68         38.88         0.45 o                         
   5   3   1         20.52         15.22         0.35 o                         
   6   3   1          1.55          1.04         0.28 o                         
   7   3   1          0.00         -0.32         0.32 o                         
   8   3   1        164.00        154.28         2.09 o                         
   9   3   1         16.47         14.23         0.56 o                         
  10   3   1         75.38         71.83         0.94 o                         
  11   3   1          0.37         -0.37         0.37 o                         
 -10   4   1          0.59          0.21         0.44 o                         
  -9   4   1         17.28         17.89         0.62 o                         
  -8   4   1         12.02         13.45         0.61 o                         
  -7   4   1         12.50         12.08         0.48 o                         
  -6   4   1         61.11         59.47         0.78 o                         
  -5   4   1         16.83         16.78         0.52 o                         
  -4   4   1        244.58        244.23         1.52 o                         
  -3   4   1          7.37          7.14         0.42 o                         
  -2   4   1         53.27         49.94         0.68 o                         
  -1   4   1         35.71         32.29         0.58 o                         
   0   4   1         87.21         78.96         0.75 o                         
   1   4   1         28.77         28.84         0.49 o                         
   2   4   1          0.20         -0.23         0.23 o                         
   3   4   1         33.55         32.95         0.56 o                         
   4   4   1          1.22          1.62         0.31 o                         
   5   4   1          1.55          1.39         0.24 o                         
   6   4   1        139.01        130.84         0.94 o                         
   7   4   1         23.36         24.65         0.53 o                         
   8   4   1          6.68          5.55         0.42 o                         
   9   4   1         24.59         23.62         0.57 o                         
  10   4   1         14.91         15.74         0.54 o                         
  -9   5   1          1.09          1.29         0.39 o                         
  -8   5   1          3.30          4.51         0.48 o                         
  -7   5   1          0.58          0.82         0.44 o                         
  -6   5   1         13.95         12.92         0.54 o                         
  -5   5   1          4.83          3.80         0.42 o                         
  -4   5   1          3.45          3.04         0.37 o                         
  -3   5   1          1.21          1.21         0.41 o                         
  -2   5   1        160.82        153.87         1.33 o                         
  -1   5   1         36.41         37.34         0.78 o                         
   0   5   1        137.56        143.30         1.32 o                         
   1   5   1         24.12         26.79         0.69 o                         
   2   5   1         10.32          9.17         0.56 o                         
   3   5   1          0.09         -0.24         0.37 o                         
   4   5   1         88.24         88.97         1.07 o                         
   5   5   1         13.32         13.60         0.51 o                         
   6   5   1          0.21          0.10         0.33 o                         
   7   5   1          0.99          0.53         0.40 o                         
   8   5   1         15.56         14.65         0.50 o                         
   9   5   1          1.55          1.66         0.46 o                         
  -7   6   1          7.75          8.97         0.62 o                         
  -6   6   1          1.22          1.17         0.44 o                         
  -5   6   1          0.03         -0.31         0.31 o                         
  -4   6   1          9.84          7.92         0.43 o                         
  -3   6   1         61.15         60.41         0.85 o                         
  -2   6   1         14.88         14.99         0.66 o                         
  -1   6   1         90.28         96.12         1.23 o                         
   0   6   1          3.45          2.85         0.56 o                         
   1   6   1          0.27         -0.10         0.57 o                         
   2   6   1         39.84         43.96         1.02 o                         
   3   6   1          7.22          7.56         0.55 o                         
   4   6   1          4.69          5.51         0.54 o                         
   5   6   1          0.68          0.41         0.46 o                         
   6   6   1         19.08         16.96         0.54 o                         
  -2   7   1          8.73         10.00         0.70 o                         
  -1   7   1          0.58          0.39         0.52 o                         
   0   7   1          0.44          0.42         0.51 o                         
   1   7   1         11.32         11.67         0.82 o                         
   2   7   1         13.32         16.79         0.88 o                         
 -12   0   2         26.26         30.02         1.22 o                         
 -10   0   2         11.17         13.06         0.88 o                         
  -8   0   2        323.59        353.66         2.88 o                         
  -6   0   2          8.52          6.14         0.45 o                         
  -4   0   2         68.00         63.70         1.05 o                         
  -2   0   2         26.35         29.16         0.66 o                         
   0   0   2         26.50         33.81         0.66 o                         
   2   0   2        574.15        578.09         7.83 o                         
   4   0   2         27.45         31.41         0.64 o                         
   6   0   2        184.49        171.90         1.20 o                         
   8   0   2          1.20          0.95         0.35 o                         
  10   0   2          2.15          1.96         0.46 o                         
  12   0   2          0.92          0.04         0.50 o                         
 -13   1   2          5.17          6.21         0.75 o                         
 -12   1   2          0.19          0.17         0.58 o                         
 -11   1   2          2.23          2.70         0.52 o                         
 -10   1   2          0.00          0.21         0.43 o                         
  -9   1   2         12.28         12.61         0.43 o                         
  -8   1   2          6.31          7.99         0.32 o                         
  -7   1   2         83.73         84.18         0.73 o                         
  -6   1   2         43.75         45.46         0.61 o                         
  -5   1   2        576.62        582.50         4.38 o                         
  -4   1   2         22.50         18.74         0.87 o                         
  -3   1   2       2560.50       2489.77         8.71 o                         
  -2   1   2       1328.01       1347.68         7.41 o                         
  -1   1   2         82.33         99.48         2.06 o                         
   0   1   2         24.82         23.79         0.56 o                         
   1   1   2        160.23        128.58         1.73 o                         
   2   1   2         42.80         31.96         0.38 o                         
   3   1   2        304.60        298.55         1.90 o                         
   4   1   2          0.04         -0.04         0.24 o                         
   5   1   2         45.01         42.26         0.46 o                         
   6   1   2         64.78         59.44         0.52 o                         
   7   1   2          5.78          5.46         0.30 o                         
   8   1   2         46.54         46.86         0.61 o                         
   9   1   2          0.00         -0.24         0.24 o                         
  10   1   2         15.63         17.39         0.52 o                         
  11   1   2          7.16          8.22         0.48 o                         
  12   1   2          3.63          3.79         0.59 o                         
 -12   2   2         10.37         11.57         0.48 o                         
 -11   2   2          8.67          9.46         0.46 o                         
 -10   2   2          2.59          2.95         0.32 o                         
  -9   2   2          0.19          0.22         0.27 o                         
  -8   2   2          0.34         -0.29         0.29 o                         
  -7   2   2        171.09        174.24         1.42 o                         
  -6   2   2          0.05         -0.31         0.31 o                         
  -5   2   2        306.76        317.42         1.24 o                         
  -4   2   2       1048.61       1100.44         4.74 o                         
  -3   2   2          2.70         -0.46         0.46 o                         
  -2   2   2        390.24        394.89         3.58 o                         
  -1   2   2          1.64          2.11         0.38 o                         
   0   2   2        758.39        801.76        17.33 o                         
   1   2   2        118.96        103.95         2.54 o                         
   2   2   2          0.04         -0.06         0.40 o                         
   3   2   2          6.84          9.92         0.47 o                         
   4   2   2          0.33          0.03         0.18 o                         
   5   2   2         34.20         42.26         0.57 o                         
   6   2   2          2.74          3.03         0.25 o                         
   7   2   2          1.94          1.46         0.26 o                         
   8   2   2         46.89         46.63         0.58 o                         
   9   2   2         15.27         14.32         0.54 o                         
  10   2   2          0.02         -0.26         0.40 o                         
  11   2   2          1.48          1.02         0.44 o                         
  12   2   2         16.45         19.06         0.81 o                         
 -12   3   2          0.08          0.06         0.34 o                         
 -11   3   2          3.37          3.55         0.37 o                         
 -10   3   2          7.77          7.32         0.41 o                         
  -9   3   2          1.03          0.94         0.36 o                         
  -8   3   2          4.24          3.95         0.42 o                         
  -7   3   2          5.28          3.53         0.41 o                         
  -6   3   2          0.78          0.20         0.36 o                         
  -5   3   2         64.02         62.51         0.79 o                         
  -4   3   2         17.81         13.15         0.42 o                         
  -3   3   2          0.06         -0.22         0.22 o                         
  -2   3   2        325.90        323.70         1.74 o                         
  -1   3   2        148.59        147.96         0.99 o                         
   0   3   2        117.53        115.93         1.01 o                         
   1   3   2        525.86        585.15         3.05 o                         
   2   3   2          2.02          1.13         0.32 o                         
   3   3   2        338.84        363.42         1.41 o                         
   4   3   2          5.85          5.26         0.33 o                         
   5   3   2         98.54         98.12         0.83 o                         
   6   3   2         34.00         31.59         0.49 o                         
   7   3   2        104.79         96.40         0.78 o                         
   8   3   2          2.49          2.76         0.32 o                         
   9   3   2         19.15         17.96         0.53 o                         
  10   3   2          2.00          1.92         0.39 o                         
  11   3   2          4.12          4.00         0.48 o                         
 -11   4   2          3.25          2.45         0.47 o                         
 -10   4   2          0.01         -0.14         0.45 o                         
  -9   4   2          0.08         -0.13         0.32 o                         
  -8   4   2          0.65          0.76         0.35 o                         
  -7   4   2         32.90         30.00         0.58 o                         
  -6   4   2          0.21         -0.35         0.35 o                         
  -5   4   2         60.46         62.79         0.83 o                         
  -4   4   2         28.41         27.19         0.53 o                         
  -3   4   2         21.08         22.71         0.50 o                         
  -2   4   2        304.93        299.27         1.46 o                         
  -1   4   2          0.10         -0.36         0.36 o                         
   0   4   2         15.43         15.80         0.56 o                         
   1   4   2          1.91          2.62         0.37 o                         
   2   4   2         98.54        103.43         0.95 o                         
   3   4   2         67.11         57.97         0.60 o                         
   4   4   2         63.24         59.17         0.73 o                         
   5   4   2          8.83         11.43         0.41 o                         
   6   4   2         13.43         11.78         0.45 o                         
   7   4   2         19.51         18.92         0.52 o                         
   8   4   2         22.62         18.55         0.50 o                         
   9   4   2          1.75          1.54         0.34 o                         
  10   4   2          8.42         11.04         0.56 o                         
  -9   5   2          0.31         -0.05         0.47 o                         
  -8   5   2          0.17          0.22         0.48 o                         
  -7   5   2         12.13         17.59         0.61 o                         
  -6   5   2          0.18         -0.05         0.41 o                         
  -5   5   2         11.48         10.16         0.54 o                         
  -4   5   2          5.39          5.50         0.33 o                         
  -3   5   2        199.25        200.80         1.38 o                         
  -2   5   2         11.51         13.74         0.54 o                         
  -1   5   2         93.18         89.85         1.10 o                         
   0   5   2         49.47         49.36         0.86 o                         
   1   5   2         73.60         69.92         1.06 o                         
   2   5   2          3.62          3.59         0.43 o                         
   3   5   2         16.99         14.93         0.56 o                         
   4   5   2          3.97          3.31         0.37 o                         
   5   5   2         72.24         73.43         0.93 o                         
   6   5   2         13.27         12.21         0.45 o                         
   7   5   2          9.93          8.99         0.49 o                         
   8   5   2          6.70          8.57         0.56 o                         
  -7   6   2          0.04          0.65         0.50 o                         
  -6   6   2          3.40          3.57         0.48 o                         
  -5   6   2         11.54         13.48         0.51 o                         
  -4   6   2         11.50         12.27         0.43 o                         
  -3   6   2         23.92         24.90         0.62 o                         
  -2   6   2          4.08          3.28         0.49 o                         
  -1   6   2         12.62         12.38         0.61 o                         
   0   6   2         19.17         22.89         0.71 o                         
   1   6   2          5.43          6.06         0.63 o                         
   2   6   2          4.62          4.72         0.52 o                         
   3   6   2         34.43         34.72         0.81 o                         
   4   6   2          0.43          0.47         0.43 o                         
   5   6   2          4.06          4.00         0.49 o                         
   6   6   2          0.12          0.33         0.39 o                         
  -2   7   2          1.67          1.46         0.52 o                         
  -1   7   2          4.02          4.00         0.65 o                         
   0   7   2          0.02         -0.12         0.58 o                         
   1   7   2          0.63         -0.15         0.52 o                         
 -13   0   3          0.05         -0.83         0.83 o                         
 -11   0   3         16.16         16.03         0.93 o                         
  -9   0   3         86.13         84.91         1.43 o                         
  -7   0   3         19.01         21.31         0.59 o                         
  -5   0   3         77.13         67.60         1.28 o                         
  -3   0   3         14.80         18.06         0.65 o                         
  -1   0   3         25.34         27.80         1.13 o                         
   1   0   3        359.48        353.21         3.69 o                         
   3   0   3        143.61        149.84         1.41 o                         
   5   0   3        133.73        121.93         1.44 o                         
   7   0   3          0.05         -0.32         0.32 o                         
   9   0   3          0.04         -0.16         0.58 o                         
  11   0   3        206.24        227.08         3.00 o                         
 -13   1   3          8.08         11.20         0.80 o                         
 -12   1   3          0.28          0.40         0.56 o                         
 -11   1   3          1.49          0.85         0.50 o                         
 -10   1   3         19.88         20.25         0.66 o                         
  -9   1   3         15.35         17.25         0.43 o                         
  -8   1   3          2.77          1.95         0.29 o                         
  -7   1   3          3.91          3.09         0.32 o                         
  -6   1   3        351.39        344.06         1.71 o                         
  -5   1   3        325.41        349.92         4.74 o                         
  -4   1   3         44.15         49.82         1.19 o                         
  -3   1   3       2462.82       2488.90        29.05 o                         
  -2   1   3        103.05        108.37         1.98 o                         
  -1   1   3       2068.64       2018.67         6.77 o                         
   0   1   3        105.55         97.34         1.02 o                         
   1   1   3         28.57         32.45         0.54 o                         
   2   1   3          3.08          2.71         0.23 o                         
   3   1   3        299.00        313.00         1.46 o                         
   4   1   3         72.36         80.93         1.51 o                         
   5   1   3        464.02        453.74         2.52 o                         
   6   1   3         73.02         71.71         0.73 o                         
   7   1   3         11.73          9.82         0.37 o                         
   8   1   3         12.16         11.31         0.46 o                         
   9   1   3         81.46         88.18         0.80 o                         
  10   1   3         29.42         31.53         0.71 o                         
  11   1   3         19.83         21.33         0.66 o                         
  12   1   3         11.63         10.07         0.50 o                         
 -12   2   3          3.41          4.28         0.44 o                         
 -11   2   3          0.91          0.61         0.39 o                         
 -10   2   3          0.08         -0.29         0.29 o                         
  -9   2   3          1.45          1.10         0.34 o                         
  -8   2   3          8.39          8.00         0.42 o                         
  -7   2   3         90.02         91.02         0.78 o                         
  -6   2   3        128.17        128.38         1.11 o                         
  -5   2   3        706.48        710.34         4.88 o                         
  -4   2   3         44.91         39.62         1.19 o                         
  -3   2   3         11.97         10.51         0.97 o                         
  -2   2   3        545.39        537.28         3.85 o                         
  -1   2   3        342.48        348.61         5.68 o                         
   0   2   3         49.49         55.94         1.30 o                         
   1   2   3        475.71        480.60         7.06 o                         
   2   2   3        992.38        982.72         3.60 o                         
   3   2   3        113.72         98.18         0.87 o                         
   4   2   3          4.38          4.27         0.22 o                         
   5   2   3        114.82        118.51         0.86 o                         
   6   2   3          6.57          5.84         0.30 o                         
   7   2   3         54.85         54.76         0.65 o                         
   8   2   3          1.08          0.43         0.35 o                         
   9   2   3         34.39         35.04         0.76 o                         
  10   2   3          8.50          7.80         0.44 o                         
  11   2   3          3.52          4.30         0.44 o                         
 -12   3   3          2.30          1.82         0.40 o                         
 -11   3   3          0.10         -0.37         0.37 o                         
 -10   3   3          0.09          0.33         0.38 o                         
  -9   3   3          0.92          0.25         0.36 o                         
  -8   3   3         29.73         33.03         0.64 o                         
  -7   3   3          0.22         -0.47         0.47 o                         
  -6   3   3         23.30         21.17         0.59 o                         
  -5   3   3         89.22         84.79         0.92 o                         
  -4   3   3        623.80        620.38         2.82 o                         
  -3   3   3          4.02          3.49         0.37 o                         
  -2   3   3         35.17         38.02         0.67 o                         
  -1   3   3          3.36          1.41         0.27 o                         
   0   3   3       1383.87       1436.50         3.12 o                         
   1   3   3         56.00         61.28         0.64 o                         
   2   3   3          1.29          2.42         0.28 o                         
   3   3   3         34.55         30.96         0.45 o                         
   4   3   3         45.41         53.95         0.58 o                         
   5   3   3         10.08          8.97         0.31 o                         
   6   3   3         34.84         34.04         0.46 o                         
   7   3   3          0.29         -0.05         0.28 o                         
   8   3   3         10.80         10.84         0.40 o                         
   9   3   3          5.21          4.62         0.37 o                         
  10   3   3          2.48          1.89         0.41 o                         
  11   3   3          1.85          2.45         0.53 o                         
 -11   4   3          0.99          0.60         0.39 o                         
 -10   4   3          0.19         -0.23         0.38 o                         
  -9   4   3          0.32         -0.08         0.39 o                         
  -8   4   3          0.07          0.49         0.28 o                         
  -7   4   3          0.61          0.27         0.35 o                         
  -6   4   3         28.02         31.36         0.68 o                         
  -5   4   3        180.39        180.71         1.39 o                         
  -4   4   3          3.17          2.31         0.40 o                         
  -3   4   3        202.18        204.45         1.29 o                         
  -2   4   3        132.12        137.90         1.10 o                         
  -1   4   3        300.76        313.52         1.67 o                         
   0   4   3         43.86         38.67         0.62 o                         
   1   4   3          0.89          1.52         0.40 o                         
   2   4   3        215.93        217.51         1.66 o                         
   3   4   3          1.81          1.64         0.39 o                         
   4   4   3         32.38         32.20         0.63 o                         
   5   4   3         87.15         75.67         0.84 o                         
   6   4   3          0.07          0.21         0.32 o                         
   7   4   3         10.19          7.75         0.43 o                         
   8   4   3          0.46         -0.07         0.34 o                         
   9   4   3          2.40          3.14         0.39 o                         
  -9   5   3          2.39          1.91         0.57 o                         
  -8   5   3          4.19          4.14         0.54 o                         
  -7   5   3          0.77          0.36         0.45 o                         
  -6   5   3          4.73          5.32         0.50 o                         
  -5   5   3          8.50          9.09         0.44 o                         
  -4   5   3         11.59         10.06         0.46 o                         
  -3   5   3        113.64        111.53         1.09 o                         
  -2   5   3         30.87         29.19         0.63 o                         
  -1   5   3        120.31        125.79         1.19 o                         
   0   5   3         11.40          9.52         0.48 o                         
   1   5   3          0.09         -0.17         0.37 o                         
   2   5   3         83.91         80.07         0.97 o                         
   3   5   3         34.88         29.27         0.75 o                         
   4   5   3         31.76         30.24         0.68 o                         
   5   5   3          0.44          0.04         0.35 o                         
   6   5   3         24.60         22.21         0.53 o                         
   7   5   3          0.02         -0.15         0.38 o                         
   8   5   3          4.70          6.25         0.40 o                         
  -7   6   3          0.55          0.85         0.52 o                         
  -6   6   3          7.18          6.32         0.48 o                         
  -5   6   3          1.83          1.82         0.43 o                         
  -4   6   3          4.14          4.49         0.43 o                         
  -3   6   3          6.53          7.31         0.42 o                         
  -2   6   3          0.22          0.55         0.41 o                         
  -1   6   3          0.27         -0.06         0.55 o                         
   0   6   3         30.93         31.01         0.85 o                         
   1   6   3          1.90          1.25         0.46 o                         
   2   6   3         12.90         12.32         0.63 o                         
   3   6   3          3.01          3.86         0.55 o                         
   4   6   3          8.80          6.81         0.58 o                         
   5   6   3          0.50          0.35         0.44 o                         
   6   6   3         16.15         18.88         0.56 o                         
  -1   7   3         13.61         14.97         0.88 o                         
   0   7   3          6.83          7.85         0.77 o                         
 -12   0   4          0.98          0.65         0.63 o                         
 -10   0   4          1.02          0.40         0.45 o                         
  -8   0   4         10.32         10.68         0.55 o                         
  -6   0   4         18.79         17.71         0.67 o                         
  -4   0   4        226.52        231.74         2.34 o                         
  -2   0   4        179.93        188.67         2.07 o                         
   0   0   4        124.28        112.85         3.76 o                         
   2   0   4       1479.61       1495.08        12.57 o                         
   4   0   4         39.82         45.94         0.98 o                         
   6   0   4        336.30        338.47         1.71 o                         
   8   0   4        717.05        758.69         3.20 o                         
  10   0   4        207.78        206.33         5.23 o                         
 -13   1   4          1.90          2.35         0.52 o                         
 -12   1   4          1.36          1.74         0.42 o                         
 -11   1   4          0.41          0.24         0.38 o                         
 -10   1   4          8.98          9.10         0.40 o                         
  -9   1   4          0.06         -0.29         0.29 o                         
  -8   1   4          0.63          0.08         0.30 o                         
  -7   1   4         11.09          8.80         0.40 o                         
  -6   1   4        259.65        254.59         2.05 o                         
  -5   1   4          3.42          2.56         0.32 o                         
  -4   1   4        618.43        662.40         5.57 o                         
  -3   1   4         19.05         17.11         0.81 o                         
  -2   1   4        184.31        175.27         1.93 o                         
  -1   1   4        544.55        562.53         6.27 o                         
   0   1   4          4.47          3.07         0.34 o                         
   1   1   4        169.31        176.61         1.24 o                         
   2   1   4        135.57        147.83         1.07 o                         
   3   1   4         53.40         57.25         0.59 o                         
   4   1   4        342.95        346.82         2.04 o                         
   5   1   4        390.13        409.96         2.35 o                         
   6   1   4        183.23        184.38         1.16 o                         
   7   1   4          0.34         -0.33         0.33 o                         
   8   1   4        160.42        159.79         1.07 o                         
   9   1   4        123.61        123.80         1.03 o                         
  10   1   4         61.90         64.54         0.65 o                         
  11   1   4          2.05          0.75         0.31 o                         
 -12   2   4          3.36          2.83         0.32 o                         
 -11   2   4          0.88          0.37         0.31 o                         
 -10   2   4          3.44          3.90         0.35 o                         
  -9   2   4        114.48        115.23         1.10 o                         
  -8   2   4        100.12        104.98         1.02 o                         
  -7   2   4         24.42         22.25         0.58 o                         
  -6   2   4        182.34        181.31         1.23 o                         
  -5   2   4        499.82        508.96         2.81 o                         
  -4   2   4          0.29         -0.39         0.39 o                         
  -3   2   4         13.72         15.15         0.54 o                         
  -2   2   4        903.88        918.46        14.44 o                         
  -1   2   4        363.16        359.46         4.82 o                         
   0   2   4         83.15        110.85         1.37 o                         
   1   2   4        161.32        166.89         1.87 o                         
   2   2   4         69.94         71.82         0.86 o                         
   3   2   4         22.46         23.06         0.41 o                         
   4   2   4        119.88        127.47         0.80 o                         
   5   2   4          4.92          4.58         0.35 o                         
   6   2   4         18.42         15.99         0.40 o                         
   7   2   4        232.25        233.92         1.27 o                         
   8   2   4         24.14         25.74         0.56 o                         
   9   2   4          9.46          7.66         0.50 o                         
  10   2   4          3.95          4.79         0.46 o                         
  11   2   4          4.16          4.12         0.39 o                         
 -12   3   4          0.72          0.14         0.37 o                         
 -11   3   4         11.52         11.71         0.55 o                         
 -10   3   4          6.04          4.96         0.47 o                         
  -9   3   4         15.33         11.61         0.51 o                         
  -8   3   4          3.06          0.33         0.42 o                         
  -7   3   4        790.30        797.13         4.53 o                         
  -6   3   4         11.60          8.55         0.52 o                         
  -5   3   4        405.11        394.42         2.94 o                         
  -4   3   4          2.48          0.40         0.40 o                         
  -3   3   4        290.23        319.77         1.54 o                         
  -2   3   4        236.44        252.15         1.33 o                         
  -1   3   4          0.78         -0.19         0.25 o                         
   0   3   4         12.38         13.44         0.33 o                         
   1   3   4        480.24        461.72         1.58 o                         
   2   3   4          0.63          0.39         0.26 o                         
   3   3   4          0.44          0.34         0.25 o                         
   4   3   4          0.28          0.47         0.23 o                         
   5   3   4         41.69         41.98         0.46 o                         
   6   3   4         30.50         28.44         0.48 o                         
   7   3   4         29.50         28.23         0.49 o                         
   8   3   4         11.63         10.71         0.39 o                         
   9   3   4          2.17          1.89         0.29 o                         
  10   3   4          0.03         -0.10         0.33 o                         
 -11   4   4          2.14          1.48         0.46 o                         
 -10   4   4          6.83          7.08         0.53 o                         
  -9   4   4         49.83         55.90         1.11 o                         
  -8   4   4          7.98          6.26         0.46 o                         
  -7   4   4          5.67          4.45         0.46 o                         
  -6   4   4        175.61        172.57         1.45 o                         
  -5   4   4        145.95        144.68         1.57 o                         
  -4   4   4        106.06        107.03         1.10 o                         
  -3   4   4        143.36        141.51         1.19 o                         
  -2   4   4        146.97        158.04         1.06 o                         
  -1   4   4         25.67         21.76         0.50 o                         
   0   4   4         13.76         13.39         0.51 o                         
   1   4   4          0.20          0.22         0.29 o                         
   2   4   4         24.42         21.51         0.53 o                         
   3   4   4          4.61          4.18         0.38 o                         
   4   4   4         69.47         63.68         0.68 o                         
   5   4   4         10.17          8.58         0.37 o                         
   6   4   4          1.82          1.55         0.34 o                         
   7   4   4         73.84         69.07         0.78 o                         
   8   4   4         19.27         20.37         0.65 o                         
   9   4   4          4.11          3.40         0.52 o                         
  -9   5   4         12.68         11.11         0.55 o                         
  -8   5   4          9.29          8.93         0.61 o                         
  -7   5   4          8.14          9.86         0.62 o                         
  -6   5   4         11.45         10.84         0.51 o                         
  -5   5   4          7.61          5.33         0.42 o                         
  -4   5   4        101.50        105.71         1.34 o                         
  -3   5   4          5.89          5.76         0.37 o                         
  -2   5   4          1.43          0.79         0.36 o                         
  -1   5   4          6.47          5.57         0.49 o                         
   0   5   4          1.69          1.11         0.45 o                         
   1   5   4         13.43         10.52         0.49 o                         
   2   5   4          0.00          0.04         0.37 o                         
   3   5   4         53.93         48.24         0.82 o                         
   4   5   4          5.52          5.56         0.44 o                         
   5   5   4         42.41         38.91         0.68 o                         
   6   5   4          0.11         -0.26         0.32 o                         
   7   5   4          9.61         11.33         0.49 o                         
   8   5   4          3.51          2.91         0.38 o                         
  -7   6   4         13.25         13.77         0.58 o                         
  -6   6   4          0.07         -0.01         0.42 o                         
  -5   6   4          6.71          7.19         0.47 o                         
  -4   6   4          3.46          3.54         0.43 o                         
  -3   6   4         14.42         14.08         0.48 o                         
  -2   6   4          1.91          1.44         0.46 o                         
  -1   6   4          0.15         -0.16         0.50 o                         
   0   6   4          6.29          6.97         0.64 o                         
   1   6   4         10.07         10.34         0.60 o                         
   2   6   4          3.52          3.83         0.47 o                         
   3   6   4          1.39          1.44         0.39 o                         
   4   6   4         17.17         15.17         0.65 o                         
   5   6   4          9.26         10.65         0.60 o                         
 -13   0   5          3.91          4.23         0.68 o                         
 -11   0   5          1.72          2.00         0.57 o                         
  -9   0   5          4.74          3.78         0.49 o                         
  -7   0   5          0.04         -0.27         0.44 o                         
  -5   0   5         13.38          8.35         0.60 o                         
  -3   0   5         35.08         25.84         1.44 o                         
  -1   0   5        108.73        111.77         1.82 o                         
   1   0   5        464.19        468.17         3.69 o                         
   3   0   5       3535.73       3828.86        66.38 o                         
   5   0   5         90.95         82.46         1.07 o                         
   7   0   5        319.93        333.23         2.39 o                         
   9   0   5          4.21          3.74         0.62 o                         
  11   0   5          7.19          9.71         0.79 o                         
 -13   1   5          5.40          5.39         0.51 o                         
 -12   1   5          1.45          0.78         0.46 o                         
 -11   1   5         26.77         28.92         0.57 o                         
 -10   1   5         12.52         12.51         0.43 o                         
  -9   1   5         20.02         19.65         0.48 o                         
  -8   1   5          0.98          0.81         0.30 o                         
  -7   1   5          0.94         -0.29         0.29 o                         
  -6   1   5         12.55         11.18         0.42 o                         
  -5   1   5         56.34         53.33         0.85 o                         
  -4   1   5        269.96        286.86         2.92 o                         
  -3   1   5        206.17        209.08         2.21 o                         
  -2   1   5        237.51        256.90         2.90 o                         
  -1   1   5        582.19        585.32         4.09 o                         
   0   1   5        133.72        140.83         1.88 o                         
   1   1   5       1333.07       1381.42         6.15 o                         
   2   1   5        250.09        263.45         2.73 o                         
   3   1   5         42.63         41.74         0.53 o                         
   4   1   5        205.01        217.93         1.36 o                         
   5   1   5        297.78        300.95         1.25 o                         
   6   1   5        257.15        254.81         1.29 o                         
   7   1   5         68.89         65.18         0.73 o                         
   8   1   5        120.91        118.14         0.93 o                         
   9   1   5          3.51          3.97         0.39 o                         
  10   1   5          0.01         -0.15         0.28 o                         
  11   1   5          0.12         -0.12         0.31 o                         
 -12   2   5         17.29         16.20         0.50 o                         
 -11   2   5          1.86          1.38         0.36 o                         
 -10   2   5          6.08          5.19         0.42 o                         
  -9   2   5         40.73         39.24         0.68 o                         
  -8   2   5        110.65        109.70         1.04 o                         
  -7   2   5        276.56        278.08         1.52 o                         
  -6   2   5        162.55        161.90         1.18 o                         
  -5   2   5         21.65         24.93         0.51 o                         
  -4   2   5          0.56          0.38         0.35 o                         
  -3   2   5        620.54        669.67         4.44 o                         
  -2   2   5        264.33        286.94         3.48 o                         
  -1   2   5         28.97         34.17         1.29 o                         
   0   2   5        382.70        425.15         4.43 o                         
   1   2   5         68.52         63.21         0.66 o                         
   2   2   5          0.32         -0.08         0.26 o                         
   3   2   5         33.13         29.20         0.46 o                         
   4   2   5        410.58        414.31         2.01 o                         
   5   2   5         25.65         25.59         0.36 o                         
   6   2   5        181.75        180.64         1.14 o                         
   7   2   5         38.40         35.94         0.60 o                         
   8   2   5          0.12         -0.22         0.39 o                         
   9   2   5          8.39          7.63         0.52 o                         
  10   2   5          0.16          0.04         0.40 o                         
 -12   3   5          0.00         -0.13         0.40 o                         
 -11   3   5          0.05         -0.36         0.36 o                         
 -10   3   5        108.65        106.90         1.45 o                         
  -9   3   5         11.73          8.58         0.53 o                         
  -8   3   5        284.96        276.50         2.59 o                         
  -7   3   5         30.04         28.59         0.72 o                         
  -6   3   5          6.69          6.10         0.46 o                         
  -5   3   5        176.46        180.18         1.44 o                         
  -4   3   5         59.54         58.48         0.79 o                         
  -3   3   5          3.42          2.35         0.34 o                         
  -2   3   5         47.89         48.46         0.60 o                         
  -1   3   5         92.38        104.94         0.87 o                         
   0   3   5          0.36         -0.25         0.26 o                         
   1   3   5          7.39          5.76         0.35 o                         
   2   3   5          0.49          0.94         0.27 o                         
   3   3   5         49.11         49.48         0.62 o                         
   4   3   5          2.62          2.82         0.29 o                         
   5   3   5          0.70          0.18         0.25 o                         
   6   3   5          3.41          3.06         0.31 o                         
   7   3   5          4.36          4.18         0.34 o                         
   8   3   5          0.61          0.85         0.31 o                         
   9   3   5         11.03         11.46         0.40 o                         
  10   3   5         11.08         11.95         0.42 o                         
 -11   4   5          2.39          3.69         0.57 o                         
 -10   4   5          1.83          1.62         0.55 o                         
  -9   4   5         40.68         41.05         0.90 o                         
  -8   4   5          8.48          7.53         0.55 o                         
  -7   4   5          0.32         -0.46         0.46 o                         
  -6   4   5        101.43         92.05         1.26 o                         
  -5   4   5         81.77         85.90         1.03 o                         
  -4   4   5         69.54         69.68         0.83 o                         
  -3   4   5          1.63          1.16         0.34 o                         
  -2   4   5         16.49         15.78         0.42 o                         
  -1   4   5          1.07          0.62         0.28 o                         
   0   4   5         29.77         29.63         0.49 o                         
   1   4   5         19.54         18.00         0.46 o                         
   2   4   5         17.75         16.95         0.46 o                         
   3   4   5         12.12         12.02         0.48 o                         
   4   4   5        116.11        114.15         0.88 o                         
   5   4   5         34.69         34.67         0.57 o                         
   6   4   5         50.97         48.00         0.62 o                         
   7   4   5          8.99          8.23         0.45 o                         
   8   4   5         21.81         23.32         0.67 o                         
   9   4   5          6.83          6.26         0.53 o                         
  -9   5   5          5.97          6.57         0.50 o                         
  -8   5   5          0.60          0.74         0.55 o                         
  -7   5   5          5.30          5.34         0.53 o                         
  -6   5   5          7.54         10.08         0.53 o                         
  -5   5   5          2.03          2.02         0.43 o                         
  -4   5   5          2.67          1.83         0.40 o                         
  -3   5   5          3.26          3.82         0.39 o                         
  -2   5   5          0.21         -0.24         0.30 o                         
  -1   5   5          8.02          8.18         0.51 o                         
   0   5   5          3.50          4.13         0.34 o                         
   1   5   5         12.68         12.23         0.53 o                         
   2   5   5         68.75         64.07         0.95 o                         
   3   5   5          1.76          2.44         0.40 o                         
   4   5   5          8.81          8.14         0.38 o                         
   5   5   5          2.59          1.35         0.37 o                         
   6   5   5         14.71         14.72         0.47 o                         
   7   5   5          0.88          0.20         0.40 o                         
  -6   6   5          1.16          0.69         0.46 o                         
  -5   6   5          1.17          1.06         0.44 o                         
  -4   6   5          3.15          4.43         0.46 o                         
  -3   6   5          0.57          0.74         0.33 o                         
  -2   6   5          0.51          0.50         0.39 o                         
  -1   6   5          0.46          0.30         0.43 o                         
   0   6   5          0.12          0.12         0.55 o                         
   1   6   5         38.05         36.59         0.87 o                         
   2   6   5          1.46          1.49         0.47 o                         
   3   6   5         31.84         26.88         0.69 o                         
   4   6   5          8.14          8.77         0.52 o                         
 -12   0   6          0.41          0.22         0.60 o                         
 -10   0   6         25.93         26.17         0.70 o                         
  -8   0   6          0.87         -0.04         0.41 o                         
  -6   0   6         88.24         99.45         1.44 o                         
  -4   0   6       1514.35       1463.79         9.73 o                         
  -2   0   6        150.08        141.81         3.80 o                         
   0   0   6       2217.91       2397.31         8.95 o                         
   2   0   6        881.10        946.48         7.63 o                         
   4   0   6         13.93         16.40         0.78 o                         
   6   0   6          0.01          0.44         0.35 o                         
   8   0   6         12.42         14.91         0.55 o                         
  10   0   6          4.81          4.34         0.55 o                         
 -13   1   6          0.72          1.06         0.42 o                         
 -12   1   6         21.81         23.15         0.57 o                         
 -11   1   6          1.78          1.20         0.37 o                         
 -10   1   6         13.09         13.62         0.49 o                         
  -9   1   6         44.41         47.59         0.74 o                         
  -8   1   6         43.28         43.30         0.66 o                         
  -7   1   6          2.09          0.90         0.32 o                         
  -6   1   6        158.40        156.01         1.19 o                         
  -5   1   6        214.64        226.20         2.06 o                         
  -4   1   6         94.80         89.83         1.36 o                         
  -3   1   6         47.92         45.03         1.13 o                         
  -2   1   6         43.52         52.23         1.14 o                         
  -1   1   6        187.79        188.25         2.56 o                         
   0   1   6          1.19          0.34         0.45 o                         
   1   1   6        493.13        559.15         4.83 o                         
   2   1   6        250.48        274.64         1.36 o                         
   3   1   6          3.05          0.71         0.28 o                         
   4   1   6          1.69          2.26         0.31 o                         
   5   1   6        430.65        425.72         2.76 o                         
   6   1   6         29.11         26.25         0.46 o                         
   7   1   6         22.94         21.10         0.51 o                         
   8   1   6         26.17         25.06         0.48 o                         
   9   1   6         11.84         12.25         0.42 o                         
  10   1   6         13.99         15.82         0.47 o                         
 -12   2   6          1.09          0.83         0.36 o                         
 -11   2   6          1.67          1.82         0.38 o                         
 -10   2   6        139.46        145.18         1.18 o                         
  -9   2   6         29.07         26.61         0.65 o                         
  -8   2   6         56.92         60.63         0.81 o                         
  -7   2   6          4.66          3.47         0.43 o                         
  -6   2   6        114.11        125.37         1.04 o                         
  -5   2   6          3.52          1.59         0.32 o                         
  -4   2   6        127.71        128.31         1.08 o                         
  -3   2   6        273.42        297.65         1.63 o                         
  -2   2   6        240.23        244.63         1.52 o                         
  -1   2   6         42.08         39.57         0.60 o                         
   0   2   6         17.39         11.23         0.40 o                         
   1   2   6          6.92          8.04         0.30 o                         
   2   2   6         60.70         65.55         0.66 o                         
   3   2   6        140.88        142.62         1.09 o                         
   4   2   6        216.08        216.22         1.10 o                         
   5   2   6          0.45         -0.18         0.26 o                         
   6   2   6        236.71        231.89         1.29 o                         
   7   2   6         27.54         25.84         0.53 o                         
   8   2   6          2.25          1.92         0.36 o                         
   9   2   6          0.24          0.43         0.45 o                         
  10   2   6          0.90          1.20         0.43 o                         
 -12   3   6          0.74          0.67         0.38 o                         
 -11   3   6         15.43         13.68         0.52 o                         
 -10   3   6         17.14         16.90         0.51 o                         
  -9   3   6         25.71         22.89         0.74 o                         
  -8   3   6         37.93         42.06         0.87 o                         
  -7   3   6         36.26         38.45         0.70 o                         
  -6   3   6         15.26         15.56         0.60 o                         
  -5   3   6         10.52          9.33         0.44 o                         
  -4   3   6         23.65         24.39         0.51 o                         
  -3   3   6          1.62          1.38         0.32 o                         
  -2   3   6          4.30          5.44         0.37 o                         
  -1   3   6        118.34        124.92         1.20 o                         
   0   3   6         40.72         38.69         0.62 o                         
   1   3   6         28.36         26.51         0.59 o                         
   2   3   6          6.01          6.38         0.39 o                         
   3   3   6          6.61          7.71         0.32 o                         
   4   3   6         48.91         45.63         0.57 o                         
   5   3   6          2.73          2.03         0.34 o                         
   6   3   6         48.61         53.50         0.97 o                         
   7   3   6          0.05         -0.23         0.33 o                         
   8   3   6          0.37          0.30         0.35 o                         
   9   3   6          1.07          1.29         0.33 o                         
 -10   4   6          7.44          6.71         0.62 o                         
  -9   4   6          0.00         -0.51         0.51 o                         
  -8   4   6          1.46          1.61         0.42 o                         
  -7   4   6          8.57          9.21         0.59 o                         
  -6   4   6          0.38          0.00         0.36 o                         
  -5   4   6          0.01         -0.36         0.36 o                         
  -4   4   6          0.60          0.41         0.33 o                         
  -3   4   6         10.93         13.48         0.45 o                         
  -2   4   6          2.90          4.08         0.36 o                         
  -1   4   6          0.53          0.08         0.30 o                         
   0   4   6          0.82          0.33         0.27 o                         
   1   4   6          0.16         -0.19         0.24 o                         
   2   4   6         13.85         13.90         0.46 o                         
   3   4   6          5.12          5.85         0.34 o                         
   4   4   6          2.45          1.63         0.29 o                         
   5   4   6         19.08         18.71         0.48 o                         
   6   4   6         14.93         14.95         0.46 o                         
   7   4   6          1.93          1.98         0.45 o                         
   8   4   6         16.16         16.00         0.57 o                         
  -9   5   6          0.03         -0.19         0.40 o                         
  -8   5   6          1.96          2.70         0.50 o                         
  -7   5   6          1.51          0.82         0.50 o                         
  -6   5   6          2.07          3.04         0.47 o                         
  -5   5   6          6.43          6.88         0.55 o                         
  -4   5   6          2.27          2.84         0.47 o                         
  -3   5   6          0.30          0.47         0.36 o                         
  -2   5   6          0.74          0.23         0.34 o                         
  -1   5   6          0.94          0.66         0.33 o                         
   0   5   6          0.00          0.00         0.42 o                         
   1   5   6         27.77         27.90         0.65 o                         
   2   5   6          3.07          2.49         0.42 o                         
   3   5   6          2.26          2.00         0.43 o                         
   4   5   6         16.65         15.87         0.51 o                         
   5   5   6         13.84         13.29         0.47 o                         
   6   5   6          0.01          0.30         0.34 o                         
  -6   6   6          8.60          9.46         0.57 o                         
  -5   6   6          0.53          0.69         0.46 o                         
  -4   6   6         13.93         17.57         0.61 o                         
  -3   6   6          0.00          0.04         0.40 o                         
  -2   6   6         32.29         34.61         0.76 o                         
  -1   6   6          0.66          0.26         0.33 o                         
   0   6   6         33.43         31.65         0.88 o                         
   1   6   6          0.62          0.79         0.50 o                         
   2   6   6         23.95         22.83         0.76 o                         
   3   6   6          0.88          0.20         0.40 o                         
   4   6   6          0.23          0.19         0.32 o                         
 -13   0   7          1.87          2.15         0.50 o                         
 -11   0   7         30.37         29.94         0.90 o                         
  -9   0   7         11.39         12.63         0.65 o                         
  -7   0   7        968.98        958.35         3.66 o                         
  -5   0   7         29.97         33.50         0.78 o                         
  -3   0   7         63.73         63.02         1.36 o                         
  -1   0   7        778.95        816.52         4.07 o                         
   1   0   7         54.32         56.19         0.85 o                         
   3   0   7         74.77         84.75         1.10 o                         
   5   0   7          0.05         -0.30         0.32 o                         
   7   0   7          9.90          9.41         0.56 o                         
   9   0   7         31.05         31.16         0.74 o                         
 -13   1   7          0.01         -0.22         0.39 o                         
 -12   1   7         16.23         16.48         0.54 o                         
 -11   1   7         17.48         18.95         0.54 o                         
 -10   1   7         39.26         40.53         0.71 o                         
  -9   1   7         87.38         81.11         0.90 o                         
  -8   1   7         54.28         51.89         0.70 o                         
  -7   1   7         13.27         13.52         0.45 o                         
  -6   1   7         47.10         49.66         0.68 o                         
  -5   1   7        538.57        538.83         2.27 o                         
  -4   1   7        180.21        176.06         1.21 o                         
  -3   1   7          0.09         -0.32         0.32 o                         
  -2   1   7        222.36        246.19         1.33 o                         
  -1   1   7         54.91         51.00         0.60 o                         
   0   1   7        415.59        464.96         2.29 o                         
   1   1   7         27.95         23.86         0.46 o                         
   2   1   7        163.24        153.94         0.99 o                         
   3   1   7         32.88         32.96         0.51 o                         
   4   1   7         60.61         62.12         0.70 o                         
   5   1   7         59.56         54.45         0.55 o                         
   6   1   7         59.93         56.92         0.62 o                         
   7   1   7        108.93        111.43         0.94 o                         
   8   1   7          3.88          3.11         0.32 o                         
   9   1   7         12.27         11.42         0.39 o                         
  10   1   7          0.51          0.40         0.34 o                         
 -12   2   7          0.50          0.33         0.38 o                         
 -11   2   7          9.71         10.70         0.52 o                         
 -10   2   7         20.37         20.25         0.62 o                         
  -9   2   7         12.18         13.42         0.56 o                         
  -8   2   7        108.41        107.75         1.32 o                         
  -7   2   7         36.97         36.27         0.63 o                         
  -6   2   7         11.09         11.56         0.46 o                         
  -5   2   7         11.60         12.18         0.49 o                         
  -4   2   7         70.22         70.95         0.82 o                         
  -3   2   7          8.27         11.53         0.45 o                         
  -2   2   7        377.72        381.61         1.80 o                         
  -1   2   7        103.74        110.93         0.89 o                         
   0   2   7         13.36         14.63         0.44 o                         
   1   2   7          0.38         -0.28         0.28 o                         
   2   2   7         32.66         32.94         0.52 o                         
   3   2   7        448.15        431.99         2.29 o                         
   4   2   7        215.61        211.96         1.10 o                         
   5   2   7         60.11         61.62         0.66 o                         
   6   2   7          8.09          6.65         0.31 o                         
   7   2   7          1.51          1.48         0.33 o                         
   8   2   7         37.41         36.44         0.59 o                         
   9   2   7         17.86         18.57         0.51 o                         
 -11   3   7          0.41          0.13         0.37 o                         
 -10   3   7          2.21          2.02         0.36 o                         
  -9   3   7          0.00         -0.45         0.45 o                         
  -8   3   7          1.27         -0.06         0.44 o                         
  -7   3   7          1.25          1.28         0.27 o                         
  -6   3   7          1.14          0.95         0.25 o                         
  -5   3   7          8.42          9.05         0.35 o                         
  -4   3   7         26.67         27.29         0.51 o                         
  -3   3   7          3.17          2.96         0.35 o                         
  -2   3   7         20.65         22.61         0.59 o                         
  -1   3   7          0.63         -0.02         0.35 o                         
   0   3   7          5.05          5.41         0.41 o                         
   1   3   7        126.01        120.41         1.09 o                         
   2   3   7          4.29          2.66         0.42 o                         
   3   3   7         27.52         26.56         0.62 o                         
   4   3   7        288.53        295.17         1.33 o                         
   5   3   7         23.76         23.77         0.49 o                         
   6   3   7        133.10        134.55         1.62 o                         
   7   3   7          0.86         -0.34         0.34 o                         
   8   3   7         10.68         12.61         0.50 o                         
   9   3   7          3.31          2.93         0.42 o                         
 -10   4   7         10.50          9.61         0.66 o                         
  -9   4   7          2.54          3.14         0.53 o                         
  -8   4   7         20.21         21.94         0.62 o                         
  -7   4   7          0.75          0.63         0.44 o                         
  -6   4   7          0.02          0.06         0.38 o                         
  -5   4   7          0.82          0.78         0.38 o                         
  -4   4   7         22.34         22.12         0.45 o                         
  -3   4   7          0.30          0.84         0.32 o                         
  -2   4   7         35.26         33.73         0.67 o                         
  -1   4   7          0.44         -0.02         0.41 o                         
   0   4   7          4.06          2.73         0.38 o                         
   1   4   7         18.94         17.78         0.54 o                         
   2   4   7         32.55         35.66         0.65 o                         
   3   4   7          0.00          0.00         0.34 o                         
   4   4   7         14.50         13.97         0.50 o                         
   5   4   7         74.30         73.67         0.95 o                         
   6   4   7          4.76          4.59         0.38 o                         
   7   4   7          7.51          9.40         0.62 o                         
  -8   5   7         11.88         12.30         0.64 o                         
  -7   5   7          0.15         -0.20         0.50 o                         
  -6   5   7         15.72         16.77         0.70 o                         
  -5   5   7          5.38          5.30         0.53 o                         
  -4   5   7          0.38         -0.09         0.44 o                         
  -3   5   7          4.19          4.82         0.43 o                         
  -2   5   7         25.11         25.20         0.60 o                         
  -1   5   7          2.17          2.78         0.37 o                         
   0   5   7         15.02         13.60         0.46 o                         
   1   5   7         23.22         25.81         0.68 o                         
   2   5   7          0.37         -0.30         0.47 o                         
   3   5   7          2.13          2.16         0.44 o                         
   4   5   7          5.91          5.42         0.45 o                         
   5   5   7          3.77          3.62         0.45 o                         
   6   5   7          3.12          3.86         0.39 o                         
  -5   6   7         19.54         21.03         0.69 o                         
  -4   6   7          0.95          0.37         0.43 o                         
  -3   6   7          0.80          0.74         0.49 o                         
  -2   6   7          0.30          0.73         0.58 o                         
  -1   6   7         10.26          9.51         0.65 o                         
   0   6   7          0.10         -0.11         0.55 o                         
   1   6   7          3.55          2.21         0.47 o                         
   2   6   7          0.00         -0.11         0.46 o                         
   3   6   7          5.95          6.20         0.54 o                         
 -12   0   8         57.43         66.96         1.27 o                         
 -10   0   8         98.78         94.88         2.53 o                         
  -8   0   8         25.76         26.85         0.85 o                         
  -6   0   8        141.69        141.31         1.65 o                         
  -4   0   8          4.67          4.32         0.43 o                         
  -2   0   8         47.97         39.34         0.90 o                         
   0   0   8         60.62         58.93         1.23 o                         
   2   0   8         87.13         87.25         1.32 o                         
   4   0   8          6.70          6.38         0.48 o                         
   6   0   8          9.78         11.16         0.64 o                         
   8   0   8          2.93          2.87         0.41 o                         
 -12   1   8         25.04         24.02         0.64 o                         
 -11   1   8          0.07         -0.02         0.41 o                         
 -10   1   8         31.46         34.30         0.75 o                         
  -9   1   8         49.85         51.10         0.88 o                         
  -8   1   8         77.78         80.09         1.09 o                         
  -7   1   8          0.66          0.86         0.39 o                         
  -6   1   8          0.52         -0.32         0.32 o                         
  -5   1   8         25.32         24.16         0.59 o                         
  -4   1   8          6.38          4.96         0.34 o                         
  -3   1   8        258.59        272.54         1.48 o                         
  -2   1   8         26.55         24.51         0.50 o                         
  -1   1   8         11.61         12.76         0.39 o                         
   0   1   8        145.47        148.45         1.04 o                         
   1   1   8          9.54         12.06         0.40 o                         
   2   1   8         31.76         36.49         0.57 o                         
   3   1   8         44.14         40.82         0.61 o                         
   4   1   8         25.33         28.00         0.46 o                         
   5   1   8         11.80         11.85         0.31 o                         
   6   1   8         26.91         25.53         0.48 o                         
   7   1   8          0.23         -0.27         0.27 o                         
   8   1   8          6.06          5.80         0.37 o                         
   9   1   8          3.71          3.53         0.34 o                         
 -12   2   8          1.75          1.78         0.48 o                         
 -11   2   8         42.69         41.79         0.94 o                         
 -10   2   8          8.51          7.93         0.56 o                         
  -9   2   8          4.68          4.45         0.55 o                         
  -8   2   8          4.75          4.75         0.41 o                         
  -7   2   8          9.38          8.41         0.34 o                         
  -6   2   8          7.93          7.63         0.43 o                         
  -5   2   8         54.60         49.62         0.89 o                         
  -4   2   8         41.08         41.55         0.81 o                         
  -3   2   8         18.19         18.55         0.55 o                         
  -2   2   8        353.68        372.98         1.96 o                         
  -1   2   8         42.49         41.22         0.68 o                         
   0   2   8         64.64         60.90         0.78 o                         
   1   2   8        300.73        296.31         1.38 o                         
   2   2   8        199.68        202.57         1.33 o                         
   3   2   8         26.36         23.14         0.54 o                         
   4   2   8         41.07         41.18         0.63 o                         
   5   2   8        212.84        211.29         1.24 o                         
   6   2   8         24.69         25.85         0.53 o                         
   7   2   8          0.15         -0.08         0.33 o                         
   8   2   8          9.38          8.55         0.38 o                         
   9   2   8          0.28          0.29         0.31 o                         
 -11   3   8          2.65          2.48         0.45 o                         
 -10   3   8          1.69          2.26         0.52 o                         
  -9   3   8          7.19          6.53         0.56 o                         
  -8   3   8          1.09          0.91         0.40 o                         
  -7   3   8          1.53          1.21         0.29 o                         
  -6   3   8          1.06          1.02         0.30 o                         
  -5   3   8         82.37         87.91         0.85 o                         
  -4   3   8          4.99          5.34         0.39 o                         
  -3   3   8          3.92          4.52         0.41 o                         
  -2   3   8         75.86         71.33         0.96 o                         
  -1   3   8         37.68         36.65         0.67 o                         
   0   3   8          1.56         -0.44         0.44 o                         
   1   3   8        552.24        574.93         2.44 o                         
   2   3   8         23.58         24.26         0.64 o                         
   3   3   8        879.24        883.89         5.64 o                         
   4   3   8          4.75          1.40         0.36 o                         
   5   3   8          3.11          2.12         0.32 o                         
   6   3   8         10.17          9.11         0.41 o                         
   7   3   8         28.19         30.32         0.67 o                         
   8   3   8          4.48          4.18         0.38 o                         
 -10   4   8          0.71          0.82         0.54 o                         
  -9   4   8          1.92          2.00         0.48 o                         
  -8   4   8          2.24          2.01         0.45 o                         
  -7   4   8          5.85          6.82         0.48 o                         
  -6   4   8          4.92          5.61         0.42 o                         
  -5   4   8          0.03         -0.18         0.35 o                         
  -4   4   8          0.98          0.57         0.34 o                         
  -3   4   8          5.97          6.22         0.39 o                         
  -2   4   8         34.30         27.57         0.66 o                         
  -1   4   8        120.45        128.22         1.24 o                         
   0   4   8         54.34         55.33         0.89 o                         
   1   4   8         91.15         89.21         1.10 o                         
   2   4   8        142.34        141.67         1.44 o                         
   3   4   8         16.50         17.03         0.56 o                         
   4   4   8          5.22          4.21         0.45 o                         
   5   4   8         81.85         87.63         1.09 o                         
   6   4   8         35.88         37.23         0.59 o                         
   7   4   8          2.12          2.10         0.38 o                         
  -8   5   8          2.82          2.96         0.61 o                         
  -7   5   8         17.88         19.07         0.70 o                         
  -6   5   8          4.50          4.23         0.48 o                         
  -5   5   8         16.91         18.44         0.70 o                         
  -4   5   8          0.43          0.02         0.46 o                         
  -3   5   8          1.26          2.61         0.40 o                         
  -2   5   8          2.71          3.02         0.42 o                         
  -1   5   8          5.55          3.86         0.41 o                         
   0   5   8         27.87         25.76         0.55 o                         
   1   5   8         15.02         17.45         0.64 o                         
   2   5   8         13.99         13.04         0.53 o                         
   3   5   8          8.23          8.17         0.47 o                         
   4   5   8         20.58         20.98         0.65 o                         
   5   5   8         11.18         11.96         0.60 o                         
  -4   6   8          3.79          3.58         0.58 o                         
  -3   6   8          0.66          1.92         0.52 o                         
  -2   6   8          0.09          0.10         0.45 o                         
  -1   6   8         21.51         26.86         0.87 o                         
   0   6   8          2.66          3.64         0.59 o                         
   1   6   8          0.07          0.15         0.53 o                         
 -11   0   9          5.63          6.64         0.70 o                         
  -9   0   9          2.96          2.18         0.58 o                         
  -7   0   9         10.95         10.35         0.51 o                         
  -5   0   9         19.14         19.29         0.64 o                         
  -3   0   9          3.90          3.14         0.60 o                         
  -1   0   9        100.65         91.70         1.60 o                         
   1   0   9         30.11         29.82         1.04 o                         
   3   0   9         75.02         64.06         1.01 o                         
   5   0   9          9.67          9.90         0.71 o                         
   7   0   9          4.82          3.94         0.44 o                         
   9   0   9          0.23          0.03         0.39 o                         
 -12   1   9          2.59          1.78         0.48 o                         
 -11   1   9          0.00         -0.42         0.42 o                         
 -10   1   9         13.45         14.30         0.60 o                         
  -9   1   9          8.42          7.43         0.44 o                         
  -8   1   9          5.00          4.35         0.35 o                         
  -7   1   9          3.58          2.82         0.33 o                         
  -6   1   9          3.94          3.21         0.31 o                         
  -5   1   9         54.51         53.34         0.76 o                         
  -4   1   9         20.20         22.06         0.59 o                         
  -3   1   9        217.47        218.98         1.45 o                         
  -2   1   9          2.04         -0.41         0.41 o                         
  -1   1   9        316.89        321.39         1.73 o                         
   0   1   9         10.62          9.34         0.53 o                         
   1   1   9        239.31        227.48         1.32 o                         
   2   1   9         16.40         15.13         0.47 o                         
   3   1   9         15.24         13.15         0.44 o                         
   4   1   9          0.07          0.23         0.34 o                         
   5   1   9          4.96          5.25         0.33 o                         
   6   1   9          7.22          6.89         0.32 o                         
   7   1   9          4.75          5.42         0.39 o                         
   8   1   9          0.39         -0.01         0.32 o                         
   9   1   9         15.39         19.34         0.53 o                         
 -12   2   9          4.52          4.23         0.56 o                         
 -11   2   9          1.34          0.55         0.52 o                         
 -10   2   9          0.16         -0.41         0.44 o                         
  -9   2   9          3.50          3.67         0.37 o                         
  -8   2   9          5.81          6.05         0.34 o                         
  -7   2   9          0.11          0.01         0.29 o                         
  -6   2   9         24.21         23.41         0.56 o                         
  -5   2   9        107.97        112.04         1.37 o                         
  -4   2   9          0.50          1.19         0.40 o                         
  -3   2   9         14.59         15.80         0.56 o                         
  -2   2   9         51.94         52.89         0.69 o                         
  -1   2   9         18.97         19.07         0.56 o                         
   0   2   9          1.10         -0.43         0.43 o                         
   1   2   9        350.97        358.64         1.69 o                         
   2   2   9        194.27        199.95         1.35 o                         
   3   2   9         49.86         49.37         0.71 o                         
   4   2   9         14.45         13.61         0.46 o                         
   5   2   9         29.64         27.29         0.58 o                         
   6   2   9          0.35          0.08         0.28 o                         
   7   2   9          1.04          1.02         0.30 o                         
   8   2   9          5.97          6.23         0.39 o                         
 -11   3   9          0.01          0.13         0.46 o                         
 -10   3   9          1.99          1.74         0.48 o                         
  -9   3   9          2.47          2.43         0.42 o                         
  -8   3   9          8.85          8.78         0.41 o                         
  -7   3   9          4.68          5.37         0.37 o                         
  -6   3   9         18.88         17.85         0.53 o                         
  -5   3   9          9.04          6.69         0.48 o                         
  -4   3   9         97.91         91.38         1.17 o                         
  -3   3   9          5.90          6.08         0.53 o                         
  -2   3   9         19.97         24.60         0.72 o                         
  -1   3   9          4.74          4.79         0.54 o                         
   0   3   9        451.27        465.65         2.41 o                         
   1   3   9         63.29         64.54         0.89 o                         
   2   3   9         98.36         98.27         0.90 o                         
   3   3   9          4.41         -0.15         0.51 o                         
   4   3   9         52.26         55.12         0.75 o                         
   5   3   9         11.09         11.25         0.43 o                         
   6   3   9          1.60          1.45         0.27 o                         
   7   3   9          0.03         -0.30         0.34 o                         
  -9   4   9          9.84         12.28         0.56 o                         
  -8   4   9         18.72         19.08         0.68 o                         
  -7   4   9          5.18          5.69         0.49 o                         
  -6   4   9         16.58         16.42         0.55 o                         
  -5   4   9          2.33          0.44         0.40 o                         
  -4   4   9         38.88         44.08         0.78 o                         
  -3   4   9         78.74         74.70         0.86 o                         
  -2   4   9         30.83         28.14         0.74 o                         
  -1   4   9         65.95         65.53         1.05 o                         
   0   4   9          0.53          0.58         0.49 o                         
   1   4   9        102.75        106.61         1.30 o                         
   2   4   9         38.09         35.95         0.78 o                         
   3   4   9         13.66         14.78         0.45 o                         
   4   4   9         17.91         17.79         0.43 o                         
   5   4   9          1.90          2.61         0.42 o                         
   6   4   9          1.73          0.80         0.34 o                         
  -7   5   9          4.64          6.68         0.55 o                         
  -6   5   9         26.59         30.13         0.84 o                         
  -5   5   9          2.97          4.49         0.54 o                         
  -4   5   9          0.04          0.15         0.46 o                         
  -3   5   9         18.03         15.80         0.59 o                         
  -2   5   9         21.03         22.07         0.59 o                         
  -1   5   9         64.81         64.07         0.89 o                         
   0   5   9          4.29          4.91         0.45 o                         
   1   5   9          0.43         -0.15         0.48 o                         
   2   5   9          1.37          1.48         0.40 o                         
   3   5   9          0.00         -0.43         0.43 o                         
   4   5   9          8.09          9.89         0.55 o                         
  -2   6   9          0.45          0.86         0.49 o                         
  -1   6   9          0.04         -0.28         0.42 o                         
 -12   0  10          0.00         -0.61         0.63 o                         
 -10   0  10          1.70          2.53         0.64 o                         
  -8   0  10          5.92          5.09         0.44 o                         
  -6   0  10         26.95         24.01         0.72 o                         
  -4   0  10         24.68         21.64         0.83 o                         
  -2   0  10         88.74         83.96         1.25 o                         
   0   0  10        126.93        121.67         1.97 o                         
   2   0  10          0.90         -0.45         0.45 o                         
   4   0  10        163.94        147.33         1.71 o                         
   6   0  10         20.42         15.28         0.67 o                         
   8   0  10         23.57         29.18         0.79 o                         
 -12   1  10          2.06          2.37         0.49 o                         
 -11   1  10          0.28         -0.35         0.41 o                         
 -10   1  10          4.32          3.95         0.40 o                         
  -9   1  10          2.71          2.59         0.36 o                         
  -8   1  10          5.77          4.70         0.36 o                         
  -7   1  10          0.02          0.21         0.28 o                         
  -6   1  10          0.15          0.20         0.32 o                         
  -5   1  10          0.10         -0.32         0.32 o                         
  -4   1  10         90.06         93.43         1.04 o                         
  -3   1  10         29.03         28.15         0.69 o                         
  -2   1  10        388.52        374.76         2.17 o                         
  -1   1  10        125.84        123.22         1.25 o                         
   0   1  10        108.07        109.59         1.19 o                         
   1   1  10         85.00         89.37         1.09 o                         
   2   1  10          0.08         -0.35         0.35 o                         
   3   1  10         18.57         17.23         0.56 o                         
   4   1  10         30.88         27.02         0.61 o                         
   5   1  10          5.39          4.32         0.39 o                         
   6   1  10          2.36          1.06         0.30 o                         
   7   1  10          5.46          6.11         0.42 o                         
   8   1  10          0.00         -0.13         0.38 o                         
 -11   2  10          3.75          4.09         0.53 o                         
 -10   2  10          0.20          0.13         0.33 o                         
  -9   2  10          1.22          0.93         0.35 o                         
  -8   2  10          1.20          1.17         0.32 o                         
  -7   2  10          0.05         -0.24         0.30 o                         
  -6   2  10          7.01          6.13         0.45 o                         
  -5   2  10          2.11          0.62         0.49 o                         
  -4   2  10         47.20         46.70         0.88 o                         
  -3   2  10         45.00         43.52         0.81 o                         
  -2   2  10        255.54        258.75         1.67 o                         
  -1   2  10          5.26          8.30         0.53 o                         
   0   2  10        402.34        414.95         1.95 o                         
   1   2  10          0.03         -0.52         0.52 o                         
   2   2  10         33.36         30.95         0.60 o                         
   3   2  10         75.18         78.46         0.93 o                         
   4   2  10          0.02         -0.23         0.30 o                         
   5   2  10          0.00         -0.15         0.34 o                         
   6   2  10          8.97          7.66         0.38 o                         
   7   2  10          1.41          2.05         0.29 o                         
 -10   3  10          2.00          1.65         0.44 o                         
  -9   3  10         27.76         25.97         0.54 o                         
  -8   3  10          0.18          0.37         0.38 o                         
  -7   3  10         31.75         28.27         0.60 o                         
  -6   3  10          0.03         -0.28         0.38 o                         
  -5   3  10         81.98         77.33         1.04 o                         
  -4   3  10          5.37          6.08         0.47 o                         
  -3   3  10          2.43          2.15         0.43 o                         
  -2   3  10         73.92         72.37         1.15 o                         
  -1   3  10        104.45        102.30         1.33 o                         
   0   3  10          0.08         -0.51         0.51 o                         
   1   3  10         28.49         28.30         0.66 o                         
   2   3  10          6.84          6.99         0.40 o                         
   3   3  10         27.10         28.75         0.63 o                         
   4   3  10          1.07          0.29         0.32 o                         
   5   3  10          0.25         -0.25         0.31 o                         
   6   3  10          2.89          3.77         0.30 o                         
  -9   4  10          1.14          0.65         0.48 o                         
  -8   4  10          2.10          2.46         0.54 o                         
  -7   4  10         12.26         11.16         0.56 o                         
  -6   4  10         14.30         12.17         0.62 o                         
  -5   4  10          0.29         -0.29         0.42 o                         
  -4   4  10          0.49         -0.15         0.45 o                         
  -3   4  10         24.53         21.64         0.70 o                         
  -2   4  10        105.79        116.80         1.53 o                         
  -1   4  10         18.19         17.98         0.72 o                         
   0   4  10          9.21          7.86         0.60 o                         
   1   4  10          0.01         -0.42         0.42 o                         
   2   4  10          2.07          2.13         0.40 o                         
   3   4  10          6.80          7.50         0.41 o                         
   4   4  10          0.07         -0.36         0.36 o                         
   5   4  10          0.16          0.00         0.43 o                         
  -7   5  10          1.98          1.61         0.53 o                         
  -6   5  10          0.00         -0.35         0.44 o                         
  -5   5  10          6.01          4.82         0.55 o                         
  -4   5  10         20.90         20.44         0.67 o                         
  -3   5  10         28.85         31.27         0.74 o                         
  -2   5  10          5.23          4.03         0.53 o                         
  -1   5  10         19.60         20.10         0.64 o                         
   0   5  10          0.82          0.61         0.50 o                         
   1   5  10          0.07         -0.47         0.50 o                         
   2   5  10          0.12         -0.07         0.48 o                         
   3   5  10          9.84         12.62         0.63 o                         
 -11   0  11          1.78          2.58         0.56 o                         
  -9   0  11          1.92          1.21         0.43 o                         
  -7   0  11          6.92          6.10         0.48 o                         
  -5   0  11         28.15         26.36         0.82 o                         
  -3   0  11         27.13         25.96         1.26 o                         
  -1   0  11        637.72        636.89         5.78 o                         
   1   0  11        181.26        165.00         2.40 o                         
   3   0  11        103.67         79.41         1.18 o                         
   5   0  11         16.10         14.49         0.82 o                         
   7   0  11          1.36          2.64         0.40 o                         
 -11   1  11          0.37          0.23         0.35 o                         
 -10   1  11          0.01          0.17         0.34 o                         
  -9   1  11          7.70          8.39         0.44 o                         
  -8   1  11          0.08          0.22         0.33 o                         
  -7   1  11          0.09         -0.17         0.30 o                         
  -6   1  11          0.02         -0.29         0.29 o                         
  -5   1  11         25.06         20.99         0.55 o                         
  -4   1  11         27.75         27.17         0.69 o                         
  -3   1  11        229.97        225.94         1.66 o                         
  -2   1  11        246.69        244.12         2.03 o                         
  -1   1  11          0.41         -0.51         0.51 o                         
   0   1  11          0.22          0.15         0.48 o                         
   1   1  11        163.70        156.35         1.45 o                         
   2   1  11        127.96        121.37         1.24 o                         
   3   1  11         50.52         47.27         0.83 o                         
   4   1  11          1.06          1.77         0.41 o                         
   5   1  11         12.16          9.30         0.48 o                         
   6   1  11          1.06          0.84         0.33 o                         
   7   1  11          3.44          4.49         0.36 o                         
 -11   2  11          1.42          0.91         0.33 o                         
 -10   2  11          2.20          1.79         0.34 o                         
  -9   2  11          1.53          1.96         0.39 o                         
  -8   2  11          0.00         -0.10         0.32 o                         
  -7   2  11         37.72         35.73         0.68 o                         
  -6   2  11         38.20         37.80         0.75 o                         
  -5   2  11          4.48          4.24         0.53 o                         
  -4   2  11          3.81          4.37         0.50 o                         
  -3   2  11        116.75        112.70         1.09 o                         
  -2   2  11          3.60          1.55         0.49 o                         
  -1   2  11         47.25         48.74         0.86 o                         
   0   2  11        298.86        300.68         1.81 o                         
   1   2  11          0.09          0.36         0.37 o                         
   2   2  11         26.49         24.34         0.59 o                         
   3   2  11          6.29          4.49         0.40 o                         
   4   2  11          0.08         -0.26         0.34 o                         
   5   2  11          1.75          1.90         0.37 o                         
   6   2  11         24.11         27.37         0.56 o                         
 -10   3  11          1.14          0.53         0.41 o                         
  -9   3  11          0.82          0.62         0.33 o                         
  -8   3  11         16.44         15.91         0.55 o                         
  -7   3  11          3.71          3.81         0.42 o                         
  -6   3  11         45.43         44.05         0.88 o                         
  -5   3  11          5.04          3.29         0.50 o                         
  -4   3  11         19.73         17.68         0.61 o                         
  -3   3  11          0.71          0.20         0.44 o                         
  -2   3  11          1.44          0.36         0.54 o                         
  -1   3  11          1.40          0.97         0.48 o                         
   0   3  11          7.41          7.59         0.50 o                         
   1   3  11          4.51          4.42         0.31 o                         
   2   3  11         17.50         17.06         0.56 o                         
   3   3  11          0.00         -0.35         0.35 o                         
   4   3  11          0.04         -0.22         0.34 o                         
   5   3  11          0.00         -0.29         0.35 o                         
  -8   4  11          0.23         -0.14         0.44 o                         
  -7   4  11          6.18          5.29         0.49 o                         
  -6   4  11          2.82          2.00         0.47 o                         
  -5   4  11         15.06         18.20         0.62 o                         
  -4   4  11         28.10         25.25         0.80 o                         
  -3   4  11         32.38         35.00         0.83 o                         
  -2   4  11         22.28         23.29         0.85 o                         
  -1   4  11          1.45          1.49         0.57 o                         
   0   4  11         71.61         81.91         1.21 o                         
   1   4  11         14.32         16.58         0.62 o                         
   2   4  11          5.38          5.52         0.45 o                         
   3   4  11          0.07         -0.40         0.40 o                         
   4   4  11          3.61          4.59         0.45 o                         
  -5   5  11          0.56         -0.18         0.49 o                         
  -4   5  11         29.09         32.44         0.78 o                         
  -3   5  11          1.68          2.60         0.53 o                         
  -2   5  11         24.67         29.83         0.89 o                         
  -1   5  11          1.81          0.87         0.55 o                         
   0   5  11          5.48          5.46         0.52 o                         
   1   5  11          0.35          0.61         0.49 o                         
 -10   0  12          0.00         -0.50         0.52 o                         
  -8   0  12          7.53          6.34         0.57 o                         
  -6   0  12         72.59         75.47         1.33 o                         
  -4   0  12       1056.97       1054.81        11.34 o                         
  -2   0  12          5.39          2.02         1.03 o                         
   0   0  12        110.31         99.03         2.00 o                         
   2   0  12         36.05         37.25         1.05 o                         
   4   0  12         14.44         14.78         0.73 o                         
   6   0  12          0.15          1.73         0.68 o                         
 -11   1  12          0.82          0.85         0.39 o                         
 -10   1  12          0.29          0.22         0.36 o                         
  -9   1  12          3.13          3.04         0.41 o                         
  -8   1  12          2.06          2.71         0.38 o                         
  -7   1  12          2.57          2.66         0.39 o                         
  -6   1  12        114.83        113.29         1.05 o                         
  -5   1  12         90.48         90.78         1.13 o                         
  -4   1  12          2.16          2.68         0.51 o                         
  -3   1  12         54.13         51.06         0.95 o                         
  -2   1  12        293.06        292.45         2.15 o                         
  -1   1  12         98.98         97.99         1.25 o                         
   0   1  12          2.33          1.95         0.44 o                         
   1   1  12         25.59         21.16         0.66 o                         
   2   1  12          0.24         -0.44         0.44 o                         
   3   1  12          0.05         -0.44         0.44 o                         
   4   1  12          0.01         -0.38         0.38 o                         
   5   1  12         20.03         20.30         0.62 o                         
   6   1  12          3.91          6.47         0.47 o                         
 -10   2  12          0.76          0.59         0.39 o                         
  -9   2  12          0.95          0.55         0.38 o                         
  -8   2  12          4.01          3.84         0.42 o                         
  -7   2  12          0.36         -0.38         0.38 o                         
  -6   2  12          0.57          0.61         0.44 o                         
  -5   2  12          9.23          7.10         0.60 o                         
  -4   2  12         30.05         31.11         0.83 o                         
  -3   2  12         78.39         80.55         1.31 o                         
  -2   2  12          0.05          0.70         0.44 o                         
  -1   2  12         37.38         34.25         0.81 o                         
   0   2  12          7.19          4.76         0.48 o                         
   1   2  12          1.35          0.41         0.43 o                         
   2   2  12          1.14          0.26         0.34 o                         
   3   2  12          1.13          1.15         0.40 o                         
   4   2  12          1.30          1.71         0.36 o                         
   5   2  12          2.08          2.10         0.45 o                         
  -9   3  12          3.69          2.12         0.38 o                         
  -8   3  12          1.82          1.88         0.45 o                         
  -7   3  12          0.36          0.26         0.39 o                         
  -6   3  12          0.06         -0.45         0.45 o                         
  -5   3  12          0.87          0.70         0.49 o                         
  -4   3  12         13.09         13.08         0.62 o                         
  -3   3  12          0.25         -0.05         0.44 o                         
  -2   3  12          5.98          7.47         0.58 o                         
  -1   3  12          8.07          7.98         0.55 o                         
   0   3  12          1.35          1.22         0.35 o                         
   1   3  12          1.12         -0.09         0.41 o                         
   2   3  12          4.07          4.33         0.48 o                         
   3   3  12         21.18         25.02         0.62 o                         
   4   3  12         13.93         16.68         0.51 o                         
  -7   4  12          0.22          0.41         0.39 o                         
  -6   4  12          6.45          6.28         0.53 o                         
  -5   4  12          2.36          2.14         0.47 o                         
  -4   4  12          5.95          6.29         0.60 o                         
  -3   4  12         25.72         26.39         0.77 o                         
  -2   4  12          9.91         11.25         0.73 o                         
  -1   4  12          3.80          3.96         0.65 o                         
   0   4  12          3.02          3.09         0.62 o                         
   1   4  12          8.90          9.89         0.63 o                         
   2   4  12          5.48          6.15         0.49 o                         
  -9   0  13          0.72          0.76         0.50 o                         
  -7   0  13        250.52        253.86         2.44 o                         
  -5   0  13        147.08        150.67         2.04 o                         
  -3   0  13         19.36         17.70         0.82 o                         
  -1   0  13          7.34          6.30         0.86 o                         
   1   0  13          4.29          3.27         0.65 o                         
   3   0  13          0.33          1.09         0.66 o                         
   5   0  13         19.32         19.00         0.90 o                         
 -10   1  13          5.28          5.20         0.44 o                         
  -9   1  13         16.91         13.48         0.53 o                         
  -8   1  13          2.40          2.44         0.44 o                         
  -7   1  13          2.96          2.50         0.43 o                         
  -6   1  13         75.20         74.24         1.03 o                         
  -5   1  13         90.92         89.75         1.30 o                         
  -4   1  13          4.06          3.48         0.50 o                         
  -3   1  13         29.60         28.23         0.77 o                         
  -2   1  13         32.77         29.41         0.76 o                         
  -1   1  13         19.05         20.35         0.75 o                         
   0   1  13          1.52          1.01         0.46 o                         
   1   1  13          1.80          0.69         0.44 o                         
   2   1  13          2.62          2.22         0.50 o                         
   3   1  13         13.59         13.48         0.60 o                         
   4   1  13          3.36          2.82         0.47 o                         
   5   1  13          5.25          7.67         0.53 o                         
  -9   2  13          2.82          2.28         0.40 o                         
  -8   2  13         26.91         25.12         0.66 o                         
  -7   2  13          4.20          3.95         0.47 o                         
  -6   2  13          9.18         10.96         0.53 o                         
  -5   2  13          2.90          1.91         0.50 o                         
  -4   2  13          6.32          5.25         0.51 o                         
  -3   2  13          7.40          6.30         0.62 o                         
  -2   2  13          0.50          0.25         0.47 o                         
  -1   2  13         11.08          9.71         0.59 o                         
   0   2  13         13.80         13.84         0.56 o                         
   1   2  13          4.95          6.11         0.54 o                         
   2   2  13         17.01         20.15         0.63 o                         
   3   2  13         24.69         33.20         0.66 o                         
   4   2  13          4.42          5.06         0.48 o                         
  -8   3  13          0.81          1.44         0.46 o                         
  -7   3  13          3.31          1.77         0.44 o                         
  -6   3  13          0.24          0.29         0.54 o                         
  -5   3  13          1.71          1.65         0.55 o                         
  -4   3  13          5.52          7.03         0.62 o                         
  -3   3  13          3.87          3.00         0.61 o                         
  -2   3  13          4.22          4.08         0.61 o                         
  -1   3  13         12.33         12.60         0.65 o                         
   0   3  13          8.42         10.34         0.60 o                         
   1   3  13          2.94          4.26         0.52 o                         
   2   3  13          4.27          4.78         0.53 o                         
   3   3  13          0.50          0.27         0.43 o                         
  -6   4  13          2.14          4.17         0.64 o                         
  -5   4  13          0.06         -0.08         0.53 o                         
  -4   4  13          0.00         -0.36         0.53 o                         
  -3   4  13          0.02          0.23         0.47 o                         
  -2   4  13         10.06         11.42         0.74 o                         
  -1   4  13          0.94          1.14         0.61 o                         
   0   4  13          1.71          1.57         0.46 o                         
   1   4  13          5.84          7.14         0.66 o                         
  -8   0  14         42.19         46.87         1.05 o                         
  -6   0  14          0.03         -0.56         0.56 o                         
  -4   0  14         21.52         22.37         0.75 o                         
  -2   0  14          1.41          2.12         0.76 o                         
   0   0  14          0.00          0.56         0.53 o                         
   2   0  14         72.74         73.27         1.70 o                         
   4   0  14          4.58          8.24         0.67 o                         
  -9   1  14         18.55         17.51         0.60 o                         
  -8   1  14          0.73          1.21         0.47 o                         
  -7   1  14         42.71         44.06         0.80 o                         
  -6   1  14          1.66          0.62         0.45 o                         
  -5   1  14          1.16          0.15         0.45 o                         
  -4   1  14          0.13         -0.39         0.43 o                         
  -3   1  14          3.60          3.33         0.44 o                         
  -2   1  14          0.25         -0.16         0.44 o                         
  -1   1  14         23.06         24.30         0.80 o                         
   0   1  14          6.59          4.40         0.55 o                         
   1   1  14          0.43         -0.29         0.56 o                         
   2   1  14          2.71          3.98         0.60 o                         
   3   1  14          2.14          1.76         0.54 o                         
   4   1  14          8.38          9.35         0.60 o                         
  -8   2  14          7.09          5.04         0.51 o                         
  -7   2  14          0.14         -0.04         0.42 o                         
  -6   2  14          2.21          2.39         0.46 o                         
  -5   2  14          2.60          2.04         0.53 o                         
  -4   2  14         12.41         13.09         0.63 o                         
  -3   2  14         17.49         20.12         0.85 o                         
  -2   2  14          0.05         -0.13         0.53 o                         
  -1   2  14          3.01          3.14         0.54 o                         
   0   2  14          0.18          0.11         0.43 o                         
   1   2  14          4.59          3.09         0.54 o                         
   2   2  14          0.24         -0.40         0.47 o                         
   3   2  14          0.86          0.36         0.44 o                         
  -7   3  14          6.73          7.60         0.54 o                         
  -6   3  14          7.00          6.05         0.60 o                         
  -5   3  14          1.73          0.70         0.55 o                         
  -4   3  14          2.00          1.26         0.72 o                         
  -3   3  14          5.65          6.87         0.67 o                         
  -2   3  14          0.30          0.94         0.60 o                         
  -1   3  14         43.35         46.73         1.04 o                         
   0   3  14          1.78          2.61         0.56 o                         
   1   3  14         25.38         30.58         0.83 o                         
  -7   0  15          0.02         -0.61         0.61 o                         
  -5   0  15          0.06         -0.18         0.53 o                         
  -3   0  15          0.98          0.07         0.55 o                         
  -1   0  15         11.55         12.56         1.03 o                         
   1   0  15          6.70          8.33         0.69 o                         
  -8   1  15          0.81          0.68         0.46 o                         
  -7   1  15         16.18         18.53         0.61 o                         
  -6   1  15          1.10          0.41         0.51 o                         
  -5   1  15          7.09          5.88         0.57 o                         
  -4   1  15          4.66          4.74         0.52 o                         
  -3   1  15          0.83          1.54         0.50 o                         
  -2   1  15          0.21          0.21         0.47 o                         
  -1   1  15         12.73         17.06         0.77 o                         
   0   1  15          7.02          7.56         0.61 o                         
   1   1  15         31.87         41.32         1.05 o                         
   2   1  15          1.02          0.33         0.58 o                         
  -7   2  15          2.41          2.78         0.51 o                         
  -6   2  15          9.47          9.60         0.55 o                         
  -5   2  15          5.69          6.06         0.50 o                         
  -4   2  15          0.14         -0.50         0.50 o                         
  -3   2  15          2.02          1.36         0.61 o                         
  -2   2  15         25.46         25.10         0.85 o                         
  -1   2  15          0.02         -0.09         0.48 o                         
   0   2  15          0.36          0.11         0.46 o                         
   1   2  15         30.11         35.05         0.85 o                         
  -4   3  15         48.41         56.18         1.36 o                         
  -3   3  15          4.55          5.19         0.77 o                         
  -2   3  15          2.54          2.19         0.70 o                         
  -6   0  16          4.00          3.38         0.63 o                         
  -4   0  16          9.66         12.26         0.79 o                         
  -2   0  16          4.56          4.41         0.95 o                         
   0   0  16          1.47          0.65         0.61 o                         
  -6   1  16         10.09         11.94         0.68 o                         
  -5   1  16          0.67          0.19         0.50 o                         
  -4   1  16          0.07         -0.34         0.40 o                         
  -3   1  16          5.66          6.21         0.58 o                         
  -2   1  16          0.69         -0.21         0.51 o                         
  -1   1  16          7.53          8.28         0.67 o                         
                                                                                
